# Supplementary material for: Perturbing proteomes at single residue resolution using base editing
Source: Nat Commun. 2020 Apr 20;11:1871. doi: 10.1038/s41467-020-15796-7 (PMC7170841; doi:10.1038/s41467-020-15796-7)
Supplement: Supplementary file 2 — Supplementary Data 1 [file 41467_2020_15796_MOESM2_ESM.txt]

	guide_name	number	orf_type	target	position	strand	sequence	mut1_C>G	mut1_C>T	mut2_C>G	mut2_C>T	stan_name	name	length	mut_1_effect_bin	mut_1_effect	mut_1_proximity	mut_2_effect_bin	mut_2_effect	mut_2_proximity	z_score_meanSE	uniprot_ID	mut1_C>G_envision	mut1_C>T_envision	mut2_C>G_envision	mut2_C>T_envision	mut1_C>G_SIFT	mut1_C>T_SIFT	mut2_C>G_SIFT	mut2_C>T_SIFT	mut1_C>G_ddg_exp	mut1_C>T_ddg_exp	mut2_C>G_ddg_exp	mut2_C>T_ddg_exp	mut1_C>G_ddg_model	mut1_C>T_ddg_model	mut2_C>G_ddg_model	mut2_C>T_ddg_model	mut1_C>G_ddg_inter	mut1_C>T_ddg_inter	mut2_C>G_ddg_inter	mut2_C>T_ddg_inter	grna_binding	%GC	orf_strand	over_threshold
0	chrI_55603r	1	high_effect	YAL047C	1232	+	GGACAGCTACATCAATGACT	D|412|E	silent|GAC>GAT|D|412	S|413|R	silent|AGC>AGT|S|413	SPC72	Spindle Pole Component	622.0	0		0	0		0	-0.7588021324418249	P39723					1.0		0.3609844446182251														45.56282838650203	45.0	0.0	no
1	chrI_55964	3	high_effect	YAL047C	874	-	AATCTCTAATTGAGTGTCTA	E|297|D	silent|GAG>GAA|E|297	E|297|Q	E|297|K	SPC72	Spindle Pole Component	622.0	0		0	0		0	-0.03536652172867144	P39723					0.0		0.0	0.0													39.776378809185466	30.0	0.0	no
2	chrI_56041	6	high_effect	YAL047C	797	-	TTACATTTTCTGTATCAATG	V|272|L	V|272|I			SPC72	Spindle Pole Component	622.0	0		0	0		0	0.5085976236017596	P39723					0.18256093561649325	0.30061811208724976															36.81687523152532	25.0	0.0	no
3	chrI_56071	7	high_effect	YAL047C	767	-	TGTCATGAATTTCGTCATTC	D|262|H	D|262|N			SPC72	Spindle Pole Component	622.0	0		0	0		0	0.16276537663918098	P39723																					42.444084673666175	35.0	0.0	no
4	chrI_56300	11	high_effect	YAL047C	538	-	CAGCTCTAAAGTTTCCTCCA	E|185|D	silent|GAG>GAA|E|185	E|185|Q	E|185|K	SPC72	Spindle Pole Component	622.0	0		0	0		0	-0.014450405304661297	P39723					0.4956592619419098		0.4632943570613861	0.6069009900093079													51.26836814676972	45.0	0.0	no
5	chrI_56299	12	high_effect	YAL047C	539	-	TCAGCTCTAAAGTTTCCTCC	silent|CTG>CTC|L|186	silent|CTG>CTA|L|186	E|185|D	silent|GAG>GAA|E|185	SPC72	Spindle Pole Component	622.0	0		0	0		0	-0.1890929375189476	P39723							0.4956592619419098														51.13230876018185	45.0	0.0	no
6	chrI_56329	13	high_effect	YAL047C	509	-	TCTCTTCTTTATCAAGAAGA	E|176|Q	E|176|K	E|176|D	silent|GAG>GAA|E|176	SPC72	Spindle Pole Component	622.0	0		0	0		0	0.9318596723505136	P39723					0.17505468428134918	0.3397166728973389	0.16147851943969727														39.411463678384735	30.0	0.0	no
7	chrI_56563r	17	high_effect	YAL047C	272	+	AGACGGCAATGCACCATCGC	D|92|E	silent|GAC>GAT|D|92	silent|GGC>GGG|G|93	silent|GGC>GGT|G|93	SPC72	Spindle Pole Component	622.0	0		0	0		0	-0.8015773013919063	P39723					0.5990722179412842																53.59060977447307	60.0	0.0	no
8	chrI_56802r	25	high_effect	YAL047C	33	+	CTTCGCAATAATGACAACAC	R|13|G	R|13|C	silent|CGC>CGG|R|13	silent|CGC>CGT|R|13	SPC72	Spindle Pole Component	622.0	0		0	0		0	0.1822632907778441	P39723					0.050341147929430015	0.007041571196168661															39.114411203792145	40.0	0.0	no
9	chrI_59370	30	essential	YAL043C	1663	-	GGCATCTCCTGAGATTTCTT	A|561|P	A|561|T	D|560|H	D|560|N	PTA1	Pre-Trna Accumulation	785.0	0		0	0		0	-0.6892096603349838	Q01329	0.9573720097541808	0.9523990154266356	0.9486550092697144	0.956179976463318	0.20779794454574585	0.4186466634273529	0.09343738853931427	0.3821389377117157													52.5742621336841	45.0	0.0	no
10	chrI_59443	35	essential	YAL043C	1590	-	TCCTCTGGTTCCTCCGCTAG	E|536|D	silent|GAG>GAA|E|536	E|537|Q	E|537|K	PTA1	Pre-Trna Accumulation	785.0	0		0	0		0	-4.4969226944919765	Q01329	0.94931298494339		0.956179976463318	0.9475290179252625	0.5941016674041748		0.4834935069084168	0.6944926381111145													61.99725630779312	60.0	0.0	yes
11	chrI_59641r	40	essential	YAL043C	1389	+	GACAGCACGAAACTGATCAC	D|464|E	silent|GAC>GAT|D|464	S|465|R	silent|AGC>AGT|S|465	PTA1	Pre-Trna Accumulation	785.0	0		0	0		0	0.7158472155241475	Q01329	0.9532920122146606		0.9417110085487366		0.028203882277011868		0.00931382179260254														43.361051402433084	50.0	0.0	no
12	chrI_59678r	42	essential	YAL043C	1352	+	ACTTATCAAGCTGTCCACAG	L|452|V	L|452|F	I|453|M	silent|ATC>ATT|I|453	PTA1	Pre-Trna Accumulation	785.0	0		0	0		0	0.287037568593188	Q01329	0.9512209892272948	0.9587849974632264	0.9598389863967896		0.04421529173851013	0.03835012763738632	0.03707019612193108														48.073771232071685	45.0	0.0	no
13	chrI_59726r	45	essential	YAL043C	1304	+	GAACAGTTCGAACTCCAACC	N|436|K	silent|AAC>AAT|N|436			PTA1	Pre-Trna Accumulation	785.0	0		0	0		0	0.014744890047643957	Q01329	0.9439849853515624				0.0																46.43493157929453	50.0	0.0	no
14	chrI_59828r	49	essential	YAL043C	1202	+	GCAAAAATACACCCTCAACA	Q|402|E	Q|402|*			PTA1	Pre-Trna Accumulation	785.0	0		1	0		0	0.8022950866746096	Q01329	0.9590039849281312				0.03717512637376785																42.16126980398543	40.0	0.0	no
15	chrI_59935r	60	essential	YAL043C	1095	+	TCCGCGTTATTGTCTACTCT	silent|TCC>TCG|S|366	silent|TCC>TCT|S|366	S|366|C	S|366|F	PTA1	Pre-Trna Accumulation	785.0	0		0	0		0	-0.22482319032051207	Q01329			0.945252001285553	0.9294660091400146			0.0384337492287159	0.04768448695540428													52.60454521520354	45.0	0.0	no
16	chrI_59970r	61	essential	YAL043C	1060	+	AACTAAAATACATCTCACTA	L|355|V	silent|CTA>TTA|L|355			PTA1	Pre-Trna Accumulation	785.0	0		0	0		0	0.3825168684100894	Q01329	0.9512209892272948				0.2875567376613617																33.6048675035039	25.0	0.0	no
17	chrI_60013	62	essential	YAL043C	1020	-	TTCTTGCTATTGCCCTTGGA	K|346|N	silent|AAG>AAA|K|346	S|345|T	S|345|N	PTA1	Pre-Trna Accumulation	785.0	0		0	0		0	-0.8664387506105695	Q01329	0.9355990290641784		0.9512869715690612	0.9536849856376648	0.0		0.5653834342956543	0.7476525306701659													54.86925774100626	45.0	0.0	no
18	chrI_60042	64	essential	YAL043C	991	-	GTTCAAAATTCCCTTGCTCT	L|336|F	silent|TTG>TTA|L|336			PTA1	Pre-Trna Accumulation	785.0	0		0	0		0	0.9456611346802112	Q01329	0.9587849974632264				0.018353071063756943																48.93003283877618	40.0	0.0	no
19	chrI_60230	69	essential	YAL043C	803	-	TCAAGTCAGACTTGCCCTCT	L|274|F	silent|TTG>TTA|L|274	D|273|H	D|273|N	PTA1	Pre-Trna Accumulation	785.0	0		0	0		0	0.7891131945919789	Q01329	0.9587849974632264		0.9486550092697144	0.956179976463318	0.02495268732309341		0.13356128334999084	0.498499870300293													55.01330540397049	50.0	0.0	no
20	chrI_60244r	70	essential	YAL043C	786	+	GACGCCAAGTTTCCCCTAGA	D|263|E	silent|GAC>GAT|D|263	A|264|G	A|264|V	PTA1	Pre-Trna Accumulation	785.0	0		0	0		0	-1.0200735745956335	Q01329	0.9532920122146606		0.9484469890594482	0.9504740238189696	0.0		0.5764071345329285	0.19539742171764374													56.78981939992241	55.00000000000001	0.0	no
21	chrI_60245r	71	essential	YAL043C	785	+	CGACGCCAAGTTTCCCCTAG	D|263|E	silent|GAC>GAT|D|263	A|264|G	A|264|V	PTA1	Pre-Trna Accumulation	785.0	0		0	0		0	-0.031197592284481438	Q01329	0.9532920122146606		0.9484469890594482	0.9504740238189696	0.0		0.5764071345329285	0.19539742171764374													56.28611736598111	60.0	0.0	no
22	chrI_60315r	73	essential	YAL043C	715	+	TATCCTTCGTCATCAAAAGA	S|240|C	S|240|F	silent|TCC>TCG|S|240	silent|TCC>TCT|S|240	PTA1	Pre-Trna Accumulation	785.0	0		0	0		0	-0.104567266790662	Q01329	0.945252001285553	0.9294660091400146			0.012847572565078735	0.005258976016193628															41.73524487311254	35.0	0.0	no
23	chrI_60371	74	essential	YAL043C	662	-	CCATGTACTGTTCCTCAATT	M|227|I	M|227|I			PTA1	Pre-Trna Accumulation	785.0	0		0	0		0	1.0485929198055055	Q01329	0.9553959965705872	0.9553959965705872			0.0	0.0															49.09563787433985	40.0	0.0	no
24	chrI_60371r	75	essential	YAL043C	659	+	CCTAATTGAGGAACAGTACA	L|221|V	silent|CTA>TTA|L|221			PTA1	Pre-Trna Accumulation	785.0	0		0	0		0	-0.866883691507261	Q01329	0.9512209892272948				0.0																42.06872216002796	40.0	0.0	no
25	chrI_60437	76	essential	YAL043C	596	-	AAGCCGGTTTGTTCAACACA	A|205|P	A|205|T	silent|CCG>CCC|P|204	silent|CCG>CCA|P|204	PTA1	Pre-Trna Accumulation	785.0	0		0	0		0	0.3899006009007961	Q01329	0.9573720097541808	0.9523990154266356			0.20087024569511414	0.3793879449367523															48.82043407709215	45.0	0.0	no
26	chrI_60440	77	essential	YAL043C	593	-	CCGGTTTGTTCAACACAGGG	silent|CCG>CCC|P|204	silent|CCG>CCA|P|204			PTA1	Pre-Trna Accumulation	785.0	0		0	0		0	-0.04619529734443527	Q01329																					51.46542976255939	55.00000000000001	0.0	no
27	chrI_60449	79	essential	YAL043C	584	-	TCAACACAGGGTGGTTATCC	L|201|F	silent|TTG>TTA|L|201	silent|GTG>GTC|V|200	silent|GTG>GTA|V|200	PTA1	Pre-Trna Accumulation	785.0	0		0	0		0	-0.9350981728928432	Q01329	0.9587849974632264				0.031922493129968636																50.52528779160326	50.0	0.0	no
28	chrI_60496r	82	essential	YAL043C	534	+	TCGCAAACTAAATCACCCAG	Q|180|E	Q|180|*	S|179|W	S|179|L	PTA1	Pre-Trna Accumulation	785.0	0		0	0		0	0.5700585520728575	Q01329	0.9590039849281312		0.9288619756698608	0.9298099875450134	0.16877537965774536		0.009593087248504162	0.22339273989200592													43.92482402809679	45.0	0.0	no
29	chrI_60597	84	essential	YAL043C	436	-	GACATCCGTTTCATCGTCAA	V|152|L	V|152|I	D|151|H	D|151|N	PTA1	Pre-Trna Accumulation	785.0	0		0	0		0	0.25413146018287713	Q01329	0.9539830088615416	0.9574310183525084	0.9486550092697144	0.956179976463318	0.56219482421875	0.7819755673408508	0.2165440022945404	0.2777679264545441													48.97169818967495	45.0	0.0	no
30	chrI_60713	87	essential	YAL043C	320	-	CAACCAGATCCAACACCAGC	V|113|L	V|113|I	silent|CTG>CTC|L|112	silent|CTG>CTA|L|112	PTA1	Pre-Trna Accumulation	785.0	0		0	0		0	-0.3544311351881609	Q01329	0.9539830088615416	0.9574310183525084			0.03267206624150276	0.1647251695394516															51.02010897423982	55.00000000000001	0.0	no
31	chrI_60722r	89	essential	YAL043C	308	+	CGCTTCATACCCGCTGGTGT	A|104|G	A|104|V	S|105|*	S|105|L	PTA1	Pre-Trna Accumulation	785.0	0		0	0		0	0.1945549629299686	Q01329	0.9484469890594482	0.9504740238189696		0.9298099875450134	0.3804877996444702	0.2877437472343445		0.6953974366188049													59.49210200759984	60.0	0.0	no
32	chrI_60793	92	essential	YAL043C	240	-	TGCGCCATAGCAAGAAGTAG	silent|GCG>GCC|A|86	silent|GCG>GCA|A|86	A|86|P	A|86|T	PTA1	Pre-Trna Accumulation	785.0	0		0	0		0	-1.4043474598930026	Q01329			0.9573720097541808	0.9523990154266356			0.03269580006599426	0.07310466468334198													47.56993859162219	50.0	0.0	no
33	chrI_60797r	93	essential	YAL043C	233	+	TCTGCCACTACTTCTTGCTA	L|79|V	silent|CTG>TTG|L|79	P|80|A	P|80|S	PTA1	Pre-Trna Accumulation	785.0	0		0	0		0	0.6907910069911819	Q01329	0.9512209892272948		0.9562489986419678	0.9498909711837769	0.07503720372915268		0.3805967271327973	0.6036399602890015													53.45312174649712	45.0	0.0	no
34	chrI_60885	95	essential	YAL043C	148	-	AACTAACTGTGTAAAAAACT	V|56|L	V|56|I	Q|54|H	silent|CAG>CAA|Q|54	PTA1	Pre-Trna Accumulation	785.0	0		0	0		0	0.3471384620153968	Q01329	0.9539830088615416	0.9574310183525084	0.9570760130882264		0.4456499814987183	0.09776173532009123	0.21869619190692904														31.043941305256446	25.0	0.0	no
35	chrI_60937r	98	essential	YAL043C	93	+	ACGGCATCCATGTACCACAA	T|32|R	T|32|M	A|33|G	A|33|V	PTA1	Pre-Trna Accumulation	785.0	0		0	0		0	0.4111993539622868	Q01329	0.9476869702339172	0.9502379894256592	0.9484469890594482	0.9504740238189696	0.035868465900421136	0.017632218077778816	0.4575277268886566	0.6790167093276978													51.633568668790424	50.0	0.0	no
36	chrI_60955	99	essential	YAL043C	78	-	GCCGTAGTTTCGAGCACCTT	silent|ACG>ACC|T|32	silent|ACG>ACA|T|32	A|33|P	A|33|T	PTA1	Pre-Trna Accumulation	785.0	0		0	0		0	0.6817166060047855	Q01329			0.9573720097541808	0.9523990154266356			0.34061795473098755	0.7274436354637146													57.66096179145006	55.00000000000001	0.0	no
37	chrI_63082	110	essential	YAL041W	242	+	GCTATCCCAAAAGCAGCATC	L|82|V	silent|CTA>TTA|L|82	S|83|C	S|83|F	CDC24	Cell Division Cycle	854.0	0		0	0		0	-0.09844102089298636	P11433					0.1581275314092636		0.03067240118980408	0.03056959807872772													50.332292968228906	50.0	1.0	no
38	chrI_63088r	111	essential	YAL041W	251	-	GCAGTTCCTGATGCTGCTTT	silent|CTG>CTC|L|90	silent|CTG>CTA|L|90	E|89|Q	E|89|K	CDC24	Cell Division Cycle	854.0	0		0	0		0	-0.5613550388178234	P11433							0.5768948197364807	0.9037977457046508													57.051208030410464	50.0	1.0	no
39	chrI_63181	116	essential	YAL041W	341	+	AGCTACCAGTCTCATGTCGA	A|115|G	A|115|V	T|116|S	T|116|I	CDC24	Cell Division Cycle	854.0	0		0	0		0	1.1134996248386586	P11433					0.36001676321029663	0.2601291537284851	1.0	0.3228914141654968													53.90128095380396	50.0	1.0	no
40	chrI_63141	117	essential	YAL041W	301	+	GCGACTTGGCACCAACTTTA	S|101|R	silent|AGC>AGT|S|101	D|102|E	silent|GAC>GAT|D|102	CDC24	Cell Division Cycle	854.0	1	Series([], Name: modification, dtype: object)	0	0		0	0.3947281790777678	P11433					0.6629992723464966		0.7102574110031128														51.111497033487865	50.0	1.0	no
41	chrI_63256	124	essential	YAL041W	416	+	CACTTTACTGACTTTTAGTA	T|140|S	T|140|I			CDC24	Cell Division Cycle	854.0	0		0	0		0	-0.17722416368394628	P11433					0.5577741265296936	0.06256461143493652															40.584603899552405	30.0	1.0	no
42	chrI_63525r	130	essential	YAL041W	688	-	TTCTAGCACTTTGACCAGCT	E|236|Q	E|236|K	silent|GTG>GTC|V|234	silent|GTG>GTA|V|234	CDC24	Cell Division Cycle	854.0	0		0	0		0	-0.4702703746556726	P11433					0.289668470621109	0.5912004113197327															52.19496681250348	45.0	1.0	no
43	chrI_63588r	136	essential	YAL041W	751	-	TTGCTGTGTCTTACTCTTAG	Q|256|H	silent|CAG>CAA|Q|256			CDC24	Cell Division Cycle	854.0	0		0	0		0	0.1619701311125873	P11433					0.09471526741981506																47.66357693625247	40.0	1.0	no
44	chrI_63644r	138	essential	YAL041W	807	-	TGCTTCTTCGAAGACTGCTG	K|275|N	silent|AAG>AAA|K|275	K|274|N	silent|AAG>AAA|K|274	CDC24	Cell Division Cycle	854.0	0		0	0		0	0.7340348217953203	P11433					0.453307569026947		0.4847913980484009														48.9142505414676	50.0	1.0	no
45	chrI_63794	141	essential	YAL041W	954	+	TACATGTTGTTCCCTAATTT	Y|319|*	silent|TAC>TAT|Y|319			CDC24	Cell Division Cycle	854.0	0		0	0		0	0.3778225870800249	P11433																					44.921262300052774	30.0	1.0	no
46	chrI_63806r	142	essential	YAL041W	969	-	TCTATAGCATCACCCAAATT	D|330|H	D|330|N			CDC24	Cell Division Cycle	854.0	0		0	0		0	0.4313195714743284	P11433					0.008132717572152616	0.02364371903240681															44.883695521855486	35.0	1.0	no
47	chrI_63852r	143	essential	YAL041W	1015	-	TACTAAAGCATTTATTTCCA	V|345|L	V|345|I			CDC24	Cell Division Cycle	854.0	0		0	0		0	0.7185983310996229	P11433					0.28446507453918457	0.53838050365448															39.14401930183817	25.0	1.0	no
48	chrI_63981	147	essential	YAL041W	1141	+	CTTCAACTTTGCACAAGATG	S|382|*	S|382|L	T|383|S	T|383|I	CDC24	Cell Division Cycle	854.0	0		0	0		0	-0.5167571581716676	P11433						0.10788359493017197	0.9200011491775512	0.2160761207342148													41.421789515091746	40.0	1.0	no
49	chrI_63982	148	essential	YAL041W	1142	+	TTCAACTTTGCACAAGATGA	S|382|*	S|382|L	T|383|S	T|383|I	CDC24	Cell Division Cycle	854.0	0		0	0		0	0.166428967677839	P11433						0.10788359493017197	0.9200011491775512	0.2160761207342148													40.827339262392115	35.0	1.0	no
50	chrI_64056	150	essential	YAL041W	1216	+	TCCTTTATAAACCCGTGCAA	L|407|V	L|407|F	F|406|L	silent|TTC>TTT|F|406	CDC24	Cell Division Cycle	854.0	0		0	0		0	1.2713391079724734	P11433					0.12050400674343108	0.05126025155186653	0.03282991424202919														47.247656035194844	40.0	1.0	no
51	chrI_64057r	151	essential	YAL041W	1220	-	GCCTTTGCACGGGTTTATAA	R|413|T	R|413|K	R|413|S	silent|AGG>AGA|R|413	CDC24	Cell Division Cycle	854.0	0		0	0		0	-0.679149531028836	P11433					0.0	0.0	0.0										1.395359992980957	0.1717199981212616	1.731760025024414		50.689196692939454	45.0	1.0	no
52	chrI_64067r	152	essential	YAL041W	1230	-	TATCTACAAAGCCTTTGCAC	R|416|T	R|416|K	C|415|S	C|415|Y	CDC24	Cell Division Cycle	854.0	0		0	0		0	0.07258972748794831	P11433					0.020943664014339447	1.0	0.0	0.0									0.250220000743866	0.056239999830722816	0.3006600141525269	4.102240085601807	44.93286696043441	40.0	1.0	no
53	chrI_64091r	154	essential	YAL041W	1254	-	AGCAATTCTTTGACCAACAG	L|424|F	silent|TTG>TTA|L|424			CDC24	Cell Division Cycle	854.0	0		0	0		0	-4.681491336903191	P11433					0.0																43.45684638407971	40.0	1.0	yes
54	chrI_64318	156	essential	YAL041W	1478	+	TTCAACAACAAATAGCTCCT	S|494|*	S|494|L	T|495|R	T|495|I	CDC24	Cell Division Cycle	854.0	0		0	0		0	-1.207350943767454	P11433						0.13047583401203156	0.09894151240587233	0.03322755917906761													41.09644884214345	35.0	1.0	no
55	chrI_64472	158	essential	YAL041W	1632	+	TCGAACATAACGGACAACAA	S|545|W	S|545|L	N|546|K	silent|AAC>AAT|N|546	CDC24	Cell Division Cycle	854.0	0		0	0		0	-0.17172332100919052	P11433																					37.81104470631527	40.0	1.0	no
56	chrI_64500	160	essential	YAL041W	1660	+	CTCACCACAGTTACCATAAG	H|555|D	H|555|Y	H|555|Q	silent|CAC>CAT|H|555	CDC24	Cell Division Cycle	854.0	0		1	0		0	0.16570845049365346	P11433					0.6470318436622621	0.05990400165319443	0.535728394985199														46.539737139521826	45.0	1.0	no
57	chrI_64513r	162	essential	YAL041W	1676	-	TACTATTGCTATGCCTCTTA	S|565|T	S|565|N			CDC24	Cell Division Cycle	854.0	1	Series([], Name: modification, dtype: object)	0	0		0	0.4968041896995433	P11433					0.5758579969406128	0.6442697644233704															47.463847136364	35.0	1.0	no
58	chrI_64661	163	essential	YAL041W	1821	+	GAACCTAAGCTGGATCTAAG	P|609|A	P|609|S	P|609|R	P|609|L	CDC24	Cell Division Cycle	854.0	0		0	0		0	0.6644228087350982	P11433					0.6499572992324829	0.9192228317260742	0.3342218399047852	0.3355023264884949													42.934828178396906	45.0	1.0	no
59	chrI_64664r	164	essential	YAL041W	1827	-	CGACCTCTTAGATCCAGCTT	G|615|A	G|615|D	G|615|R	G|615|S	CDC24	Cell Division Cycle	854.0	0		0	0		0	-1.5800184616743471	P11433					0.0	0.0	0.0	0.0													53.4174523732903	50.0	1.0	no
60	chrI_71985r	169	essential	YAL038W	202	-	GTACAATTCTTCGGACTTTC	L|73|F	silent|TTG>TTA|L|73			CDC19	Cell Division Cycle	500.0	0		1	0		0	1.241086294897472	P00549					0.04129448160529137								0.2648000121116638								44.342487285074014	40.0	1.0	no
61	chrI_72391	179	essential	YAL038W	605	+	TGTCAAGAACGGTGTCCACA	silent|GTC>GTG|V|203	silent|GTC>GTT|V|203			CDC19	Cell Division Cycle	500.0	0		0	0		0	0.3000679966701015	P00549																					49.15643465955037	50.0	1.0	no
62	chrI_72453r	181	essential	YAL038W	670	-	TTCACCCAAGACTTCTCTGA	E|230|Q	E|230|K	G|229|A	G|229|D	CDC19	Cell Division Cycle	500.0	0		1	0		0	0.6094812475509221	P00549					0.3793769776821137	0.5471231341362001	0.018727563321590424	0.01082935743033886													50.33008371478768	45.0	1.0	no
63	chrI_72463	182	essential	YAL038W	677	+	AGTCTTGGGTGAACAAGGTA	silent|GTC>GTG|V|227	silent|GTC>GTT|V|227			CDC19	Cell Division Cycle	500.0	0		0	0		0	0.2254656601470416	P00549																					46.62512380913489	45.0	1.0	no
64	chrI_72573r	183	essential	YAL038W	790	-	TTCAATACCCAAGTCACCTC	E|270|Q	E|270|K			CDC19	Cell Division Cycle	500.0	0		1	0		0	-1.8501808553050312	P00549					0.033312786370515816	0.003832372836768627															49.470949517575654	45.0	1.0	no
65	chrI_72595	184	essential	YAL038W	809	+	AATCCCAGCCCCAGAAGTCT	I|271|M	silent|ATC>ATT|I|271	P|272|A	P|272|S	CDC19	Cell Division Cycle	500.0	0		1	0		0	-0.16048353510326613	P00549					0.0015423200093209743		0.07428549975156784	0.014471933245658875					-2.38759994506836								58.62542784800786	55.00000000000001	1.0	no
66	chrI_72622r	187	essential	YAL038W	839	-	ACTTAGCAATCAATTTCTTT	K|286|N	silent|AAG>AAA|K|286	A|285|P	A|285|T	CDC19	Cell Division Cycle	500.0	1	Series([], Name: modification, dtype: object)	0	0		0	0.3370532621114092	P00549					0.02599813044071197		0.05532962083816528	0.2244122475385666							2.453200101852417	-0.21320000290870667					39.26021281175576	25.0	1.0	no
67	chrI_76488r	201	high_effect	YAL035W	64	-	ACTGATTTCTTCGTTCTGGG	S|28|T	S|28|N			FUN12	Function Unknown Now	1002.0	0		0	0		0	0.3646558772387492	P39730					0.5742859840393066	0.5279209613800049															49.06912834942813	45.0	1.0	no
68	chrI_76492r	202	high_effect	YAL035W	68	-	TGGCACTGATTTCTTCGTTC	A|29|P	A|29|T	S|28|T	S|28|N	FUN12	Function Unknown Now	1002.0	0		0	0		0	-0.10996080029264392	P39730					0.3300847411155701	0.6299148797988892	0.5742859840393066	0.5279209613800049													49.86669277232016	45.0	1.0	no
69	chrI_76596r	209	high_effect	YAL035W	172	-	AGACATGAAGTCGCCTTCAA	M|63|I	M|63|I			FUN12	Function Unknown Now	1002.0	0		1	0		0	-0.6514459717343285	P39730					0.5732902884483337	0.5732902884483337															46.99105656012455	45.0	1.0	no
70	chrI_76682r	210	high_effect	YAL035W	258	-	TCCTTCTTGGACTTTAGTAT	K|92|N	silent|AAG>AAA|K|92	E|93|Q	E|93|K	FUN12	Function Unknown Now	1002.0	0		1	0		0	-0.35710439162913776	P39730					0.09607184678316116		0.15267090499401093	0.40843427181243896													47.24338725494004	35.0	1.0	no
71	chrI_76758r	212	high_effect	YAL035W	334	-	TTGCTGTTGGGCCTTCTTCC	Q|117|H	silent|CAG>CAA|Q|117			FUN12	Function Unknown Now	1002.0	0		0	0		0	-0.37388271541170015	P39730					0.07446249574422836																60.872950105546074	55.00000000000001	1.0	no
72	chrI_76771r	213	high_effect	YAL035W	347	-	TCTCCTTTTGAGCTTGCTGT	E|122|Q	E|122|K	E|122|D	silent|GAG>GAA|E|122	FUN12	Function Unknown Now	1002.0	0		0	0		0	-0.7025681551982409	P39730					0.3393099308013916	0.3556176126003265	0.4712676107883453														55.274967836489346	45.0	1.0	no
73	chrI_76861r	216	high_effect	YAL035W	437	-	CACTTTCACCTTTAGATTTT	S|152|T	S|152|N	E|151|Q	E|151|K	FUN12	Function Unknown Now	1002.0	0		0	0		0	0.5142740535680037	P39730					0.5851215720176697	0.5059545636177063	0.5749445557594299	0.9108113646507264													43.728568290338046	30.0	1.0	no
74	chrI_77217r	224	high_effect	YAL035W	793	-	TCCATCCTTCTTGGCCAGAC	G|271|R	G|271|R	G|271|A	G|271|E	FUN12	Function Unknown Now	1002.0	0		0	0		0	0.32155529110237324	P39730					0.4584105014801026	0.4584105014801026	0.8455390334129333	1.0													58.511230355788705	55.00000000000001	1.0	no
75	chrI_77252r	225	high_effect	YAL035W	828	-	TTGCTGTAAACAACCTTCTT	S|282|T	S|282|N			FUN12	Function Unknown Now	1002.0	0		0	0		0	-0.08285830640302022	P39730					0.6663315296173096	0.5818713903427124															43.5832865908269	35.0	1.0	no
76	chrI_77304r	228	high_effect	YAL035W	880	-	GTCAGATTTAATGGCTTCGG	D|300|H	D|300|N			FUN12	Function Unknown Now	1002.0	0		1	0		0	-0.8803530650024649	P39730					0.07415656000375748	0.2929966747760773															46.506179821075925	45.0	1.0	no
77	chrI_77482r	232	high_effect	YAL035W	1058	-	CTTCTTCTTCGCCTTGATTT	E|359|Q	E|359|K	E|358|Q	E|358|K	FUN12	Function Unknown Now	1002.0	0		0	0		0	-0.1030653228407908	P39730					0.5095205903053284	0.9305447340011596	0.4729290902614594	0.8412115573883057													51.105871896436675	40.0	1.0	no
78	chrI_77642r	233	high_effect	YAL035W	1218	-	TGACCCAAAATACAACAAAT	G|412|A	G|412|D	G|412|R	G|412|S	FUN12	Function Unknown Now	1002.0	0		0	0		0	0.13393880928440782	P39730					0.0	0.0	0.0	0.0	3.2232000827789307	18.434545516967773	19.869609832763672	6.3231401443481445									35.556065616386256	30.0	1.0	no
79	chrI_77699	235	high_effect	YAL035W	1272	+	ATCAGACAAACCAACGTTCA	I|425|M	silent|ATC>ATT|I|425	Q|427|E	Q|427|*	FUN12	Function Unknown Now	1002.0	0		0	0		0	0.4443592355802832	P39730					0.003038982627913356		0.019799111410975456		-0.8687199950218201		-0.17499999701976776										42.53256236347164	40.0	1.0	no
80	chrI_77702	236	high_effect	YAL035W	1275	+	AGACAAACCAACGTTCAAGG	Q|427|E	Q|427|*			FUN12	Function Unknown Now	1002.0	0		0	0		0	-1.0919453802242118	P39730					0.019799111410975456				-0.17499999701976776												41.369219952751045	45.0	1.0	no
81	chrI_77709r	238	high_effect	YAL035W	1285	-	AGCTTCACCACCTTGAACGT	A|435|P	A|435|T	E|434|Q	E|434|K	FUN12	Function Unknown Now	1002.0	0		0	0		0	-0.649876443595885	P39730					0.00631261896342039	0.007320540025830269	0.0	0.0	5.377600193023682	1.7187000513076782	-0.6410999894142151	-0.7872999906539917									52.79115913792981	50.0	1.0	no
82	chrI_77757r	239	high_effect	YAL035W	1333	-	AGCGTCGATGGGGAAATAAG	A|451|P	A|451|T	D|450|H	D|450|N	FUN12	Function Unknown Now	1002.0	0		0	0		0	0.5346644856217921	P39730					0.016477562487125397	0.1377732753753662	0.014134863391518591	0.04121161624789238	1.6851600408554075	2.05787992477417	0.8012999892234802	0.8992400169372559									43.5497892231561	50.0	1.0	no
83	chrI_77764	240	high_effect	YAL035W	1337	+	TTTCCCCATCGACGCTATTA	F|447|L	silent|TTC>TTT|F|447	P|448|A	P|448|S	FUN12	Function Unknown Now	1002.0	0		0	0		0	-0.7129093395903412	P39730					0.03234601765871048		0.0	0.0	1.2174400091171265		2.972899913787842	3.318919897079468									52.622682378577615	45.0	1.0	no
84	chrI_77816	242	high_effect	YAL035W	1389	+	AAACAAACTTTTGATGTCCC	Q|465|E	Q|465|*			FUN12	Function Unknown Now	1002.0	0		0	0		0	-0.20249116867395253	P39730					0.27741193771362305				0.3709999918937683												40.696286779387606	35.0	1.0	no
85	chrI_78288r	251	high_effect	YAL035W	1864	-	AGACAAGTACATCAATTGTT	L|627|F	silent|TTG>TTA|L|627			FUN12	Function Unknown Now	1002.0	0		0	0		0	0.5478456865948879	P39730					0.012774374336004255				0.192100003361702												38.267173355901434	30.0	1.0	no
86	chrI_78310	252	high_effect	YAL035W	1883	+	TCACGTGGAAGCAACCATTT	H|629|Q	silent|CAC>CAT|H|629	H|629|D	H|629|Y	FUN12	Function Unknown Now	1002.0	0		0	0		0	-0.4039822902053936	P39730					0.07187175750732422		0.1959180533885956	0.008059913292527199	-0.3659600019454956		-0.08058000355958939	-0.6231200098991394									47.244528034290504	45.0	1.0	no
87	chrI_78324r	253	high_effect	YAL035W	1900	-	TACGACTTTCACTTCCAAAA	V|640|L	V|640|I	V|639|L	V|639|I	FUN12	Function Unknown Now	1002.0	0		0	0		0	0.16006427756028982	P39730					0.016481904312968254	1.0	0.015535060316324234	0.018586503341794014	0.7097200155258179	0.005439999978989364	-0.5884000062942505	-0.4815399944782257									41.07661457879203	35.0	1.0	no
88	chrI_78381r	256	high_effect	YAL035W	1957	-	ACCTTCTCTCAAGTAACCGT	G|659|R	G|659|S	G|659|A	G|659|D	FUN12	Function Unknown Now	1002.0	0		0	0		0	-0.8853775771569292	P39730					0.0	0.0	0.0	0.0	3.201580047607422	3.189840078353882	3.205519914627075	3.63673996925354									50.43910389953186	45.0	1.0	no
89	chrI_78406r	258	high_effect	YAL035W	1982	-	TCATACCACACAGTACAATA	M|667|I	M|667|I	G|666|A	G|666|D	FUN12	Function Unknown Now	1002.0	0		0	0		0	-0.4770582048271819	P39730					0.11009454727172853	0.11009454727172853	0.023766640573740002	0.0069986339658498755	0.8770400285720825	0.8770400285720825	2.437040090560913	11.07755184173584									41.86830576289208	35.0	1.0	no
90	chrI_78473r	259	high_effect	YAL035W	2049	-	TTCAAACGTAGTTCACGTAA	L|689|F	silent|TTG>TTA|L|689	R|688|P	R|688|H	FUN12	Function Unknown Now	1002.0	0		0	0		0	-0.2857301974479207	P39730					0.010949666611850262		0.0	0.0	-0.24918000400066376		-0.6979600191116333	0.4412199854850769									39.92792462814856	35.0	1.0	no
91	chrI_78570r	261	high_effect	YAL035W	2146	-	TAGCAGCCTAGAACCAGAAA	silent|CTG>CTC|L|721	silent|CTG>CTA|L|721	R|720|S	silent|AGG>AGA|R|720	FUN12	Function Unknown Now	1002.0	0		0	0		0	1.34715402523878	P39730							0.08483661711215973				1.4670000076293943										46.01191211272339	45.0	1.0	no
92	chrI_78666r	264	high_effect	YAL035W	2242	-	ACCTTTACCAGTTGTGTCAA	G|754|R	G|754|S	G|754|A	G|754|D	FUN12	Function Unknown Now	1002.0	0		0	0		0	0.29726060435290463	P39730					0.0	0.0	0.0	0.0	19.2261905670166	11.478360176086426	7.188300132751465	22.011913299560547									49.69431026504668	40.0	1.0	no
93	chrI_79744	265	essential	YAL034W-A	26	+	CTCAATATTGACAGAGCATT	S|10|*	S|10|L			MTW1	Mis TWelve-like	289.0	0		0	0		0	0.4925488765881521	P39731		0.9298099875450134				0.39677944779396057															41.03165233989785	35.0	1.0	no
94	chrI_79740r	266	essential	YAL034W-A	25	-	ATGCTCTGTCAATATTGAGG	E|14|D	silent|GAG>GAA|E|14	E|14|Q	E|14|K	MTW1	Mis TWelve-like	289.0	0		0	0		0	-1.0076861839858533	P39731	0.94931298494339		0.956179976463318	0.9475290179252625	0.061198059469461434		0.25672200322151184	0.027569055557250977													44.12916635370237	40.0	1.0	no
95	chrI_79745	267	essential	YAL034W-A	27	+	TCAATATTGACAGAGCATTT	S|10|*	S|10|L			MTW1	Mis TWelve-like	289.0	0		0	0		0	0.2317956855634552	P39731		0.9298099875450134				0.39677944779396057															39.45813346581906	30.0	1.0	no
96	chrI_79822	269	essential	YAL034W-A	104	+	GTACAAGTGCACTGCTGCCA	Y|36|*	silent|TAC>TAT|Y|36			MTW1	Mis TWelve-like	289.0	0		0	0		0	-6.562390118406059	P39731																					55.66320368043733	55.00000000000001	1.0	yes
97	chrI_79912	271	essential	YAL034W-A	194	+	TGCTAAGTTGGAATCACTTT	A|66|G	A|66|V			MTW1	Mis TWelve-like	289.0	0		0	0		0	0.4168880890332076	P39731	0.9484469890594482	0.9504740238189696			0.16566893458366394	0.015381230972707272															42.60525578040625	35.0	1.0	no
98	chrI_79999r	273	essential	YAL034W-A	284	-	TGGCGTCCAAATACTCTTCA	A|101|P	A|101|T	D|100|H	D|100|N	MTW1	Mis TWelve-like	289.0	0		0	0		0	-2.352567926708931	P39731	0.9573720097541808	0.9523990154266356	0.9486550092697144	0.956179976463318	0.2818848490715027	0.573039174079895	0.028184115886688232	0.05889564752578736													49.03559372019385	45.0	1.0	yes
99	chrI_80041r	275	essential	YAL034W-A	326	-	CTACAATGACCAGATCCTTT	V|115|L	V|115|I			MTW1	Mis TWelve-like	289.0	0		1	0		0	-0.32531920118272045	P39731	0.9539830088615416	0.9574310183525084			0.2992716729640961	0.18576039373874664															45.91553890156467	40.0	1.0	no
100	chrI_80174	276	essential	YAL034W-A	456	+	AGACTGTTGTTTACGATAAG	L|154|V	silent|CTG>TTG|L|154			MTW1	Mis TWelve-like	289.0	0		0	0		0	-1.1270868832720895	P39731	0.9512209892272948				0.9557827711105348																38.90527063441067	35.0	1.0	no
101	chrI_82753	282	essential	YAL033W	47	+	ACCTACAGACACCAACGTTG	P|17|R	P|17|L	P|17|A	P|17|S	POP5	Processing Of Precursor RNAs	173.0	0		0	0		0	0.9314086553928064	P28005	0.8839269876480103	0.8799740076065063	0.9154000282287598	0.9027060270309448	0.1807573288679123	0.1301208734512329	0.3314134478569031	0.3061860501766205													47.841656878546075	50.0	1.0	no
102	chrI_82823r	286	essential	YAL033W	120	-	GACTTTATGGACACATCCGC	K|46|N	silent|AAG>AAA|K|46			POP5	Processing Of Precursor RNAs	173.0	1	Series([], Name: modification, dtype: object)	0	0		0	-1.0570422010933056	P28005	0.8459349870681763				0.012776804156601429																49.33572133519209	50.0	1.0	no
103	chrI_82963r	292	essential	YAL033W	260	-	CGCAATCCTCTCGATGGCAT	C|93|S	C|93|Y	D|92|H	D|92|N	POP5	Processing Of Precursor RNAs	173.0	0		0	0		0	-0.0050564451648030286	P28005	0.92536598443985	0.9475650191307068	0.9605600237846376	0.944997012615204	0.429545134305954	1.0	0.26878708600997925	0.4991904199123383													53.463804488456496	55.00000000000001	1.0	no
104	chrI_83070r	296	essential	YAL033W	367	-	AAACTGCTCTATTTTCTTGA	Q|128|H	silent|CAG>CAA|Q|128	E|127|D	silent|GAG>GAA|E|127	POP5	Processing Of Precursor RNAs	173.0	0		1	0		0	0.5384952046009772	P28005	0.8745480179786682		0.8785939812660217		0.025173088535666462		0.0														41.17253770501554	30.0	1.0	no
105	chrI_83791	303	essential	YAL032C	664	-	AAGCCGCTTCAATTCCATTT	silent|CGG>CGC|R|227	silent|CGG>CGA|R|227	R|227|P	R|227|Q	PRP45	Pre-mRNA Processing	379.0	0		0	0		0	0.6917850354845932	P28004							0.020641028881073	0.06093499064445496													49.58876584695247	40.0	0.0	no
106	chrI_83866	304	essential	YAL032C	589	-	CTTCATAAACCCATCGTTGA	M|202|I	M|202|I			PRP45	Pre-mRNA Processing	379.0	0		0	0		0	0.0289894099074432	P28004					0.5630868673324585	0.5630868673324585															45.56659581998309	40.0	0.0	no
107	chrI_84012	307	essential	YAL032C	443	-	TATCATTGCTGCCATCCATA	D|154|H	D|154|N			PRP45	Pre-mRNA Processing	379.0	0		0	0		0	0.9097715010857066	P28004					0.12737107276916504	0.4892945885658264															51.04437580346893	40.0	0.0	no
108	chrI_84043	311	essential	YAL032C	412	-	CACGACTTCGTCGTTTTCTG	V|144|L	V|144|M	V|143|L	V|143|I	PRP45	Pre-mRNA Processing	379.0	0		0	0		0	-2.129954291504267	P28004					0.24445249140262604	0.07233844697475432	0.29302453994750977	0.18491961061954496													48.89075241141597	50.0	0.0	yes
109	chrI_84083	313	essential	YAL032C	372	-	GCCTTCTTCCCAACGAACCT	K|130|N	silent|AAG>AAA|K|130	A|131|P	A|131|T	PRP45	Pre-mRNA Processing	379.0	0		0	0		0	-0.2190244600996602	P28004					0.029609084129333493		0.24989335238933566	0.5365772843360901													56.558695098094006	55.00000000000001	0.0	no
110	chrI_84135r	319	essential	YAL032C	317	+	GAACAACAGCCACCATATTG	N|107|K	silent|AAC>AAT|N|107	N|108|K	silent|AAC>AAT|N|108	PRP45	Pre-mRNA Processing	379.0	0		0	0		0	0.22802254853874904	P28004					0.9271290302276612		1.0														45.037335842823886	45.0	0.0	no
111	chrI_84177r	321	essential	YAL032C	275	+	GTACGTCACCGAAACACATC	Y|93|*	silent|TAC>TAT|Y|93	silent|GTC>GTG|V|94	silent|GTC>GTT|V|94	PRP45	Pre-mRNA Processing	379.0	0		0	0		0	-0.2651875767305587	P28004																					45.77697837733365	50.0	0.0	no
112	chrI_84210r	322	essential	YAL032C	242	+	ACTAGCCAACTCAAATAACA	L|82|V	silent|CTA>TTA|L|82	A|83|G	A|83|V	PRP45	Pre-mRNA Processing	379.0	0		0	0		0	-0.472456111742241	P28004					0.7020547389984131		0.34916290640830994	0.2653363943099976													39.920561174664435	35.0	0.0	no
113	chrI_84247r	324	essential	YAL032C	205	+	GAACCAAGTCATACATTCAG	T|70|S	T|70|I	silent|ACC>ACG|T|70	silent|ACC>ACT|T|70	PRP45	Pre-mRNA Processing	379.0	0		0	0		0	0.6955104983182765	P28004					0.0	0.0															41.74077480711702	40.0	0.0	no
114	chrI_100812	336	essential	YAL025C	314	-	ATCTCTGTTTACACTTATGA	R|111|T	R|111|K	Q|110|H	silent|CAG>CAA|Q|110	MAK16	MAintenance of Killer	306.0	0		0	0		0	-1.0814885435035413	P10962					0.0	0.0	0.0019886328373104334														42.096185414266074	30.0	0.0	no
115	chrI_100846r	337	essential	YAL025C	277	+	TCGACGAACACCTACTACAT	I|93|M	silent|ATC>ATT|I|93	D|94|E	silent|GAC>GAT|D|94	MAK16	MAintenance of Killer	306.0	0		0	0		0	-0.05925303364074816	P10962					0.004181332886219025		0.057430226355791085														44.77975109580973	45.0	0.0	no
116	chrI_100881r	338	essential	YAL025C	242	+	ACTATCCAAAAATTACACGA	L|82|V	silent|CTA>TTA|L|82	S|83|C	S|83|F	MAK16	MAintenance of Killer	306.0	0		0	0		0	0.4021330010522979	P10962					0.0		0.00854515191167593	0.008902883157134056													36.51830409074449	30.0	0.0	no
117	chrI_100914r	339	essential	YAL025C	209	+	GCACACTCCTGCCAAGTTAT	H|71|Q	silent|CAC>CAT|H|71	H|71|D	H|71|Y	MAK16	MAintenance of Killer	306.0	0		0	0		0	-0.20601304448460087	P10962					0.07043616473674774		0.11245522648096083	0.030039850622415543													54.379275710285576	50.0	0.0	no
118	chrI_100915r	340	essential	YAL025C	208	+	CGCACACTCCTGCCAAGTTA	H|71|D	H|71|Y	H|71|Q	silent|CAC>CAT|H|71	MAK16	MAintenance of Killer	306.0	0		0	0		0	0.5941070243944787	P10962					0.11245522648096083	0.030039850622415543	0.07043616473674774														55.1299627669099	55.00000000000001	0.0	no
119	chrI_100972r	343	essential	YAL025C	151	+	CAACAGTGAAGTGTGACAAT	T|52|R	T|52|I			MAK16	MAintenance of Killer	306.0	0		1	0		0	-3.363230166085998	P10962					0.0	0.0															39.71773764715692	40.0	0.0	yes
120	chrI_101060	347	essential	YAL025C	66	-	CTGCAAAAATTTTGACCATT	C|28|S	C|28|Y			MAK16	MAintenance of Killer	306.0	0		0	0		0	-0.19303306143309845	P10962					0.0	0.0															38.467158189217464	30.0	0.0	no
121	chrI_101085r	348	essential	YAL025C	38	+	TTTCTGCTCTCATAGAATTA	F|14|L	silent|TTC>TTT|F|14	C|15|W	silent|TGC>TGT|C|15	MAK16	MAintenance of Killer	306.0	0		0	0		0	-0.2548984726736182	P10962					0.012117433361709118		0.0														41.872860018465026	30.0	0.0	no
122	chrI_101119	349	essential	YAL025C	7	-	CACTTGCCAAACAATTTCGT	V|9|L	V|9|M	W|7|C	W|7|*	MAK16	MAintenance of Killer	306.0	0		0	0		0	0.7176538801569794	P10962					0.19922472536563876	0.015656715258955956	0.0														44.338866270133344	40.0	0.0	no
123	chrI_111601	353	high_effect	YAL021C	1739	-	TCTTGGCTCTTGCCTTTGCA	K|586|N	silent|AAG>AAA|K|586	A|585|P	A|585|T	CCR4	Carbon Catabolite Repression	837.0	0		0	0		0	-0.4543673550690779	P31384					0.007002714090049267		0.03477727994322777	0.036595318466424935													58.72994882122362	50.0	0.0	no
124	chrI_111636	355	high_effect	YAL021C	1704	-	TAACCGTGCTTGTCCAATAG	G|574|A	G|574|D	G|574|R	G|574|S	CCR4	Carbon Catabolite Repression	837.0	0		0	0		0	0.004736277539760816	P31384					0.012199314311146736	0.15366995334625244	0.005344522651284933	0.018789758905768398													47.40535654277977	45.0	0.0	no
125	chrI_111752r	356	high_effect	YAL021C	1585	+	GGGCGTTAAGTTGGGATTAC	A|530|G	A|530|V			CCR4	Carbon Catabolite Repression	837.0	0		0	0		0	-0.5155805942014086	P31384					0.0	0.0															48.636064513549464	50.0	0.0	no
126	chrI_111772r	360	high_effect	YAL021C	1565	+	GTACCGTTACACACCGTCGT	Y|523|*	silent|TAC>TAT|Y|523	R|524|G	R|524|C	CCR4	Carbon Catabolite Repression	837.0	0		0	0		0	-0.05608065580197314	P31384							0.9387684464454652	0.026879111304879192													54.628031533280144	55.00000000000001	0.0	no
127	chrI_111851r	362	high_effect	YAL021C	1486	+	TGGCCACCGATTTAGCCAAG	A|497|G	A|497|V	silent|GCC>GCG|A|497	silent|GCC>GCT|A|497	CCR4	Carbon Catabolite Repression	837.0	0		0	0		0	0.3842385266101721	P31384					0.4118106663227081	0.2694203555583954															53.69760450068503	55.00000000000001	0.0	no
128	chrI_112083	374	high_effect	YAL021C	1257	-	CACAGGTTCCCAAACTCCCA	silent|CTG>CTC|L|425	silent|CTG>CTA|L|425			CCR4	Carbon Catabolite Repression	837.0	0		0	0		0	0.10324227137357787	P31384																					55.90544975524409	55.00000000000001	0.0	no
129	chrI_112091r	375	high_effect	YAL021C	1246	+	CCACATTACCATGGGAGTTT	T|417|R	T|417|I	silent|ACC>ACG|T|416	silent|ACC>ACT|T|416	CCR4	Carbon Catabolite Repression	837.0	0		0	0		0	-0.2830201328514504	P31384					0.013916425406932829	0.009844087064266205															50.4504058228265	45.0	0.0	no
130	chrI_112152	378	high_effect	YAL021C	1188	-	AAACATGAGCCTAGTTCCGC	C|402|S	C|402|Y			CCR4	Carbon Catabolite Repression	837.0	0		0	0		0	0.3664235335627136	P31384					0.010096067562699318	0.00880836509168148															50.22283606066657	50.0	0.0	no
131	chrI_112491	391	high_effect	YAL021C	849	-	AGCTCTATCTTGGGAGTCAA	E|289|D	silent|GAG>GAA|E|289	E|289|Q	E|289|K	CCR4	Carbon Catabolite Repression	837.0	0		1	0		0	0.6059503819586316	P31384					0.5706471800804138		0.5340003967285156	0.8191782236099243													49.82551669822817	45.0	0.0	no
132	chrI_112560r	393	high_effect	YAL021C	777	+	GCAAAGAAACAACAACCTAC	A|260|G	A|260|V			CCR4	Carbon Catabolite Repression	837.0	0		1	0		0	-0.14875620540891465	P31384					0.07666482031345367	0.25668829679489136															37.04608430826022	40.0	0.0	no
133	chrI_112574	394	high_effect	YAL021C	766	-	TTTCTTTGCTGTCTTGCTGT	K|261|N	silent|AAG>AAA|K|261			CCR4	Carbon Catabolite Repression	837.0	0		1	0		0	0.6217156978654247	P31384					0.5420987606048584																52.995762160432044	40.0	0.0	no
134	chrI_112845r	407	high_effect	YAL021C	492	+	GCAGTGTCCGCACAATCTCT	A|165|G	A|165|V			CCR4	Carbon Catabolite Repression	837.0	0		0	0		0	-0.14849773489812726	P31384					0.3279465436935425	0.20874564349651334															56.374163239543684	55.00000000000001	0.0	no
135	chrI_112846r	408	high_effect	YAL021C	491	+	TGCAGTGTCCGCACAATCTC	A|165|G	A|165|V			CCR4	Carbon Catabolite Repression	837.0	0		0	0		0	-0.03775144410591042	P31384					0.3279465436935425	0.20874564349651334															54.467519303417596	55.00000000000001	0.0	no
136	chrI_112921r	411	high_effect	YAL021C	416	+	CCCTTTATTACACCCGCACT	P|140|R	P|140|L	P|140|A	P|140|S	CCR4	Carbon Catabolite Repression	837.0	0		0	0		0	0.0446382507985133	P31384																					55.69547085803731	50.0	0.0	no
137	chrI_112994r	418	high_effect	YAL021C	343	+	CAGCCGCAGTAAATTCTATA	A|116|G	A|116|V	silent|GCC>GCG|A|116	silent|GCC>GCT|A|116	CCR4	Carbon Catabolite Repression	837.0	0		0	0		0	0.8548630737110923	P31384																					45.19997072787788	40.0	0.0	no
138	chrI_113127r	424	high_effect	YAL021C	210	+	TTGCTCGACCAATTGGCTAA	L|72|V	L|72|F	silent|CTC>CTG|L|72	silent|CTC>CTT|L|72	CCR4	Carbon Catabolite Repression	837.0	0		0	0		0	0.6509096977775773	P31384																					48.230099310620574	45.0	0.0	no
139	chrI_113203r	429	high_effect	YAL021C	134	+	GCTCACCGGGATACCTCCAC	silent|CTC>CTG|L|46	silent|CTC>CTT|L|46	L|46|V	L|46|F	CCR4	Carbon Catabolite Repression	837.0	0		0	0		0	-0.3680004738673516	P31384																					59.93021335151075	65.0	0.0	no
140	chrI_113216r	430	high_effect	YAL021C	121	+	TACACATGAACCAGCTCACC	H|42|D	H|42|Y	H|42|Q	silent|CAC>CAT|H|42	CCR4	Carbon Catabolite Repression	837.0	0		0	0		0	-1.5383820315951724	P31384																					49.38529448775364	50.0	0.0	no
141	chrI_113279r	435	high_effect	YAL021C	58	+	AGCAGCAACAGCAGCATGCC	Q|21|E	Q|21|*	Q|22|E	Q|22|*	CCR4	Carbon Catabolite Repression	837.0	0		0	0		0	-0.03575976326072103	P31384																					57.09144113176803	60.0	0.0	no
142	chrI_142692	444	essential	YAL003W	152	+	GTTCAACCACATCGCTTCCA	F|52|L	silent|TTC>TTT|F|52	N|53|K	silent|AAC>AAT|N|53	EFB1	Elongation Factor Beta	206.0	0		1	0		0	0.6855017028916326	P32471					0.033997002989053726		1.0														53.90905319747975	50.0	1.0	no
143	chrI_142751r	448	essential	YAL003W	214	-	ATCTTCTTCTTCTTCGGCAG	D|78|H	D|78|N	E|77|Q	E|77|K	EFB1	Elongation Factor Beta	206.0	0		0	0		0	-0.4858662718947512	P32471					0.007331045810133219	0.07230176776647568	0.09883849322795868	0.16800445318222046													51.660403164527686	45.0	1.0	no
144	chrI_142908	449	essential	YAL003W	368	+	CACTCTAGATGTCAAGCCAT	T|124|S	T|124|I	L|125|V	silent|CTA>TTA|L|125	EFB1	Elongation Factor Beta	206.0	0		1	0		0	0.514434493814691	P32471					0.006951949093490839	0.8325892090797424	0.00568172475323081		1.5589200258255005	-0.5508999824523926	1.0775400400161743										48.554748001917524	45.0	1.0	no
145	chrI_142907	450	essential	YAL003W	367	+	TCACTCTAGATGTCAAGCCA	T|124|S	T|124|I	silent|GTC>GTG|V|123	silent|GTC>GTT|V|123	EFB1	Elongation Factor Beta	206.0	0		1	0		0	-3.205811854423285	P32471					0.006951949093490839	0.8325892090797424			1.5589200258255005	-0.5508999824523926											49.67189061424165	45.0	1.0	yes
146	chrI_142973r	453	essential	YAL003W	436	-	GGTCAAACCTTCCATTTCGA	L|151|F	silent|TTG>TTA|L|151			EFB1	Elongation Factor Beta	206.0	0		0	0		0	1.37432130302886	P32471					0.003130815224722028				8.054439544677733				2.5861706733703613								49.59059791516734	45.0	1.0	no
147	chrI_143002	455	essential	YAL003W	462	+	GCTCACCAATTTATCCCAAT	H|156|D	H|156|Y	A|155|G	A|155|V	EFB1	Elongation Factor Beta	206.0	0		0	0		0	0.3368908826205791	P32471					0.1009601503610611	0.10833687335252762	0.1846660822629929	0.004974686540663242	1.8215999603271484	-1.4865800142288208	0.29649999737739563	0.5595399737358093	1.952538013458252	-1.5145859718322754	0.1496499925851822	0.9218819737434388					49.18412429266181	40.0	1.0	no
148	chrI_143802r	456	high_effect	YAL002W	98	-	ATGCCAGTTTTTCACTTAAT	A|39|P	A|39|T	silent|CTG>CTC|L|38	silent|CTG>CTA|L|38				0		1	0		0	-0.6107854542742912	P39702	0.9573720097541808	0.9523990154266356			0.3120388686656952	0.3826694488525391															44.39300199594618	30.0	1.0	no
149	chrI_143866r	460	high_effect	YAL002W	162	-	ACTGCAGAAGCTACCCCTTT	V|61|L	V|61|M	A|60|P	A|60|T				0		0	0		0	-0.24257617089491995	P39702	0.9539830088615416	0.9587630033493042	0.9573720097541808	0.9523990154266356	0.4316853582859039	0.14830689132213593	0.2647773921489716	0.547296941280365													55.16262946408585	50.0	1.0	no
150	chrI_143897	462	high_effect	YAL002W	190	+	GCTCCGAATCCGTAGTCTCA	S|65|C	S|65|F	silent|GGC>GGG|G|64	silent|GGC>GGT|G|64				0		0	0		0	0.0877964433359438	P39702	0.945252001285553	0.9294660091400146			0.16438059508800507	0.1697610765695572															55.98301843169536	55.00000000000001	1.0	no
151	chrI_143928	464	high_effect	YAL002W	221	+	AACACACGTATATTCCATCC	T|75|R	T|75|I	H|76|D	H|76|Y				0		0	0		0	1.1151368454085475	P39702	0.9476869702339172	0.9472420215606691	0.9473130106925964	0.9489949941635132	0.3426553308963776	0.1768050491809845	0.39339134097099293	0.11688468605279922													45.48562704628364	40.0	1.0	no
152	chrI_143929	465	high_effect	YAL002W	222	+	ACACACGTATATTCCATCCT	H|76|D	H|76|Y	T|75|R	T|75|I				0		0	0		0	-0.6335570204372067	P39702	0.9473130106925964	0.9489949941635132	0.9476869702339172	0.9472420215606691	0.39339134097099293	0.11688468605279922	0.3426553308963776	0.1768050491809845													48.74536475824562	40.0	1.0	no
153	chrI_144060	471	high_effect	YAL002W	353	+	CCTAGTGCCGACCTTATCTG	L|119|V	silent|CTA>TTA|L|119						0		0	0		0	-0.7334849602948416	P39702	0.9512209892272948				0.0																55.10878317615766	55.00000000000001	1.0	no
154	chrI_144118	475	high_effect	YAL002W	411	+	TCAATTGTCATATGTTCCGA	S|138|*	S|138|L						0		0	0		0	0.7636634577791922	P39702		0.9298099875450134				0.3950279951095581															44.55848940935618	35.0	1.0	no
155	chrI_144167r	477	high_effect	YAL002W	463	-	GTTCCAAATGCATATATTTC	W|160|C	W|160|*	W|160|S	W|160|*				0		0	0		0	-1.0533235201473303	P39702	0.8858469724655151		0.8858469724655151		0.0		0.0														40.48084933619936	30.0	1.0	no
156	chrI_144178	478	high_effect	YAL002W	471	+	TGCATTTGGAACTTGAACGT	C|158|W	silent|TGC>TGT|C|158						0		0	0		0	0.8166783918282634	P39702	0.9286419749259948				0.11137022078037262																43.27729744635877	40.0	1.0	no
157	chrI_144179	479	high_effect	YAL002W	472	+	GCATTTGGAACTTGAACGTA	C|158|W	silent|TGC>TGT|C|158						0		0	0		0	-0.5010818665388705	P39702	0.9286419749259948				0.11137022078037262																42.753829899703305	40.0	1.0	no
158	chrI_144259r	483	high_effect	YAL002W	555	-	TCATCGATGTGTAAGACTGC	D|192|H	D|192|N	D|191|H	D|191|N				0		0	0		0	-1.308737782477591	P39702	0.9486550092697144	0.956179976463318	0.9486550092697144	0.956179976463318	0.26579800248146057	1.0	0.17662595212459564	0.7709510326385498													45.09230296213865	45.0	1.0	no
159	chrI_144443r	485	high_effect	YAL002W	739	-	TGACCTTATTAATTTCTCCT	R|252|S	silent|AGG>AGA|R|252	R|252|T	R|252|K				0		0	0		0	0.2273800506623052	P39702	0.9087679982185364		0.932735025882721	0.955805003643036	1.0		0.7353851199150085	0.8822808861732483													44.39748224978388	30.0	1.0	no
160	chrI_144440	486	high_effect	YAL002W	733	+	CTTCCAAGGAGAAATTAATA	S|246|C	S|246|F	silent|TCC>TCG|S|246	silent|TCC>TCT|S|246				0		0	0		0	-0.4969196399598299	P39702	0.945252001285553	0.9294660091400146			0.020354218780994412	0.020497510209679604															36.133221411402076	30.0	1.0	no
161	chrI_144937	492	high_effect	YAL002W	1230	+	ACAAACTACTCATTTAAAAT	T|411|R	T|411|I	N|412|K	silent|AAC>AAT|N|412				0		0	0		0	1.1990401003465	P39702	0.9476869702339172	0.9472420215606691	0.9439849853515624		0.07627998292446136	0.043011721223592765	1.0														31.056322915699692	20.0	1.0	no
162	chrI_145257	498	high_effect	YAL002W	1550	+	TCCTTCTCTAGACGTCTTTT	P|518|R	P|518|L	P|518|A	P|518|S				0		0	0		0	-0.17815038543272774	P39702	0.9432820081710817	0.9430609941482544	0.9562489986419678	0.9498909711837769	0.5265827178955078	0.3233495652675629	0.7566354870796204	0.7298918366432191													50.6423186126554	40.0	1.0	no
163	chrI_145636r	503	high_effect	YAL002W	1932	-	TCAAATATAGTCGTTTCAGG	D|651|H	D|651|N						0		0	0		0	-0.4155303329142345	P39702	0.9486550092697144	0.956179976463318			0.03974853456020355	0.3636718094348908															39.91821430310364	35.0	1.0	no
164	chrI_146401r	517	high_effect	YAL002W	2697	-	TTGCCACATTCTAAACTTCC	G|905|A	G|905|D	G|905|R	G|905|S				0		0	0		0	0.07425127690222819	P39702	0.9499930143356324	0.9446240067481996	0.941340982913971	0.951104998588562	0.8328437209129333	0.6269652247428894	0.5450741648674011	0.7899675965309143													46.786518251568005	40.0	1.0	no
165	chrI_146447	518	high_effect	YAL002W	2740	+	ACTTTGATCTTCTTCTCTCA	N|914|K	silent|AAC>AAT|N|914						0		0	0		0	0.5360153440515343	P39702	0.9439849853515624				0.9394928216934204																47.5477075081472	35.0	1.0	no
166	chrI_146532r	520	high_effect	YAL002W	2828	-	TCTCCTCATTCTTTACTTCC	E|949|Q	E|949|K	E|949|D	silent|GAG>GAA|E|949				0		0	0		0	0.3081521755503861	P39702	0.956179976463318	0.9475290179252625	0.94931298494339		0.5767019987106323	0.924209713935852	0.6278437376022339														51.899858106877396	40.0	1.0	no
167	chrI_157540r	532	essential	YAR007C	1057	+	TTTCTATCTCTGTTGGCCTA	S|354|C	S|354|F			RFA1	Replication Factor A	621.0	0		0	0		0	0.7246601228463583	P22336	0.945252001285553	0.9294660091400146			0.036135703325271606	0.03246791288256645															52.13509626358427	40.0	0.0	no
168	chrI_157565r	534	essential	YAR007C	1032	+	ATCACAATTGTTGACGACTC	I|345|M	silent|ATC>ATT|I|345	T|346|R	T|346|I	RFA1	Replication Factor A	621.0	0		0	0		0	-0.6971336653187002	P22336	0.9598389863967896		0.9476869702339172	0.9472420215606691	0.007213551085442305		0.02900549955666065	0.07838201522827147													42.17985250981985	40.0	0.0	no
169	chrI_157615r	535	essential	YAR007C	982	+	CACATTTTGAGCTAACTTCA	H|329|D	H|329|Y			RFA1	Replication Factor A	621.0	0		0	0		0	0.8894858551960918	P22336	0.9473130106925964	0.9489949941635132			0.5779515504837036	0.709054172039032															42.55348615389846	35.0	0.0	no
170	chrI_157776	539	essential	YAR007C	824	-	TATCCAAATTCAGTTCATAA	D|281|H	D|281|N	L|280|F	silent|TTG>TTA|L|280	RFA1	Replication Factor A	621.0	0		0	0		0	-0.8615364207882181	P22336	0.9486550092697144	0.956179976463318	0.9587849974632264		0.01979074999690056	0.08539305627346039	0.4064280092716217		-0.70660001039505	-0.378600001335144	-0.4600000083446503				1.0218600034713743						37.5621910570577	25.0	0.0	no
171	chrI_157928r	544	essential	YAR007C	669	+	GTCAACTTCTTGGATACCTC	silent|GTC>GTG|V|224	silent|GTC>GTT|V|224	N|225|K	silent|AAC>AAT|N|225	RFA1	Replication Factor A	621.0	0		0	0		0	0.3382890021951405	P22336			0.9439849853515624				0.0553605742752552				-1.0793999433517456										48.414743343900106	45.0	0.0	no
172	chrI_158029r	548	essential	YAR007C	568	+	TGTCTCCATACCAAAACGTT	S|191|C	S|191|F	P|192|A	P|192|S	RFA1	Replication Factor A	621.0	0		0	0		0	-1.0690988743183178	P22336	0.945252001285553	0.9294660091400146	0.9562489986419678	0.9498909711837769	0.0	0.0	0.0	0.0	0.31940001249313354	-0.4796000123023987	1.649799942970276	2.3968000411987305									45.548553975034	40.0	0.0	no
173	chrI_158198r	551	essential	YAR007C	399	+	GACGAAGATATAACTGACAG	D|134|E	silent|GAC>GAT|D|134			RFA1	Replication Factor A	621.0	0		0	0		0	-1.0312593573035422	P22336	0.9532920122146606				1.0																36.37551578072117	40.0	0.0	no
174	chrI_158256	554	essential	YAR007C	344	-	TATCCAAAAAAGTACTAGTT	D|121|H	D|121|N	L|120|F	silent|TTG>TTA|L|120	RFA1	Replication Factor A	621.0	0		0	0		0	-1.4827871626937112	P22336	0.9486550092697144	0.956179976463318	0.9587849974632264		0.013324399478733541	0.041130658239126205	0.08458750694990158														34.440180386477216	25.0	0.0	no
175	chrI_158283r	555	essential	YAR007C	314	+	GGTCCAGTCGCGTGCTGATA	silent|GTC>GTG|V|106	silent|GTC>GTT|V|106	Q|107|E	Q|107|*	RFA1	Replication Factor A	621.0	0		0	0		0	-1.17524399053392	P22336			0.9590039849281312				1.0														58.78638198459107	60.0	0.0	no
176	chrI_158403r	562	essential	YAR007C	194	+	TGCATCCAAGTTCCAGTCAA	A|66|G	A|66|V	S|67|C	S|67|F	RFA1	Replication Factor A	621.0	0		0	0		0	0.18302039246612395	P22336	0.9484469890594482	0.9504740238189696	0.945252001285553	0.9294660091400146	0.2870289087295532	1.0	0.04055717587471008	0.04826922714710236													51.198100739173576	45.0	0.0	no
177	chrI_158433	564	essential	YAR007C	167	-	TTCTCAACAGAGCCTTCATA	R|62|T	R|62|K	L|61|F	silent|TTG>TTA|L|61	RFA1	Replication Factor A	621.0	0		0	0		0	-1.6979229711285682	P22336	0.932735025882721	0.955805003643036	0.9587849974632264		0.539281964302063	1.0	0.30357083678245544														47.55966475333321	40.0	0.0	no
178	chrI_158527	567	essential	YAR007C	73	-	AACTTGATAAACGCCACCGG	V|31|L	V|31|I			RFA1	Replication Factor A	621.0	0		0	0		0	-1.0552538239600808	P22336	0.9539830088615416	0.9574310183525084			0.1333092302083969	0.2962639033794403															45.97883089948078	50.0	0.0	no
179	chrI_158560r	569	essential	YAR007C	37	+	GCATCTTCACCAATAAGCAA	S|13|R	silent|AGC>AGT|S|13	I|14|M	silent|ATC>ATT|I|14	RFA1	Replication Factor A	621.0	0		0	0		0	-1.1668275547302691	P22336	0.9417110085487366		0.9598389863967896		0.5747150182723999		0.03409893810749054														45.029040835620386	40.0	0.0	no
180	chrI_159505	576	essential	YAR008W	539	+	GCAGACCTATTTCTTATACA	Q|181|E	Q|181|*	T|182|S	T|182|I	SEN34	Splicing ENdonuclease	275.0	0		0	0		0	0.5013285225948533	P39707	0.9590039849281312		0.9491789937019348	0.9472420215606691	1.0		0.4835738241672516	0.056765805929899216													45.26699742101607	35.0	1.0	no
181	chrI_159555r	579	essential	YAR008W	592	-	CCCACCAAAACGTCCACCTG	G|204|R	G|204|R	G|204|A	G|204|E	SEN34	Splicing ENdonuclease	275.0	0		0	0		0	-1.4647135830361608	P39707	0.941340982913971	0.941340982913971	0.9499930143356324	0.9438679814338684	0.02595772780478001	0.02595772780478001	0.38512799143791204	0.03699588030576706													53.98130763092253	60.0	1.0	no
182	chrI_169411r	581	high_effect	YAR015W	39	-	ACTTTACCTCTGGCCACCAA	V|20|L	V|20|I	G|18|A	G|18|D	ADE1	ADEnine requiring	306.0	0		0	0		0	0.20619215362349266	P27616	0.9539830088615416	0.9574310183525084	0.9499930143356324	0.9446240067481996	0.0	0.0	0.0	0.0	0.777180016040802	-0.2872399985790253	1.2780599594116209	-0.20166000723838806	-0.6265199780464172	-0.7149800062179565							55.16886471275279	50.0	1.0	no
183	chrI_169461	582	high_effect	YAR015W	86	+	TACGTTGCTGTTTGTTGCTA	T|30|R	T|30|M			ADE1	ADEnine requiring	306.0	0		0	0		0	0.37824424773272297	P27616	0.9476869702339172	0.9502379894256592			0.544235348701477	0.11771584302186965			-0.13325999677181244	-1.8215800523757932											49.55360780958204	40.0	1.0	no
184	chrI_169720	592	high_effect	YAR015W	345	+	CCATTGGAAGTAATTGTCAG	P|116|R	P|116|L			ADE1	ADEnine requiring	306.0	0		0	0		0	-1.1898533911304976	P27616	0.9432820081710817	0.9430609941482544			0.02117546647787094	0.004902913700789213			1.2261999845504759	1.2393399477005005											42.38016486375432	40.0	1.0	no
185	chrI_169845	594	high_effect	YAR015W	470	+	AATCTTCACCCCATCGACCA	I|158|M	silent|ATC>ATT|I|158	F|159|L	silent|TTC>TTT|F|159	ADE1	ADEnine requiring	306.0	0		1	0		0	-0.23591623751094234	P27616	0.9598389863967896		0.9387490153312684		0.19298875331878665		0.015535619109869003		0.8125600218772888		2.488379955291748										54.436557765097284	50.0	1.0	no
186	chrI_172940	600	essential	YAR019C	2176	-	GATCTCCAGTCCACTTATGG	E|731|D	silent|GAG>GAA|E|731	E|731|Q	E|731|K	CDC15	Cell Division Cycle	974.0	0		0	0		0	0.0477766365777903	P27636	0.9565290212631226		0.9593430161476136	0.954060971736908	0.2532995343208313		0.0758085697889328	0.20085014402866366													52.800141384183576	50.0	0.0	no
187	chrI_173081	602	essential	YAR019C	2035	-	TGTCTTTGCGTCGTCGATAA	K|684|N	silent|AAG>AAA|K|684			CDC15	Cell Division Cycle	974.0	0		0	0		0	0.20629069788149207	P27636	0.9838269948959352				0.536361038684845																48.4465167078888	45.0	0.0	no
188	chrI_173405r	607	essential	YAR019C	1708	+	ATTCGGTACAGTCTCCATCA	S|571|W	S|571|L			CDC15	Cell Division Cycle	974.0	0		1	0		0	-0.18633983459734196	P27636	0.8165209889411926	0.974943995475769																			51.99644670437925	45.0	0.0	no
189	chrI_173829r	619	essential	YAR019C	1284	+	CCTCAGACTTTAATTGAATG	Q|430|E	Q|430|*	P|429|R	P|429|L	CDC15	Cell Division Cycle	974.0	0		0	0		0	-2.0643768499626782	P27636	1.0025099515914917		0.9653800129890442	1.0257899761199951	0.4617779552936554		0.4433647394180298	0.6904280185699463													39.3236936571584	35.0	0.0	yes
190	chrI_173830	620	essential	YAR019C	1286	-	CACATTCAATTAAAGTCTGA	C|435|S	C|435|Y	E|434|Q	E|434|K	CDC15	Cell Division Cycle	974.0	0		0	0		0	-0.057661219272186426	P27636	0.938202977180481	0.8312249779701233	1.0048899650573728	0.9880710244178772	0.2612602114677429	0.02459033951163292	1.0	0.26419928669929504													36.80328418856163	30.0	0.0	no
191	chrI_173936r	624	essential	YAR019C	1177	+	ATACCCAGCATAACCACTCT	T|394|S	T|394|I	silent|ACC>ACG|T|394	silent|ACC>ACT|T|394	CDC15	Cell Division Cycle	974.0	0		0	0		0	0.4574452152633795	P27636	1.0364199876785278	1.048699975013733			0.4020383656024933	0.3960668742656708															51.38888057013594	45.0	0.0	no
192	chrI_173976r	625	essential	YAR019C	1137	+	AAACGATTAATAACTGCATT	R|381|G	R|381|*			CDC15	Cell Division Cycle	974.0	0		0	0		0	0.3407868310822059	P27636	0.9557729959487916				0.3880994319915772																34.059719865817215	25.0	0.0	no
193	chrI_174185	634	essential	YAR019C	931	-	CGCTGCAAGACTGAATTTAG	A|317|P	A|317|T	A|316|P	A|316|T	CDC15	Cell Division Cycle	974.0	0		0	0		0	-0.2854530597475193	P27636	1.0161499977111816	1.064869999885559	0.9489510059356691	0.9541059732437134	0.30521661043167114	1.0	0.27773067355155945	0.7337928414344788													42.724400416786644	45.0	0.0	no
194	chrI_174245r	635	essential	YAR019C	868	+	TTACCGACGCTGATTATCAT	T|291|S	T|291|I	silent|ACC>ACG|T|291	silent|ACC>ACT|T|291	CDC15	Cell Division Cycle	974.0	0		0	0		0	0.4605319968031938	P27636	0.98574298620224	0.990090012550354			0.7169443964958191	0.19186839461326602															45.910576503975676	40.0	0.0	no
195	chrI_174274r	638	essential	YAR019C	839	+	CGACAAGCTCAACAAGTTCA	D|281|E	silent|GAC>GAT|D|281			CDC15	Cell Division Cycle	974.0	0		0	0		0	0.6260414350091278	P27636	1.0000699758529663				1.0																43.64398308070821	45.0	0.0	no
196	chrI_174397r	639	essential	YAR019C	716	+	CTCTTTCTCTGAGCCACTAA	S|240|C	S|240|F	F|241|L	silent|TTC>TTT|F|241	CDC15	Cell Division Cycle	974.0	0		0	0		0	-0.325063528948322	P27636	0.8388289809226991	0.9398040175437928	0.99692302942276		0.07929704338312149	0.20068703591823575	1.0														50.45434587586624	45.0	0.0	no
197	chrI_174530r	645	essential	YAR019C	583	+	CTTCTACGCTCAGCGACATT	S|196|C	S|196|F	T|197|R	T|197|M	CDC15	Cell Division Cycle	974.0	0		0	0		0	-0.06661614859908832	P27636	0.9288560152053832	0.7774720191955566	0.8812969923019409	0.807852029800415	0.0	0.0	0.0	0.0													51.0208056694869	50.0	0.0	no
198	chrI_174639r	652	essential	YAR019C	474	+	ACTGTCAAACTTGCTGATTT	T|159|S	T|159|I	silent|GTC>GTG|V|160	silent|GTC>GTT|V|160	CDC15	Cell Division Cycle	974.0	0		0	0		0	-0.31287213629585714	P27636	1.0190900564193726	1.0184099674224854			0.03215287998318672	0.4264914095401764															42.97740346272218	35.0	0.0	no
199	chrI_174685	653	essential	YAR019C	431	-	TAGCCGCCTTGATGTCCCTG	A|150|P	A|150|T	silent|GCG>GCC|A|149	silent|GCG>GCA|A|149	CDC15	Cell Division Cycle	974.0	0		1	0		0	-0.12102232760168675	P27636	0.8199080228805542	0.8220030069351196			0.0	0.0															60.49334034399419	60.0	0.0	no
200	chrI_174786r	657	essential	YAR019C	327	+	CTCATTTCAAGGAGCTCTAC	silent|CTC>CTG|L|110	silent|CTC>CTT|L|110			CDC15	Cell Division Cycle	974.0	0		0	0		0	-0.1169345306753938	P27636																					46.64701786487621	45.0	0.0	no
201	chrI_174973r	660	essential	YAR019C	140	+	TGACCAAGTCGTGGCAATAA	D|48|E	silent|GAC>GAT|D|48	Q|49|E	Q|49|*	CDC15	Cell Division Cycle	974.0	0		0	0		0	-0.19951473070786965	P27636	0.9925739765167236		1.006160020828247		1.0		0.04324555769562721														45.51857628458811	45.0	0.0	no
202	chrI_175073	666	essential	YAR019C	43	-	TTTCTCAGATGCCCTCTGGA	E|20|D	silent|GAG>GAA|E|20	E|20|Q	E|20|K	CDC15	Cell Division Cycle	974.0	0		0	0		0	0.11285520306225234	P27636	0.9932379722595216		0.9934890270233154	0.9914820194244384	0.5409513115882874		0.5069244503974915	0.9454224705696106													56.09773133116596	50.0	0.0	no
203	chrI_175085r	667	essential	YAR019C	28	+	TCAACTTGACTCCCATCCAG	silent|GTC>GTG|V|10	silent|GTC>GTT|V|10	N|11|K	silent|AAC>AAT|N|11	CDC15	Cell Division Cycle	974.0	0		0	0		0	-0.3261232995142587	P27636			0.9723430275917052				0.02173822931945324														51.966490654061715	50.0	0.0	no
204	chrII_15123	669	essential	YBL105C	2554	-	ATCTTTCTTCAGAACTTTTA	D|858|H	D|858|N	K|856|N	silent|AAG>AAA|K|856	PKC1	Protein Kinase C	1151.0	0		0	0		0	0.2600499339453538	P24583	0.9486550092697144	0.956179976463318	0.9355990290641784		0.006561442743986845	0.014350739307701588	0.0														39.8813644465917	25.0	0.0	no
205	chrII_15412	672	essential	YBL105C	2265	-	TCACTATTCATATCGCGGAA	S|761|T	S|761|N	E|762|Q	E|762|K	PKC1	Protein Kinase C	1151.0	1	Series([], Name: modification, dtype: object)	0	0		0	-0.17893286745367806	P24583	0.9512869715690612	0.9536849856376648	0.956179976463318	0.9475290179252625	0.5754370093345642	0.4962871074676514	0.6644308567047119	0.8770472407341003													44.41984004752936	40.0	0.0	no
206	chrII_15527	674	essential	YBL105C	2150	-	GATCAACTTCTAGATCCTCT	D|723|H	D|723|N	V|722|L	V|722|I	PKC1	Protein Kinase C	1151.0	0		0	0		0	0.993150808498819	P24583	0.9486550092697144	0.956179976463318	0.9539830088615416	0.9574310183525084	0.11705311387777327	0.5353509187698364	0.3761237859725952	0.2324410676956177													46.79751282318625	40.0	0.0	no
207	chrII_15754r	677	essential	YBL105C	1920	+	GCCTATTTAAATTTTACAGA	silent|GCC>GCG|A|641	silent|GCC>GCT|A|641	A|641|G	A|641|V	PKC1	Protein Kinase C	1151.0	0		0	0		1	0.9870120916768212	P24583			0.9484469890594482	0.9504740238189696			0.3623761832714081	0.2991500496864319													38.37253003623772	25.0	0.0	no
208	chrII_15717	678	essential	YBL105C	1960	-	TTTCTCTGGTGATGAAAATT	E|659|D	silent|GAG>GAA|E|659	E|659|Q	E|659|K	PKC1	Protein Kinase C	1151.0	0		1	0		0	-1.49498943723872	P24583	0.94931298494339		0.956179976463318	0.9475290179252625	0.5601852536201477		0.5270305871963501	0.7930551767349243													38.4652056071663	30.0	0.0	no
209	chrII_16092	690	essential	YBL105C	1585	-	CATCGACATGCCACAGAAAT	silent|TCG>TCC|S|534	silent|TCG>TCA|S|534	M|533|I	M|533|I	PKC1	Protein Kinase C	1151.0	0		0	0		0	0.3878675264609453	P24583			0.9553959965705872	0.9553959965705872			0.07698998600244522	0.07698998600244522													44.504867216960285	45.0	0.0	no
210	chrII_16093	691	essential	YBL105C	1584	-	ATCGACATGCCACAGAAATC	silent|TCG>TCC|S|534	silent|TCG>TCA|S|534	M|533|I	M|533|I	PKC1	Protein Kinase C	1151.0	0		0	0		0	-0.6821597369215953	P24583			0.9553959965705872	0.9553959965705872			0.07698998600244522	0.07698998600244522													44.20056342832317	45.0	0.0	no
211	chrII_16118r	692	essential	YBL105C	1556	+	TCATGCTCAATGTGCTCATT	H|520|D	H|520|Y	A|521|G	A|521|V	PKC1	Protein Kinase C	1151.0	0		0	0		0	-0.4289150305547392	P24583	0.9473130106925964	0.9489949941635132	0.9484469890594482	0.9504740238189696	0.0	0.0	0.07635307312011719	0.19214317202568051													48.44365260302697	40.0	0.0	no
212	chrII_16208	694	essential	YBL105C	1469	-	GACAGCACCATTTAGTACCA	C|496|S	C|496|Y	C|495|S	C|495|Y	PKC1	Protein Kinase C	1151.0	0		0	0		0	0.4715661544957126	P24583	0.9421560168266296	0.9290120005607604	0.9421560168266296	0.9290120005607604	0.0	0.0	0.0	0.0													50.42267202665379	45.0	0.0	no
213	chrII_16215r	695	essential	YBL105C	1459	+	CTTCAAACCGTGGTACTAAA	S|488|*	S|488|L			PKC1	Protein Kinase C	1151.0	0		0	0		0	-0.3803845774661285	P24583		0.9298099875450134				0.00911245122551918															41.90363424772761	40.0	0.0	no
214	chrII_16283r	699	essential	YBL105C	1391	+	AACTTCTACTGATACGGATC	T|465|S	T|465|I	S|466|C	S|466|F	PKC1	Protein Kinase C	1151.0	0		1	0		0	0.3825132137286619	P24583	0.9491789937019348	0.9472420215606691	0.945252001285553	0.9294660091400146	1.0	0.007040858268737794	0.059583630412817	0.03637920692563057													41.712028396570304	40.0	0.0	no
215	chrII_16558r	702	essential	YBL105C	1116	+	GGGCAGATTTTGTTAACACT	Q|374|E	Q|374|*			PKC1	Protein Kinase C	1151.0	0		0	0		0	0.2229804545725307	P24583	0.9590039849281312				0.03545694053173065																45.78323677524219	40.0	0.0	no
216	chrII_16706r	706	essential	YBL105C	968	+	TTCTTCTCTCGCTAGCGAAG	S|324|C	S|324|F	S|325|C	S|325|F	PKC1	Protein Kinase C	1151.0	0		0	0		0	0.2889741866641864	P24583	0.945252001285553	0.9294660091400146	0.945252001285553	0.9294660091400146	0.05970833823084831	0.0550001747906208	0.07811154425144196	0.14276011288166046													50.043185912190275	50.0	0.0	no
217	chrII_16729r	707	essential	YBL105C	945	+	AACGCTTCAAACATTAATGG	N|316|K	silent|AAC>AAT|N|316	A|317|G	A|317|V	PKC1	Protein Kinase C	1151.0	0		0	0		0	-0.588419979063022	P24583	0.9439849853515624		0.9484469890594482	0.9504740238189696	0.1896585524082184		0.0	0.0													37.56612179773458	35.0	0.0	no
218	chrII_16794	709	essential	YBL105C	883	-	ACGAATTTCTTCAGCGATAT	R|301|P	R|301|H			PKC1	Protein Kinase C	1151.0	0		0	0		0	0.8954318251644022	P24583	0.9099509716033936	0.9570810198783876			0.0	0.0															42.18444518010483	35.0	0.0	no
219	chrII_16996	712	essential	YBL105C	681	-	TCTGGCTTCCTGGCAAACAT	E|234|Q	E|234|K	K|232|N	silent|AAG>AAA|K|232	PKC1	Protein Kinase C	1151.0	0		0	0		0	-0.7927511047074213	P24583	0.956179976463318	0.9475290179252625	0.9355990290641784		0.018496844917535785	0.01436152495443821	0.2341485470533371														52.6832939493819	50.0	0.0	no
220	chrII_17187	716	essential	YBL105C	490	-	AAGCATTTGAATCCTGTATT	M|169|I	M|169|I			PKC1	Protein Kinase C	1151.0	0		1	0		0	0.3402414916049198	P24583	0.9553959965705872	0.9553959965705872			0.021394819021224976	0.021394819021224976															41.83067485125929	30.0	0.0	no
221	chrII_17254r	719	essential	YBL105C	420	+	ACTAAATTGTATCAAATTGA	T|141|S	T|141|I			PKC1	Protein Kinase C	1151.0	0		1	0		0	-0.1618644126972036	P24583	0.9491789937019348	0.9472420215606691			0.1637144237756729	0.48182797431945795															31.69173414756005	20.0	0.0	no
222	chrII_40965r	727	essential	YBL097W	137	-	ATGCGAAATTCCAACTATTT	A|52|P	A|52|T						0		0	0		0	-0.3996174639448508	P38170	0.9573720097541808	0.9523990154266356			0.018699906766414642	0.013268131762742994															39.86925618874301	30.0	1.0	no
223	chrII_41260r	734	essential	YBL097W	432	-	ACATCAGGATCATTAGATAT	V|151|L	V|151|M	D|150|H	D|150|N				0		0	0		0	0.03184996520372632	P38170	0.9539830088615416	0.9587630033493042	0.9486550092697144	0.956179976463318	0.3793402910232544	0.13657450675964355	0.06651719659566879	0.2997886538505554													39.47432006435122	30.0	1.0	no
224	chrII_41386r	735	essential	YBL097W	558	-	ACCAAGGCCTTTTTGAATAA	L|192|F	silent|TTG>TTA|L|192	V|193|L	V|193|I				0		0	0		0	-0.5416590397633503	P38170	0.9587849974632264		0.9539830088615416	0.9574310183525084	0.0		0.14035940170288086	0.3152710497379303													43.792164373286255	35.0	1.0	no
225	chrII_41401	736	essential	YBL097W	570	+	GCCTTGGTTGATTTCGATGA	silent|GCC>GCG|A|191	silent|GCC>GCT|A|191	A|191|G	A|191|V				0		0	0		0	0.16606188166282887	P38170			0.9484469890594482	0.9504740238189696			0.03176145255565643	0.025389069691300392													50.284552160346315	45.0	1.0	no
226	chrII_41847r	739	essential	YBL097W	1019	-	TATCATCTTCTGCATTATCT	D|346|H	D|346|N	D|345|H	D|345|N				0		0	0		0	-0.042972931160006465	P38170	0.9486550092697144	0.956179976463318	0.9486550092697144	0.956179976463318	0.10179810971021652	0.4046509563922882	0.12376546114683153	0.3496510088443756													44.26675957537975	30.0	1.0	no
227	chrII_42135	743	essential	YBL097W	1304	+	TACTACTGACAAAAACACAA	T|436|S	T|436|I	T|437|S	T|437|I				1	Series([], Name: modification, dtype: object)	0	0		0	1.112568155152967	P38170	0.9491789937019348	0.9472420215606691	0.9491789937019348	0.9472420215606691	0.6936953067779541	0.17713738977909088	0.7336018681526184	0.18890981376171112													33.10401119664397	30.0	1.0	no
228	chrII_42150	744	essential	YBL097W	1319	+	CACAACGGACGACAAATCGA	T|441|R	T|441|I	T|442|R	T|442|M				0		1	0		0	0.4515038058785271	P38170	0.9476869702339172	0.9472420215606691	0.9476869702339172	0.9502379894256592	0.5211356282234192	0.1883301287889481	0.5237343907356262	0.10816418379545213													41.6745115684098	50.0	1.0	no
229	chrII_42306	745	essential	YBL097W	1475	+	CGACACACATTATTTACTGC	D|493|E	silent|GAC>GAT|D|493	T|494|R	T|494|I				0		0	0		0	-1.0946661347997442	P38170	0.9532920122146606		0.9476869702339172	0.9472420215606691	1.0		0.12895354628562927	0.04952341318130493													42.60685286047283	40.0	1.0	no
230	chrII_42286r	747	essential	YBL097W	1458	-	TCGTTCTTTCTGTTCTTAAT	D|493|H	D|493|N	K|491|N	silent|AAG>AAA|K|491				0		0	0		0	0.6793960860292134	P38170	0.9486550092697144	0.956179976463318	0.9355990290641784		0.06168117746710777	0.17706429958343506	0.4877583682537079														44.0839274429037	30.0	1.0	no
231	chrII_42400	751	essential	YBL097W	1569	+	AGTCATAGGAAGCATACCAG	H|525|D	H|525|Y						0		0	0		0	-0.4660671075905243	P38170	0.9473130106925964	0.9489949941635132			0.666923463344574	0.779617190361023															45.85925789309226	45.0	1.0	no
232	chrII_44514r	763	high_effect	YBL093C	382	+	TTCAGCCTCCAAATTTCGAT	Q|129|E	Q|129|*	P|130|A	P|130|S	ROX3	Regulation by OXygen	220.0	0		0	0		0	0.023582571367549487	P25046	0.9590039849281312		0.9562489986419678	0.9498909711837769	1.0		0.4560104608535767	0.08173692971467973													47.99071173233421	40.0	0.0	no
233	chrII_44662	766	high_effect	YBL093C	237	-	CCTTTACCATTTTCTCTGGT	G|86|R	G|86|S	G|84|A	G|84|D	ROX3	Regulation by OXygen	220.0	0		0	0		0	-0.2668045803327956	P25046	0.941340982913971	0.951104998588562	0.9499930143356324	0.9446240067481996	0.4798032939434052	0.618870735168457	0.7502766251564026	0.6146730780601501													52.02529578591134	40.0	0.0	no
234	chrII_45990r	775	essential	YBL092W	15	-	TTCTTGACAATCTTTGGGTG	K|11|N	silent|AAG>AAA|K|11			RPL32	Ribosomal Protein of the Large subunit	130.0	0		0	0		0	0.04835107490983104	P38061					0.0046319132670760155								0.3747999966144562								44.62296494654811	40.0	1.0	no
235	chrII_46046r	776	essential	YBL092W	71	-	TTTCAGCAACTCTGTGGTAA	E|30|Q	E|30|K	A|29|P	A|29|T	RPL32	Ribosomal Protein of the Large subunit	130.0	0		0	0		0	0.6131386109983628	P38061					0.562755286693573	0.8251219987869263	0.12888875603675842	0.1381225734949112					0.4965400099754334	0.6247000098228455	-0.8769999742507935	1.0470999479293823					46.030633789450405	40.0	1.0	no
236	chrII_46196	779	essential	YBL092W	218	+	TTTCTTAGTCGCTAACGTTA	F|74|L	silent|TTC>TTT|F|74			RPL32	Ribosomal Protein of the Large subunit	130.0	0		1	0		0	0.9563219073893334	P38061					0.034157350659370415								0.30498000979423523				0.5253999829292297				44.36387571112709	35.0	1.0	no
237	chrII_81831r	784	essential	YBL076C	2408	+	CCATTTCTTATCTTACCCAG	H|804|D	H|804|Y	F|805|L	silent|TTC>TTT|F|805	ILS1	IsoLeucine-tRNA Synthetase	1072.0	0		0	0		0	0.6935651289084237	P09436	0.9473130106925964	0.9489949941635132	0.9387490153312684		0.004129381850361824	0.0019905774388462305	0.04557853937149048														49.40874420881079	40.0	0.0	no
238	chrII_81954r	788	essential	YBL076C	2285	+	ATTCACATTTGTCCGTGCCA	F|763|L	silent|TTC>TTT|F|763	T|764|R	T|764|I	ILS1	IsoLeucine-tRNA Synthetase	1072.0	0		0	0		0	-0.9032066832302909	P09436	0.9387490153312684		0.9476869702339172	0.9472420215606691	1.0		0.10712239891290663	0.0240256879478693													53.878793478307394	45.0	0.0	no
239	chrII_82063r	791	essential	YBL076C	2176	+	TCATTGATGAATTGACAAAC	F|726|L	silent|TTC>TTT|F|726			ILS1	IsoLeucine-tRNA Synthetase	1072.0	0		0	0		0	1.4020069781456874	P09436	0.9387490153312684				0.4069257080554962																34.060850262409986	30.0	0.0	no
240	chrII_82288r	792	essential	YBL076C	1951	+	TTTCAAAGGTCTTACTACCA	S|652|*	S|652|L			ILS1	IsoLeucine-tRNA Synthetase	1072.0	0		0	0		0	-0.7844014851579642	P09436		0.9298099875450134				0.013842988759279251															43.80960733956295	35.0	0.0	no
241	chrII_82399	793	essential	YBL076C	1843	-	ACCATATTTGTTCAGAACAA	G|621|R	G|621|S	G|621|A	G|621|D	ILS1	IsoLeucine-tRNA Synthetase	1072.0	0		1	0		0	-1.1200380777320371	P09436	0.941340982913971	0.951104998588562	0.9499930143356324	0.9446240067481996	0.001168234972283244	0.06025048345327377	0.012192984111607076	0.00255944998934865													40.00160611276982	30.0	0.0	no
242	chrII_82400r	795	essential	YBL076C	1839	+	TCCATTGTTCTGAACAAATA	silent|TCC>TCG|S|614	silent|TCC>TCT|S|614	S|614|C	S|614|F	ILS1	IsoLeucine-tRNA Synthetase	1072.0	0		0	0		1	-0.2182325346534049	P09436			0.945252001285553	0.9294660091400146			0.09075412899255753	0.1433473527431488													39.30037877585562	30.0	0.0	no
243	chrII_82517r	798	essential	YBL076C	1722	+	GTCTTAGGTACCCATCTATT	silent|GTC>GTG|V|575	silent|GTC>GTT|V|575			ILS1	IsoLeucine-tRNA Synthetase	1072.0	0		0	0		0	-0.005496823435288012	P09436																					51.03531351350938	40.0	0.0	no
244	chrII_82532r	799	essential	YBL076C	1707	+	TTCTACACGTTAGCTGTCTT	F|570|L	silent|TTC>TTT|F|570	Y|571|*	silent|TAC>TAT|Y|571	ILS1	IsoLeucine-tRNA Synthetase	1072.0	0		0	0		0	1.1596536034852991	P09436	0.9387490153312684				0.019420772790908813																48.78476867612136	40.0	0.0	no
245	chrII_82577r	800	essential	YBL076C	1662	+	CCAGCTAATTTCATCTCTGA	P|555|R	P|555|L	A|556|G	A|556|V	ILS1	IsoLeucine-tRNA Synthetase	1072.0	0		0	0		0	0.25274569701378513	P09436	0.9432820081710817	0.9430609941482544	0.9484469890594482	0.9504740238189696	0.0	0.0	0.2714128792285919	0.0037276069633662705													47.52209884864567	40.0	0.0	no
246	chrII_82709	801	essential	YBL076C	1533	-	TCACCCTTACCTTGCTTGGA	G|517|A	G|517|D	D|518|H	D|518|N	ILS1	IsoLeucine-tRNA Synthetase	1072.0	0		0	0		0	-0.3867438374069961	P09436	0.9499930143356324	0.9446240067481996	0.9486550092697144	0.956179976463318	0.09068138152360916	0.08609888702630998	0.16210146248340607	0.510197639465332													56.696033269816205	50.0	0.0	no
247	chrII_82841	803	essential	YBL076C	1401	-	TCTGAAACCCATAAAGGAAT	D|474|H	D|474|N			ILS1	IsoLeucine-tRNA Synthetase	1072.0	0		0	0		0	-0.5168243100774821	P09436	0.9486550092697144	0.956179976463318			0.0046532577835023394	0.008063403889536858															38.95928839711922	35.0	0.0	no
248	chrII_82870r	804	essential	YBL076C	1369	+	ACGTTTCCAGAAATAGATAT	N|457|K	silent|AAC>AAT|N|457	S|459|C	S|459|F	ILS1	IsoLeucine-tRNA Synthetase	1072.0	0		0	0		0	0.2450066483893485	P09436	0.9439849853515624		0.945252001285553	0.9294660091400146	0.12992113828659058		0.0014408719725906847	0.0005505750305019318													38.77560091868645	30.0	0.0	no
249	chrII_82888	806	essential	YBL076C	1354	-	AACGTTCCAGTCACGGGCAT	V|458|L	V|458|I	W|456|C	W|456|*	ILS1	IsoLeucine-tRNA Synthetase	1072.0	0		0	0		0	-0.7007694808828271	P09436	0.9539830088615416	0.9574310183525084	0.8858469724655151		0.0199265331029892	1.0	0.0														54.171075248448524	55.00000000000001	0.0	no
250	chrII_82928	808	essential	YBL076C	1314	-	CTCTTTTCCTTGATGGTGTT	K|444|N	silent|AAG>AAA|K|444			ILS1	IsoLeucine-tRNA Synthetase	1072.0	0		0	0		0	0.33791580072463245	P09436	0.9355990290641784				0.0955127254128456																50.8738746955334	40.0	0.0	no
251	chrII_82953r	809	essential	YBL076C	1286	+	TTCTGTGATGAAATCTCACT	S|430|C	S|430|F			ILS1	IsoLeucine-tRNA Synthetase	1072.0	0		0	0		0	0.5892988132264961	P09436	0.945252001285553	0.9294660091400146			0.19751560688018802	0.007340701296925546															41.48072826667168	35.0	0.0	no
252	chrII_82977r	811	essential	YBL076C	1262	+	AAACATTGTCCCTCAAATGT	N|422|K	silent|AAC>AAT|N|422			ILS1	IsoLeucine-tRNA Synthetase	1072.0	0		1	0		0	0.23437539868846946	P09436	0.9439849853515624				0.8211916089057922																43.080348706877146	35.0	0.0	no
253	chrII_83552	823	essential	YBL076C	690	-	ACACATAACGACAAATTGGA	C|236|S	C|236|Y	V|237|L	V|237|I	ILS1	IsoLeucine-tRNA Synthetase	1072.0	0		0	0		0	0.5573598446783841	P09436	0.9421560168266296	0.9290120005607604	0.9539830088615416	0.9574310183525084	0.08161497861146927	0.00109211599919945	0.01741581410169601	0.05377630144357681													37.126568048680326	35.0	0.0	no
254	chrII_83639r	827	essential	YBL076C	600	+	AACGACCCAGCTGTGACCAT	N|201|K	silent|AAC>AAT|N|201	D|202|E	silent|GAC>GAT|D|202	ILS1	IsoLeucine-tRNA Synthetase	1072.0	0		0	0		0	0.033012958068743936	P09436	0.9439849853515624		0.9532920122146606		0.9307818412780762		0.004481133073568344														54.00885911697589	55.00000000000001	0.0	no
255	chrII_83756r	828	essential	YBL076C	483	+	TTCAAGCAACTTCATGAAAA	F|162|L	silent|TTC>TTT|F|162	Q|164|E	Q|164|*	ILS1	IsoLeucine-tRNA Synthetase	1072.0	0		0	0		0	0.3633659815847177	P09436	0.9387490153312684		0.9590039849281312		0.005546705331653357		0.2186494767665863														35.98426767385501	30.0	0.0	no
256	chrII_84038	836	essential	YBL076C	204	-	CCTGTCATGGTAGCGTATCT	G|75|R	G|75|S	M|73|I	M|73|I	ILS1	IsoLeucine-tRNA Synthetase	1072.0	0		0	0		0	-0.8067685375184426	P09436	0.941340982913971	0.951104998588562	0.9553959965705872	0.9553959965705872	0.001570333493873477	0.00539438147097826	0.14250926673412326	0.14250926673412326													54.20942431715963	50.0	0.0	no
257	chrII_84222r	842	essential	YBL076C	17	+	ACACTTCTCATTTCCAAAGG	H|7|Q	silent|CAC>CAT|H|7	H|7|D	H|7|Y	ILS1	IsoLeucine-tRNA Synthetase	1072.0	0		1	0		0	0.3211835051900876	P09436	0.9588389992713928		0.9473130106925964	0.9489949941635132	0.3848686218261719		0.4246344268321991	0.015812402591109276													44.68411172985799	40.0	0.0	no
258	chrII_87061r	844	essential	YBL074C	706	+	ACTACGGGTCGAGTTTGCAA	N|236|K	silent|AAC>AAT|N|236	Y|237|*	silent|TAC>TAT|Y|237	AAR2	A1-Alpha2 Repression	355.0	0		0	0		0	-1.9927672993475325	P32357	0.96738600730896				0.021193567663431168				6.147659778594972												49.7478878061437	50.0	0.0	no
259	chrII_87390	850	essential	YBL074C	380	-	CATCTTTCCTTACTATCTTT	D|133|H	D|133|N			AAR2	A1-Alpha2 Repression	355.0	0		0	0		0	-0.8394745071639093	P32357	0.9728149771690368	0.9840490221977234			0.1393987387418747	0.5415539145469666			0.5117200016975403	0.31384000182151794											45.28382673409863	30.0	0.0	no
260	chrII_87537r	854	essential	YBL074C	230	+	TTACAAAATGATGGAAGAAA	Y|78|*	silent|TAC>TAT|Y|78			AAR2	A1-Alpha2 Repression	355.0	0		0	0		0	0.228493921689377	P32357																					29.86754987406664	25.0	0.0	no
261	chrII_87540	855	essential	YBL074C	230	-	TTTCTTCCATCATTTTGTAA	E|83|Q	E|83|K	E|82|Q	E|82|K	AAR2	A1-Alpha2 Repression	355.0	0		0	0		0	0.5050970667867177	P32357	0.9857460260391236	0.9736970067024232	0.9840490221977234	0.972000002861023	0.0674082562327385	0.060683295130729675	0.5748708248138428	0.9397375583648682	0.239779993891716	0.1929599940776825	-0.2432200014591217	-1.611840009689331									42.3898809253468	25.0	0.0	no
262	chrII_87613r	858	essential	YBL074C	154	+	CCAGCATGAGGTATGGCTAC	silent|TCC>TCG|S|52	silent|TCC>TCT|S|52	S|53|R	silent|AGC>AGT|S|53	AAR2	A1-Alpha2 Repression	355.0	0		0	0		0	-0.8639403215923477	P32357			0.9573389887809752				0.10536762326955797				0.16502000391483307				-0.17657999694347382						52.99520156519839	55.00000000000001	0.0	no
263	chrII_87687r	861	essential	YBL074C	80	+	TCAGCCATTTCACGGAATCA	Q|28|E	Q|28|*	P|29|A	P|29|S	AAR2	A1-Alpha2 Repression	355.0	0		0	0		0	-0.4383970771864519	P32357	0.987945020198822		0.9201790094375609	0.9116989970207214	0.299668550491333		0.06827298551797867	0.042990528047084815	0.08290000259876251		0.377020001411438	2.3470399379730225									49.10312612831922	45.0	0.0	no
264	chrII_87714r	862	essential	YBL074C	53	+	TCAGTATTCCTTTAATGTCA	Q|19|E	Q|19|*			AAR2	A1-Alpha2 Repression	355.0	0		0	0		0	0.5735380238538995	P32357	0.986248016357422				0.8424949049949646				0.5316799879074097												43.66623977971933	30.0	0.0	no
265	chrII_111506	865	high_effect	YBL058W	69	+	GTTCAATATCTCTCTGAATT	Q|25|E	Q|25|*			SHP1	Suppressor of High-copy PP1	423.0	0		0	0		0	0.6541868497177766	P34223	0.9590039849281312				1.0																40.38716230091643	30.0	1.0	no
266	chrII_111577r	867	high_effect	YBL058W	143	-	CTTCCTCTCTTCTATCCTTT	E|54|Q	E|54|K	E|53|D	silent|GAG>GAA|E|53	SHP1	Suppressor of High-copy PP1	423.0	0		0	0		0	-0.0889564008482925	P34223	0.956179976463318	0.9475290179252625	0.94931298494339																		53.983490267428074	40.0	1.0	no
267	chrII_111755	877	high_effect	YBL058W	318	+	ACCTCTCCTGAACCAACCAA	silent|ACC>ACG|T|107	silent|ACC>ACT|T|107	T|107|S	T|107|I	SHP1	Suppressor of High-copy PP1	423.0	0		0	1	Series([], Name: modification, dtype: object)	0	-1.679026813677314	P34223			0.9491789937019348	0.9472420215606691			0.9337788224220276	0.10380925983190536													51.816396108519534	50.0	1.0	no
268	chrII_112029r	887	high_effect	YBL058W	595	-	ACCTCTTCCAGTAAACCTAT	G|205|R	G|205|S	G|205|A	G|205|D	SHP1	Suppressor of High-copy PP1	423.0	0		0	0		0	0.7551151230634825	P34223	0.941340982913971	0.951104998588562	0.9499930143356324	0.9446240067481996	0.0	0.0	0.0	0.0													48.95883108745159	40.0	1.0	no
269	chrII_112015r	888	high_effect	YBL058W	581	-	ACCTATTGGCACCCATTTCA	R|200|T	R|200|K	R|200|S	silent|AGG>AGA|R|200	SHP1	Suppressor of High-copy PP1	423.0	0		0	0		0	-0.06986382821274742	P34223	0.932735025882721	0.955805003643036	0.9087679982185364		0.3729316890239716	1.0	0.41610801219940186														54.3413780942264	45.0	1.0	no
270	chrII_125133r	904	essential	YBL050W	11	-	CTCTTTTCAATAACTCTACA	R|10|T	R|10|K			SEC17	SECretory	292.0	0		0	0		0	-1.7702175572239116	P32602	0.9407349824905396	0.9577590227127076			0.08049976080656053	1.0			0.34279999136924744	-0.4077999889850617											39.557794491505945	30.0	1.0	no
271	chrII_125321	905	essential	YBL050W	80	+	TTCTGATTCATACAAGTTTG	S|28|C	S|28|F			SEC17	SECretory	292.0	0		0	0		0	-0.8832846550895229	P32602	0.9478139877319336	0.9257050156593324			0.05743241310119629	0.05185521394014359			-0.39079999923706055	-0.66839998960495			0.16315999627113342	-0.20574000477790835							38.63566070155588	30.0	1.0	no
272	chrII_125374r	907	essential	YBL050W	136	-	CTCTTTTCTTAGACGGTAAA	E|52|Q	E|52|K			SEC17	SECretory	292.0	0		0	0		0	-1.3186765788771346	P32602	0.9594100117683412	0.9491919875144958			0.6306448578834534	0.8961607217788696			-0.5573999881744385	-0.7483999729156494											41.434128112152905	35.0	1.0	no
273	chrII_125426	909	essential	YBL050W	185	+	AGCTGCTGACTATCAGAAAA	A|63|G	A|63|V	A|64|G	A|64|V	SEC17	SECretory	292.0	0		0	0		0	0.6774825443367518	P32602	0.9542440176010132	0.95346999168396	0.9672009944915771	0.9664270281791688	0.019042490050196648	0.14190766215324402	0.02460042014718056	0.007838182151317595	1.7189999818801882	4.8917999267578125	1.2719999551773071	4.9892001152038565	1.658519983291626	4.248879909515382	1.4945000410079956	5.9024200439453125					42.20385047687154	40.0	1.0	no
274	chrII_125476r	912	essential	YBL050W	238	-	GCATTTATAAGCCTCTACGT	C|86|S	C|86|Y			SEC17	SECretory	292.0	0		0	0		0	-0.7571860709762752	P32602	0.9408739805221558	0.9166489839553832			0.5237458944320679	0.011260506696999071			1.5900000333786009	3.6858000755310063			0.6356599926948547	3.0533599853515625							47.86594787558585	40.0	1.0	no
275	chrII_125527r	913	essential	YBL050W	289	-	AGCATTTTCTAATGAATCCA	A|103|P	A|103|T			SEC17	SECretory	292.0	0		0	0		0	-3.62811732227038	P32602	0.9770879745483398	0.9687960147857666			0.01286088302731514	0.00896896794438362			6.1753997802734375	1.454800009727478			5.893020153045653	0.9520999789237976							41.63346375826347	30.0	1.0	yes
276	chrII_125551	914	essential	YBL050W	310	+	TTCAAATTTTTACTCATAGG	Q|105|E	Q|105|*			SEC17	SECretory	292.0	0		0	0		0	0.13656814854629226	P32602	0.9537799954414368				1.0				-0.0003999999898951501												35.7024617176844	25.0	1.0	no
277	chrII_125579r	916	essential	YBL050W	341	-	ACTTGAAATTAGCACCTCTC	K|120|N	silent|AAG>AAA|K|120			SEC17	SECretory	292.0	0		0	0		0	-3.0072128296173988	P32602	0.9444509744644164				0.032229285687208176				1.749400019645691												44.54016131389756	40.0	1.0	yes
278	chrII_125589	917	essential	YBL050W	348	+	GCTAATTTCAAGTTTGAGCT	A|117|G	A|117|V			SEC17	SECretory	292.0	0		0	0		0	0.6424574596978505	P32602	0.9109870195388794	0.9102140069007874			0.0	0.0			1.378000020980835	5.781599998474121			1.7717000246047974	4.762499809265137							43.726947606919744	35.0	1.0	no
279	chrII_125891	919	essential	YBL050W	650	+	TGCTGCAAGAACTTTACAAG	A|218|G	A|218|V	A|219|G	A|219|V	SEC17	SECretory	292.0	0		0	0		0	0.3117969047975613	P32602	0.9272080063819884	0.928013026714325	0.9410769939422609	0.9418820142745972	0.004785491153597832	0.771602213382721	0.4262559115886688	0.28546050190925604	1.7970000505447388	1.4210000038146973	1.2070000171661377	1.1782000064849854	2.0573999881744385	0.06428000330924988	1.31850004196167	0.478879988193512					40.602178435901976	40.0	1.0	no
280	chrII_141298	920	essential	YBL041W	51	+	GAACATCAATTCAATCCTTA	H|19|D	H|19|Y	Q|20|E	Q|20|*	PRE7	PRoteinase yscE	241.0	0		0	0		0	0.19621839049945214	P23724					0.21920807659626007	0.9329797625541688	0.714248776435852				-0.22322000563144684				-0.2567200064659119						39.101717287805	30.0	1.0	no
281	chrII_141258	922	essential	YBL041W	11	+	TGCATCAGAATACTCTTCGG	A|5|G	A|5|V	S|6|*	S|6|L	PRE7	PRoteinase yscE	241.0	0		1	0		0	-1.9856108383930715	P23724					0.4188891351222992	0.3501957952976227		0.12196638435125352													45.60563642409375	45.0	1.0	no
282	chrII_141339r	924	essential	YBL041W	95	-	AATCTTCACCTGCAATGCCC	D|38|H	D|38|N	E|37|Q	E|37|K	PRE7	PRoteinase yscE	241.0	0		0	0		0	-1.5597206577556997	P23724					0.008317943662405014	0.06367845088243483	0.20602448284626007	0.5456805825233461													53.42709301405392	50.0	1.0	no
283	chrII_141424r	926	essential	YBL041W	180	-	TCACCACAATCAAAAACCTT	G|66|A	G|66|D	D|67|H	D|67|N	PRE7	PRoteinase yscE	241.0	0		0	0		0	-0.6290713289238535	P23724					0.27622994780540466	0.3242855370044708	0.015015685930848122	0.15407247841358185											0.4058400094509125	-0.1967799961566925	40.51902197169108	35.0	1.0	no
284	chrII_141577	929	essential	YBL041W	330	+	AACATTCAACATCTTCTGTA	N|111|K	silent|AAC>AAT|N|111	Q|113|E	Q|113|*	PRE7	PRoteinase yscE	241.0	0		0	0		0	-0.09085011219946458	P23724					0.08094880729913713		0.06511502712965013		-0.5653200149536133		0.7916200160980225										40.03062946033344	30.0	1.0	no
285	chrII_141578	931	essential	YBL041W	331	+	ACATTCAACATCTTCTGTAC	N|111|K	silent|AAC>AAT|N|111	Q|113|E	Q|113|*	PRE7	PRoteinase yscE	241.0	0		0	0		0	0.06347685068702813	P23724					0.08094880729913713		0.06511502712965013		-0.5653200149536133		0.7916200160980225										41.946352419504365	35.0	1.0	no
286	chrII_141682r	936	essential	YBL041W	438	-	TCTCTTTCGTAGGAGCCAAC	R|152|T	R|152|K	E|153|Q	E|153|K	PRE7	PRoteinase yscE	241.0	0		0	0		0	-1.5650103802061248	P23724					0.0480026938021183	0.0826382264494896	0.1964509338140488	0.2648172378540039													51.17127181980016	50.0	1.0	no
287	chrII_141732	938	essential	YBL041W	485	+	ATCATTGATCATGCCATTTT	S|163|*	S|163|L			PRE7	PRoteinase yscE	241.0	0		0	0		0	0.2240144935769378	P23724						0.029539821669459343															44.84864407719402	30.0	1.0	no
288	chrII_146313r	941	high_effect	YBL038W	129	-	TTCTGTACGATTTTGAAACG	Q|49|H	silent|CAG>CAA|Q|49			MRPL16	Mitochondrial Ribosomal Protein, Large subunit	232.0	0		0	0		0	-0.2217689962978208	P38064					0.13410437107086182																38.3079656441447	35.0	1.0	no
289	chrII_146531	947	high_effect	YBL038W	344	+	AAACGTTGCTGTATGTATCA	N|116|K	silent|AAC>AAT|N|116			MRPL16	Mitochondrial Ribosomal Protein, Large subunit	232.0	0		0	0		0	-0.2531906398288599	P38064					0.02782184258103371																42.36138423248383	35.0	1.0	no
290	chrII_146613r	950	high_effect	YBL038W	429	-	TCGAAAAGGATCTTCCCTGT	E|150|Q	E|150|K			MRPL16	Mitochondrial Ribosomal Protein, Large subunit	232.0	0		0	0		0	-2.3245519099667167	P38064					0.0	0.0															47.62285895988572	45.0	1.0	yes
291	chrII_146695r	953	high_effect	YBL038W	511	-	TTCATATACCCCAGGTAACT	E|177|Q	E|177|K			MRPL16	Mitochondrial Ribosomal Protein, Large subunit	232.0	0		0	0		0	-0.1351143262566092	P38064					0.03575114533305168	0.027823008596897125															48.99734409607379	40.0	1.0	no
292	chrII_152028	954	essential	YBL035C	1563	-	TCATTTATTTGAAAAGATGA	E|528|Q	E|528|K			POL12	POLymerase	705.0	0		0	0		0	-0.2537684769568131	P38121					0.039572633802890785	0.031325381249189384			3.5738799571990967	8.56719970703125											31.780076712375546	20.0	0.0	no
293	chrII_152313	960	essential	YBL035C	1278	-	CCAAACATTATCAAGACGTG	G|433|R	G|433|S	M|431|I	M|431|I	POL12	POLymerase	705.0	0		0	0		0	-1.40613660189969	P38121					0.0	0.0	0.07908891886472702	0.07908891886472702	10.791119575500488	8.488719940185549	2.7630200386047363	2.7630200386047363									39.59077983741901	40.0	0.0	no
294	chrII_152630	965	essential	YBL035C	961	-	TCCAACGCCGCCCATTCTTG	G|327|R	G|327|R	G|327|A	G|327|E	POL12	POLymerase	705.0	0		0	0		0	-1.7228039170935143	P38121					0.0	0.0	0.0	0.0	1.6831599473953247	1.6831599473953247	2.867000102996826	2.7726399898529053									58.38697777549879	60.0	0.0	no
295	chrII_152714	968	essential	YBL035C	877	-	CCTTCCAACAGCATAAATTT	R|299|T	R|299|K	G|298|A	G|298|E	POL12	POLymerase	705.0	0		0	0		0	0.6496364308870707	P38121					0.0	0.0	0.0	0.0	2.851680040359497	1.9277800321578982	4.0385799407958975	10.437439918518066									43.55328698941905	35.0	0.0	no
296	chrII_152845r	972	essential	YBL035C	743	+	AACAATGAGGCAAAACTTAC	T|249|R	T|249|I			POL12	POLymerase	705.0	0		0	0		0	0.44267474705660187	P38121					0.02002793364226818	0.02235955931246281			-1.4005600214004517	0.4239400029182434			-2.01173996925354	-0.4926800131797791							35.45017652375043	35.0	0.0	no
297	chrII_152877	973	essential	YBL035C	714	-	TACTTTTTAGCATCATAAAA	K|244|N	silent|AAG>AAA|K|244			POL12	POLymerase	705.0	0		0	0		0	-0.18561462507424856	P38121					0.0																34.014517689680304	20.0	0.0	no
298	chrII_152946r	975	essential	YBL035C	642	+	TCATCTGGTAATCCAAATGT	S|215|*	S|215|L	S|216|C	S|216|F	POL12	POLymerase	705.0	0		0	0		0	-0.9006331059234767	P38121						0.7207819223403931	0.11853603273630142	0.32435688376426697													42.79925769778504	35.0	0.0	no
299	chrII_153086	981	essential	YBL035C	505	-	GGCATCCGAGCTTTTAGCGT	A|175|P	A|175|T	D|174|H	D|174|N	POL12	POLymerase	705.0	0		1	0		0	0.0488724682187454	P38121					0.2849771082401276	0.5733940005302429	0.3297988772392273	0.5625312328338623													56.940318132274285	55.00000000000001	0.0	no
300	chrII_153207r	986	essential	YBL035C	381	+	TCCAAGCAAACATATAATGT	silent|TCC>TCG|S|128	silent|TCC>TCT|S|128	S|128|C	S|128|F	POL12	POLymerase	705.0	0		0	0		1	0.30773168936601863	P38121							0.029370004311203964	0.0193020086735487													38.02288158788957	30.0	0.0	no
301	chrII_153575r	991	essential	YBL035C	13	+	TCGATGTCATCACTCATTTT	I|5|M	silent|ATC>ATT|I|5			POL12	POLymerase	705.0	0		0	0		0	-0.2633962719033853	P38121					0.10497789829969406																45.112094976896685	35.0	0.0	no
302	chrII_154971	992	essential	YBL034C	3399	-	TCTGTACTGAATTTTACTGT	D|1140|H	D|1140|N	S|1138|T	S|1138|N	STU1	Suppressor of TUbulin	1513.0	0		0	0		0	1.093354341264088	P38198	0.9486550092697144	0.956179976463318	0.9512869715690612	0.9536849856376648	0.041112396866083145	0.10165605694055556	0.22230574488639832	0.07456263154745102													40.786132874334726	30.0	0.0	no
303	chrII_155092	994	essential	YBL034C	3278	-	TATCATCTTCCTCCTTTGCT	D|1099|H	D|1099|N	D|1098|H	D|1098|N	STU1	Suppressor of TUbulin	1513.0	0		0	0		0	0.2141278917686701	P38198	0.9486550092697144	0.956179976463318	0.9486550092697144	0.956179976463318	0.12821528315544128	0.30297696590423584	0.07802519202232361	0.2669229209423065													53.805880843823054	40.0	0.0	no
304	chrII_155097	995	essential	YBL034C	3273	-	TCTTCCTCCTTTGCTGGGTT	D|1098|H	D|1098|N	E|1097|Q	E|1097|K	STU1	Suppressor of TUbulin	1513.0	0		0	0		0	0.2062420436397413	P38198	0.9486550092697144	0.956179976463318	0.956179976463318	0.9475290179252625	0.07802519202232361	0.2669229209423065	0.4954493045806885	0.6444761753082275													60.1800579682681	50.0	0.0	no
305	chrII_155104r	998	essential	YBL034C	3263	+	GGACCAGCCAAACCCAGCAA	D|1089|E	silent|GAC>GAT|D|1089	Q|1090|E	Q|1090|*	STU1	Suppressor of TUbulin	1513.0	0		0	0		0	0.2392905135740296	P38198	0.9532920122146606		0.9590039849281312		1.0		0.9491600394248962														55.769493489198226	60.0	0.0	no
306	chrII_155255	999	essential	YBL034C	3115	-	ATCAGTTTCCAAGTTTTTGA	D|1045|H	D|1045|N			STU1	Suppressor of TUbulin	1513.0	0		1	0		0	0.3721740047027841	P38198	0.9486550092697144	0.956179976463318			0.29745855927467346	0.5816419720649719															44.04675906626449	30.0	0.0	no
307	chrII_155776r	1002	essential	YBL034C	2591	+	TAACTTGATTATAACTATCG	N|865|K	silent|AAC>AAT|N|865			STU1	Suppressor of TUbulin	1513.0	0		0	0		0	0.6469401904962109	P38198	0.9439849853515624				0.7754652500152588																33.17694323314964	25.0	0.0	no
308	chrII_155789	1004	essential	YBL034C	2581	-	AATCAAGTTAGTAAGCTCGT	L|866|F	silent|TTG>TTA|L|866			STU1	Suppressor of TUbulin	1513.0	0		0	0		0	-0.35749667243929345	P38198	0.9587849974632264				0.14772823452949524																41.50310405655063	35.0	0.0	no
309	chrII_155966	1006	essential	YBL034C	2404	-	GCGTAGCTTTTTCATAATCA	R|808|P	R|808|H	K|806|N	silent|AAG>AAA|K|806	STU1	Suppressor of TUbulin	1513.0	0		0	0		0	-0.4470507185514635	P38198	0.9099509716033936	0.9570810198783876	0.9355990290641784		0.01409108191728592	0.015443578362464903	0.5022252202033997														45.17435884874391	35.0	0.0	no
310	chrII_156040r	1007	essential	YBL034C	2327	+	TGCTTTACAGTATTTACAAA	A|777|G	A|777|V			STU1	Suppressor of TUbulin	1513.0	0		0	0		0	0.02428433650018469	P38198	0.9484469890594482	0.9504740238189696			0.8319779038429259	0.18925565481185916															37.20543562938343	25.0	0.0	no
311	chrII_156132	1008	essential	YBL034C	2238	-	TTACTGCCTTTTAATGAGAT	S|752|T	S|752|N	G|751|A	G|751|D	STU1	Suppressor of TUbulin	1513.0	0		0	0		0	-0.16914952469468594	P38198	0.9512869715690612	0.9536849856376648	0.9499930143356324	0.9446240067481996	0.6322332620620728	0.43666210770607	0.8579325079917908	0.6619957685470581													41.71594886516755	30.0	0.0	no
312	chrII_156486	1012	essential	YBL034C	1884	-	CTTCCACCAGCTGTGACTGC	G|634|A	G|634|E	G|634|R	G|634|R	STU1	Suppressor of TUbulin	1513.0	0		0	0		0	-0.3935921663541856	P38198	0.9499930143356324	0.9438679814338684	0.941340982913971	0.941340982913971																	58.5072020386333	60.0	0.0	no
313	chrII_156620	1021	essential	YBL034C	1750	-	GTACAATCGAGACGTTGCAG	L|589|F	silent|TTG>TTA|L|589			STU1	Suppressor of TUbulin	1513.0	0		0	0		0	-0.6870578855506183	P38198	0.9587849974632264				0.0922410860657692																45.57227792777326	50.0	0.0	no
314	chrII_156800	1024	essential	YBL034C	1570	-	TAACCTCATTGCCTCTCTAA	R|529|S	silent|AGG>AGA|R|529	R|529|T	R|529|K	STU1	Suppressor of TUbulin	1513.0	0		0	0		0	0.06392742266166422	P38198	0.9087679982185364		0.932735025882721	0.955805003643036	0.0		0.0	0.0													48.5862292391318	40.0	0.0	no
315	chrII_156803r	1025	essential	YBL034C	1564	+	CAACCGTTAGAGAGGCAATG	T|523|S	T|523|I	silent|ACC>ACG|T|523	silent|ACC>ACT|T|523	STU1	Suppressor of TUbulin	1513.0	0		0	0		0	-0.20657358481115554	P38198	0.9491789937019348	0.9472420215606691			0.3734770715236664	0.7122408151626587															45.16282568301074	50.0	0.0	no
316	chrII_156883r	1029	essential	YBL034C	1484	+	AACTTCGCCAACCTCAAAGT	T|496|S	T|496|I	S|497|W	S|497|L	STU1	Suppressor of TUbulin	1513.0	1	Series([], Name: modification, dtype: object)	0	0		0	-1.2899975673018302	P38198	0.9491789937019348	0.9472420215606691	0.9288619756698608	0.9298099875450134																	47.38067423452993	45.0	0.0	no
317	chrII_157126	1030	essential	YBL034C	1244	-	TCTTGAAAATGACAAATATT	K|421|N	silent|AAG>AAA|K|421			STU1	Suppressor of TUbulin	1513.0	0		0	0		0	0.9705795114817368	P38198	0.9355990290641784				0.02383178099989891																30.18260016061657	20.0	0.0	no
318	chrII_157150r	1031	essential	YBL034C	1217	+	TCAGTTGCCCCTATCAATAT	Q|407|E	Q|407|*			STU1	Suppressor of TUbulin	1513.0	0		0	0		0	-1.3769678532854135	P38198	0.9590039849281312				0.9891255497932434																50.93550750279542	40.0	0.0	no
319	chrII_157381	1033	essential	YBL034C	989	-	GTTCTGTTTCCTTTACACTT	E|336|Q	E|336|K			STU1	Suppressor of TUbulin	1513.0	0		0	0		0	0.5874208496031968	P38198	0.956179976463318	0.9475290179252625			0.0	0.0															49.12369168244072	35.0	0.0	no
320	chrII_157390r	1034	essential	YBL034C	977	+	GGCACCGTTCCAAAGTGTAA	A|327|G	A|327|V	P|328|A	P|328|S	STU1	Suppressor of TUbulin	1513.0	0		0	0		0	-0.4756454284316148	P38198	0.9484469890594482	0.9504740238189696	0.9562489986419678	0.9498909711837769	0.011025524698197842	0.6833078265190125	0.0	0.0													50.6320903424966	50.0	0.0	no
321	chrII_157485	1036	essential	YBL034C	885	-	CTCAAGTTGTTTGATAACTG	L|301|F	silent|TTG>TTA|L|301			STU1	Suppressor of TUbulin	1513.0	0		0	0		0	-0.5611421567133907	P38198	0.9587849974632264				0.6599173545837402																39.023782837265465	35.0	0.0	no
322	chrII_157499	1037	essential	YBL034C	871	-	TAACTGCGGCAATTTCGCTT	Q|296|H	silent|CAG>CAA|Q|296	silent|CCG>CCC|P|295	silent|CCG>CCA|P|295	STU1	Suppressor of TUbulin	1513.0	0		0	0		0	0.2379975981060048	P38198	0.9570760130882264				0.1080739051103592																48.28232478602689	45.0	0.0	no
323	chrII_157538	1038	essential	YBL034C	832	-	CTCGTACTCTTCGTCAAACA	E|284|Q	E|284|K	E|282|D	silent|GAG>GAA|E|282	STU1	Suppressor of TUbulin	1513.0	0		0	0		0	0.2478450186248908	P38198	0.956179976463318	0.9475290179252625	0.94931298494339		0.0	0.0	1.0														46.26499322712015	45.0	0.0	no
324	chrII_157567	1039	essential	YBL034C	803	-	TATCTTCTTGTGAACCATGC	D|274|H	D|274|N	E|273|Q	E|273|K	STU1	Suppressor of TUbulin	1513.0	0		0	0		0	1.0938126521172329	P38198	0.9486550092697144	0.956179976463318	0.956179976463318	0.9475290179252625	0.13894575834274292	0.5386019945144653	0.5048774480819702	0.786254346370697													46.27753038840586	40.0	0.0	no
325	chrII_157747	1041	essential	YBL034C	623	-	CATCGTTTGCGTGTTCATTT	D|214|H	D|214|N			STU1	Suppressor of TUbulin	1513.0	0		0	0		0	0.15693827228394694	P38198	0.9486550092697144	0.956179976463318			0.38878870010375977	0.9193481802940368															48.83705962340537	40.0	0.0	no
326	chrII_157902	1043	essential	YBL034C	468	-	TCTCCGTTTTGGTTTTCACT	G|162|A	G|162|E	D|163|H	D|163|N	STU1	Suppressor of TUbulin	1513.0	0		0	0		0	0.11778660914419707	P38198	0.9499930143356324	0.9438679814338684	0.9486550092697144	0.956179976463318																	52.03326956458204	40.0	0.0	no
327	chrII_158095	1044	essential	YBL034C	275	-	GCATGGCCACACGTTTGATA	M|98|I	M|98|I	A|97|P	A|97|T	STU1	Suppressor of TUbulin	1513.0	0		0	0		0	1.1485552014940932	P38198	0.9553959965705872	0.9553959965705872	0.9573720097541808	0.9523990154266356	0.9002759456634521	0.9002759456634521	0.05544764921069145	0.11684750020503998													52.22591220988886	50.0	0.0	no
328	chrII_158250r	1047	essential	YBL034C	117	+	GCACTGCTTACACGGTTCAA	L|41|V	silent|CTG>TTG|L|41	A|40|G	A|40|V	STU1	Suppressor of TUbulin	1513.0	0		0	0		0	-0.7055933085478586	P38198	0.9512209892272948		0.9484469890594482	0.9504740238189696	0.4272902309894562		0.4059234261512756	0.4575643837451935													50.910424460197476	50.0	0.0	no
329	chrII_158302	1050	essential	YBL034C	68	-	CCTTGAATACGGTATACAAA	K|29|N	silent|AAG>AAA|K|29			STU1	Suppressor of TUbulin	1513.0	0		0	0		0	0.638173976494188	P38198	0.9355990290641784				0.5269075632095337																39.11640172823007	35.0	0.0	no
330	chrII_158302r	1051	essential	YBL034C	65	+	CCCTTTGTATACCGTATTCA	P|23|R	P|23|L	P|23|A	P|23|S	STU1	Suppressor of TUbulin	1513.0	0		0	0		0	0.015107325711527994	P38198	0.9432820081710817	0.9430609941482544	0.9562489986419678	0.9498909711837769	0.036332376301288605	0.03365938737988472	0.2114707976579666	1.0													50.522301937948725	40.0	0.0	no
331	chrII_163292r	1053	essential	YBL030C	683	+	GGCTTCATTCTTGTTGGGTT	A|229|G	A|229|V	S|230|*	S|230|L	PET9	PETite	318.0	0		0	0		0	-0.7278999814699072	P18239	0.9672009944915771	0.9664270281791688		0.8566300272941589	0.2605948746204376	0.8633125424385071		0.01273215003311634	-0.008500000461935997	-0.4211600124835968		-0.6416000127792358	0.878000020980835	0.06920000165700912							54.24185800454927	45.0	0.0	no
332	chrII_163437	1058	essential	YBL030C	541	-	AGCAACACCATCAGATTTTA	A|187|P	A|187|T	V|186|L	V|186|I	PET9	PETite	318.0	0		1	0		0	1.1007448307620482	P18239	0.9657430052757264	0.9571110010147096	0.9693499803543092	0.9770190119743348	0.3625353872776032	0.7291889786720276	0.5484169125556946	1.0	-0.7400199770927429	0.26069998741149897	-0.9101999998092652	-0.4282400012016296	-0.5950000286102295	0.42500001192092896	-0.7965999841690063	-0.9272000193595886					43.891924640349494	35.0	0.0	no
333	chrII_163494	1059	essential	YBL030C	484	-	ACGAGCACCACCCTTTTTAG	R|168|P	R|168|H	A|167|P	A|167|T	PET9	PETite	318.0	0		0	0		0	0.6974659314351905	P18239	0.901601016521454	0.9396970272064208	0.9667009711265564	0.9580690264701844	0.0033504853490740056	0.002527393866330385	0.043411601334810264	0.2531696259975433	0.1536400020122528	0.3292999863624573					-0.13940000534057614	0.9976000189781188					52.76073854772119	50.0	0.0	no
334	chrII_163500	1060	essential	YBL030C	478	-	ACCACCCTTTTTAGAGGACT	G|166|R	G|166|S	G|166|A	G|166|D	PET9	PETite	318.0	0		0	0		0	-0.06551584128883713	P18239	0.9381110072135924	0.9584969878196716	0.9572569727897644	0.9439510107040404	0.08395102620124817	0.5084328055381775	0.4968909919261933	0.10005811601877213					-0.3565999865531921	-0.02339999936521053	-0.25200000405311584	-0.16040000319480896					52.3653671692706	45.0	0.0	no
335	chrII_163504r	1062	essential	YBL030C	471	+	GACTCCAAGTCCTCTAAAAA	D|158|E	silent|GAC>GAT|D|158	S|159|C	S|159|F	PET9	PETite	318.0	0		0	0		0	1.4860562356060671	P18239	0.8886929750442505		0.9634199738502502	0.9436050057411194	0.0		0.02706393785774708	0.01820709928870201	3.9428799152374263		-0.4558799862861633	-2.332740068435669			4.553199768066406	35.19940185546875					42.83923877879283	40.0	0.0	no
336	chrII_163505r	1063	essential	YBL030C	470	+	TGACTCCAAGTCCTCTAAAA	D|158|E	silent|GAC>GAT|D|158	S|159|C	S|159|F	PET9	PETite	318.0	0		0	0		0	0.32586793814935594	P18239	0.8886929750442505		0.9634199738502502	0.9436050057411194	0.0		0.02706393785774708	0.01820709928870201	3.9428799152374263		-0.4558799862861633	-2.332740068435669			4.553199768066406	35.19940185546875					44.248280198113775	40.0	0.0	no
337	chrII_163673r	1066	essential	YBL030C	302	+	AGCTTTGAATTTCGCCTTCA	A|102|G	A|102|V			PET9	PETite	318.0	0		0	0		0	0.22980326132551704	P18239	0.94820898771286	0.9482390284538268			0.010781537741422651	0.0033521517179906373			0.6658999919891357	-0.058699999004602425			-0.006000000052154064	0.06040000170469284							49.502871973938	40.0	0.0	no
338	chrII_163757r	1068	essential	YBL030C	218	+	TTTCAAGAGAACCGCTACAC	F|74|L	silent|TTC>TTT|F|74			PET9	PETite	318.0	0		1	0		0	0.7058003070921843	P18239	0.9584370255470276				0.9790010452270508				0.730180025100708				0.33160001039505005								44.213637942974565	45.0	0.0	no
339	chrII_170917r	1077	essential	YBL026W	169	-	TCTTATAAAAATATTCCTTA	R|63|T	R|63|K			LSM2	Like SM	95.0	0		0	0		0	0.5061495724790058	P38203					0.04333770275115967	0.019323747605085373			0.3500199913978577	-0.2317599952220917							1.7755714654922483	0.8933948874473572			31.988338095854715	15.0	1.0	no
340	chrII_175579r	1079	essential	YBL023C	1925	+	GCGCTGCTCAATTATTGCTG	silent|CGC>CGG|R|643	silent|CGC>CGT|R|643	R|643|G	R|643|C	MCM2	MiniChromosome Maintenance	868.0	0		0	0		0	-0.6084180472075398	P29469			0.9520599842071532	0.9521039724349976			0.0	0.0													51.11405639515874	50.0	0.0	no
341	chrII_175627r	1081	essential	YBL023C	1877	+	GCAAAGTATTTCCATTTCCA	Q|627|E	Q|627|*			MCM2	MiniChromosome Maintenance	868.0	0		0	0		0	0.2794850741314542	P29469	1.0024600028991701				0.0																46.46064454145596	35.0	0.0	no
342	chrII_175654r	1082	essential	YBL023C	1850	+	TACATCTATTCATGAGGCTA	T|618|R	T|618|I	S|619|C	S|619|F	MCM2	MiniChromosome Maintenance	868.0	0		0	0		0	-0.1003036332545453	P29469	0.8982250094413757	0.9084240198135376	0.9182299971580504	0.9007340073585509	0.004151341971009971	0.028191976249217987	0.0	0.0													43.77446681453909	35.0	0.0	no
343	chrII_176220r	1095	essential	YBL023C	1284	+	ATCTACAAAAATAACTACGA	I|429|M	silent|ATC>ATT|I|429	Y|430|*	silent|TAC>TAT|Y|430	MCM2	MiniChromosome Maintenance	868.0	0		0	0		0	-0.4982288938811133	P29469	0.988048017024994				0.006426515523344278																31.589904029954372	25.0	0.0	no
344	chrII_176252	1096	essential	YBL023C	1255	-	TTCTACCTCTTCACCTGGCT	E|425|Q	E|425|K	V|424|L	V|424|I	MCM2	MiniChromosome Maintenance	868.0	0		0	0		0	-0.7539459448630634	P29469	0.9202449917793274	0.9081959724426271	0.9769399762153624	0.9846090078353882	0.011660908348858356	0.009020816534757614	0.06314481794834137	1.0													57.72014351828437	50.0	0.0	no
345	chrII_176359	1103	essential	YBL023C	1148	-	GCGTAACCCTTTGATAATTT	silent|ACG>ACC|T|389	silent|ACG>ACA|T|389	V|388|L	V|388|I	MCM2	MiniChromosome Maintenance	868.0	0		0	0		0	0.14277791223962488	P29469			0.9786369800567628	0.9863060116767884			0.4384041726589203	1.0													44.66548532225347	35.0	0.0	no
346	chrII_176457	1104	essential	YBL023C	1050	-	TCATTAGAATCTTGAAAAAA	E|357|Q	E|357|K			MCM2	MiniChromosome Maintenance	868.0	0		0	0		0	0.4586722464818401	P29469	0.9825940132141112	0.9705449938774108			0.7084285616874695	0.8881945013999939															29.308984571829683	20.0	0.0	no
347	chrII_176562r	1109	essential	YBL023C	942	+	TCCTCTCTAGTACGCGTCAC	silent|TCC>TCG|S|315	silent|TCC>TCT|S|315	S|315|C	S|315|F	MCM2	MiniChromosome Maintenance	868.0	0		0	0		0	-0.0704711150643837	P29469			0.9077129960060121	0.8902170062065125			0.0011268318630754948	0.0009101369068957863													55.15645208060846	55.00000000000001	0.0	no
348	chrII_176863	1114	essential	YBL023C	644	-	TTTCATCTGTATATTCCAGC	E|221|Q	E|221|K	D|220|H	D|220|N	MCM2	MiniChromosome Maintenance	868.0	0		0	0		0	0.8471993740550328	P29469	0.9825940132141112	0.9705449938774108	0.9090110063552856	0.9202449917793274	0.3686347305774689	0.7310124635696411	0.0741303339600563	0.4332585632801056													46.4999013476056	35.0	0.0	no
349	chrII_177125	1119	essential	YBL023C	382	-	TTCGTCCTCGTCATCTATGT	E|134|Q	E|134|K	D|133|H	D|133|N	MCM2	MiniChromosome Maintenance	868.0	0		0	0		0	0.1617444364242584	P29469	1.0002599954605105	0.9889079928398132	0.9897220134735109	1.0002599954605105	0.3830207586288452	0.5861233472824097	0.18347208201885226	0.4783768653869629													53.04567363951161	45.0	0.0	no
350	chrII_177363	1121	essential	YBL023C	144	-	ACTTCATTATCGTCACCTTC	V|55|L	V|55|I	E|54|Q	E|54|K	MCM2	MiniChromosome Maintenance	868.0	0		0	0		0	0.17053869778911449	P29469	0.995036005973816	1.0020099878311155	1.006500005722046	0.9951429963111876	0.9149523973464966	0.7889283299446106	0.1921846866607666	0.2985012829303741													48.27551036981106	40.0	0.0	no
351	chrII_177364	1122	essential	YBL023C	143	-	CTTCATTATCGTCACCTTCA	E|54|Q	E|54|K			MCM2	MiniChromosome Maintenance	868.0	0		0	0		0	0.09043117494963067	P29469	1.006500005722046	0.9951429963111876			0.1921846866607666	0.2985012829303741															49.10945287771614	40.0	0.0	no
352	chrII_177435r	1128	essential	YBL023C	69	+	TCACCTCAGCAACATTTTAG	P|25|A	P|25|S	S|24|*	S|24|L	MCM2	MiniChromosome Maintenance	868.0	0		1	0		0	-0.25990040332728226	P29469	1.0002000331878662	0.9924110174179076		0.9753659963607788	0.11837220937013625	0.35511070489883423		0.08547577261924744													45.48710830830179	40.0	0.0	no
353	chrII_182487r	1131	essential	YBL020W	89	-	TTACCAGTTTGGTGAAAAGT	V|36|L	V|36|I	silent|CTG>CTC|L|35	silent|CTG>CTA|L|35				0		0	0		0	0.5769797800034516	P38206	0.9539830088615416	0.9574310183525084			0.8892214298248291	0.9999517798423768															41.81999651977242	35.0	1.0	no
354	chrII_182516	1132	essential	YBL020W	115	+	TACTAAATAATTTGTTGATC	L|40|V	silent|CTA>TTA|L|40						0		0	0		0	-0.10630920142107053	P38206	0.9512209892272948				0.0																31.128631682730433	20.0	1.0	no
355	chrII_182539	1133	essential	YBL020W	138	+	TTTCTGTCGCCCAGAATTTT	L|48|V	silent|CTG>TTG|L|48						0		0	0		0	-0.29395157098374525	P38206	0.9512209892272948				0.8265800476074219																50.34815000832987	40.0	1.0	no
356	chrII_182548r	1134	essential	YBL020W	150	-	GCCGTGATACCGAAAATTCT	silent|ACG>ACC|T|56	silent|ACG>ACA|T|56	A|57|P	A|57|T				0		0	0		0	-0.10394813793237524	P38206			0.9573720097541808	0.9523990154266356			0.16201937198638916	0.5888318419456482													46.12454409397975	45.0	1.0	no
357	chrII_182740	1139	essential	YBL020W	339	+	GCTTACATTCCGTTTTGGAT	A|114|G	A|114|V	Y|115|*	silent|TAC>TAT|Y|115				0		0	0		0	-0.9793331417303192	P38206	0.9484469890594482	0.9504740238189696			1.0	0.024879809468984604															49.37699850944568	40.0	1.0	no
358	chrII_183005	1147	essential	YBL020W	604	+	AGCAATCCCGCTACCCAATG	Q|203|E	Q|203|*	S|204|C	S|204|F				0		0	0		0	-0.3462525029170277	P38206	0.9590039849281312		0.945252001285553	0.9294660091400146	1.0																54.20862305545933	55.00000000000001	1.0	no
359	chrII_183018r	1153	essential	YBL020W	620	-	CCGATGTGACAACCCCCATT	silent|TCG>TCC|S|213	silent|TCG>TCA|S|213						0		0	0		0	-0.3636016041150396	P38206																					55.27203327435615	55.00000000000001	1.0	no
360	chrII_183034	1155	essential	YBL020W	633	+	ACATCGGACATTGACAAAGA	T|212|R	T|212|I	S|213|W	S|213|L				0		0	0		0	1.195884586688838	P38206	0.9476869702339172	0.9472420215606691	0.9288619756698608	0.9298099875450134																	40.366739737508226	40.0	1.0	no
361	chrII_183327	1160	essential	YBL020W	926	+	TATCAATTCTTTATGTACTG	I|310|M	silent|ATC>ATT|I|310						0		0	0		0	0.2642465664311042	P38206	0.9598389863967896				0.16759057343006134																36.44333596177268	25.0	1.0	no
362	chrII_183364	1162	essential	YBL020W	963	+	TACGCTCTATTGTCGAACTA	Y|322|*	silent|TAC>TAT|Y|322	A|323|G	A|323|V				0		0	0		0	0.08662308647570814	P38206			0.9484469890594482	0.9504740238189696			0.15766815841197968	0.05604011192917824													44.46740705486286	40.0	1.0	no
363	chrII_183569r	1163	essential	YBL020W	1171	-	AATCAAGAACTGCAATAAAA	L|396|F	silent|TTG>TTA|L|396						0		0	0		0	0.6124774852559731	P38206	0.9587849974632264				0.05087001994252205																30.929219433594483	25.0	1.0	no
364	chrII_183614r	1164	essential	YBL020W	1216	-	GACTCTTATAGTGTCCAAAA	V|412|L	V|412|I	R|411|T	R|411|K				0		0	0		0	-1.3610250127701886	P38206	0.9539830088615416	0.9574310183525084	0.932735025882721	0.955805003643036	0.8797782063484192	0.6318097710609436	0.6601835489273071	0.7941884994506836													41.35064971810402	35.0	1.0	no
365	chrII_183652r	1165	essential	YBL020W	1254	-	ATACCATTAAGCGATAAAAA	G|424|A	G|424|D	G|424|R	G|424|S				0		0	0		0	-2.5061491960173483	P38206	0.9499930143356324	0.9446240067481996	0.941340982913971	0.951104998588562	0.0	0.0	0.0	0.0													33.78993558167838	25.0	1.0	yes
366	chrII_200027r	1170	essential	YBL014C	1699	+	TCATTGTCGACCATCCCGAA	I|567|M	silent|ATC>ATT|I|567						0		0	0		0	0.44581635475459225	P32786					0.23125366866588595																52.146343542448285	50.0	0.0	no
367	chrII_200183r	1173	essential	YBL014C	1543	+	ATCATATAGACGATGAATCT	H|516|D	H|516|Y						0		0	0		0	0.7294450459470015	P32786					0.2729138135910034	1.0															37.27739132750878	30.0	0.0	no
368	chrII_200245r	1177	essential	YBL014C	1481	+	CTCAACAGTTCTTGAAATTC	S|495|*	S|495|L	T|496|R	T|496|I				0		0	0		0	-0.3183549689001197	P32786						0.13139823079109192	0.5445959568023682	0.4660158455371857													38.8660726069823	35.0	0.0	no
369	chrII_200282	1179	essential	YBL014C	1447	-	AAACAAGTTTGCTTTCCTAT	L|488|F	silent|TTG>TTA|L|488						0		0	0		0	0.3128459483946569	P32786					0.04061436280608177																41.67972413429647	30.0	0.0	no
370	chrII_200330	1180	essential	YBL014C	1399	-	ATGCCGCATCGAATATACAA	silent|CGG>CGC|R|472	silent|CGG>CGA|R|472	R|472|P	R|472|Q				0		0	0		0	0.06798437761172821	P32786							0.238719254732132	0.6038839221000671													44.0051473287336	40.0	0.0	no
371	chrII_200353r	1183	essential	YBL014C	1373	+	GCCTGACCATATTCTTCTGG	P|459|R	P|459|L	P|459|A	P|459|S				0		0	0		0	-0.4589226059857129	P32786					0.21643389761447904	0.1028270348906517	0.3282927870750427	0.5716369152069092													53.41413154635848	50.0	0.0	no
372	chrII_200397	1185	essential	YBL014C	1332	-	ATTCTGAGCGTAGTATCATC	R|450|T	R|450|K						0		0	0		0	1.549319769681281	P32786					0.023974880576133728	0.3169571459293365															45.80136342267622	40.0	0.0	no
373	chrII_200830	1191	essential	YBL014C	899	-	ATGCAAAATCTACCACCTGA	A|306|P	A|306|T						0		0	0		0	-2.7322606132912544	P32786					0.0	0.0															44.76019631571523	40.0	0.0	yes
374	chrII_200968r	1198	essential	YBL014C	758	+	CATCGGGCGGAGATCAAACC	I|254|M	silent|ATC>ATT|I|254						0		0	0		0	0.34794515764757905	P32786					0.2733924686908722																50.21545379186642	60.0	0.0	no
375	chrII_201004r	1205	essential	YBL014C	722	+	TATCAAGAGTATTAAGATAC	I|242|M	silent|ATC>ATT|I|242						0		0	0		0	0.2851177898397121	P32786					0.0																31.89806649205235	25.0	0.0	no
376	chrII_201043	1206	essential	YBL014C	686	-	TACTCGTTACATTGTTATGT	S|235|T	S|235|N	silent|ACG>ACC|T|234	silent|ACG>ACA|T|234				0		0	0		0	-0.524290038066793	P32786					0.2996923327445984	0.5464031696319579															42.04437340672779	30.0	0.0	no
377	chrII_201402	1213	essential	YBL014C	327	-	TTCGGTACCACGGGTATCAC	silent|CCG>CCC|P|115	silent|CCG>CCA|P|115						0		0	0		0	-1.597770418597518	P32786																					52.64674331168453	55.00000000000001	0.0	no
378	chrII_201476	1216	essential	YBL014C	253	-	GCTAGTTATGAGATCATCGT	S|91|T	S|91|N						0		0	0		0	-1.1195444430793424	P32786					0.4052599668502808	0.4060400724411011															46.013563826014654	40.0	0.0	no
379	chrII_201506	1217	essential	YBL014C	223	-	TTCTTGCAAAACCTTGTCGT	E|81|Q	E|81|K	L|79|F	silent|TTG>TTA|L|79				0		0	0		0	1.3948500928883236	P32786					0.4795483946800232	0.7103127837181091	0.7153359651565552														46.47933270081803	40.0	0.0	no
380	chrII_201559	1218	essential	YBL014C	170	-	GACTTTTGACCACTATATGA	S|63|T	S|63|N						0		0	0		0	1.1310443538384276	P32786					0.5953672528266907	0.4957515597343445															42.6673307093692	35.0	0.0	no
381	chrII_201609	1221	essential	YBL014C	120	-	TCTACTGGTCTTAGCCATTG	D|47|H	D|47|N	V|46|L	V|46|I				0		0	0		0	0.4672387149634043	P32786					0.0804714560508728	0.2430426031351089	0.667828381061554	0.5422918200492859													50.64642801131259	45.0	0.0	no
382	chrII_201645	1223	essential	YBL014C	84	-	TTCGTAGTGTAATTTTCTTG	silent|ACG>ACC|T|34	silent|ACG>ACA|T|34						0		0	0		0	1.0102950372285169	P32786																					40.3291918163211	30.0	0.0	no
383	chrII_201711r	1225	essential	YBL014C	15	+	ATTCCAAGCTCAGATGTGTT	P|7|A	P|7|S	P|7|R	P|7|L				0		0	0		0	-0.05354475223896485	P32786					0.0	0.0	0.0	0.0													48.688352920509494	40.0	0.0	no
384	chrII_213668	1230	high_effect	YBL007C	2679	-	TGCATACCAAAAGTTGTTTG	M|899|I	M|899|I	G|898|A	G|898|D	SLA1	Synthetic Lethal with ABP1	1244.0	0		1	0		0	0.12134386502538758	P32790	0.9553959965705872	0.9553959965705872	0.9499930143356324	0.9446240067481996	0.34517765045166016	0.34517765045166016	0.0	0.0													40.730929245181706	35.0	0.0	no
385	chrII_213751	1232	high_effect	YBL007C	2596	-	CATCACAAAGCCAGTAGATA	silent|GTG>GTC|V|871	silent|GTG>GTA|V|871	V|871|L	V|871|M	SLA1	Synthetic Lethal with ABP1	1244.0	0		0	0		1	-0.18879513583682864	P32790			0.9539830088615416	0.9587630033493042			0.2983172237873077	0.03620833903551102													43.19331499434821	40.0	0.0	no
386	chrII_213923	1237	high_effect	YBL007C	2424	-	GCTGCCTTTTTAGGTTCTAA	A|815|P	A|815|T	A|814|P	A|814|T	SLA1	Synthetic Lethal with ABP1	1244.0	0		1	0		0	1.364909490084655	P32790	0.9573720097541808	0.9523990154266356	0.9573720097541808	0.9523990154266356	0.2482614815235138	0.3199643790721893	0.15064737200737	0.2518766224384308													50.75857952149442	40.0	0.0	no
387	chrII_214175r	1245	high_effect	YBL007C	2169	+	TCAATTCCTACAAATGCCAC	S|724|*	S|724|L	P|726|A	P|726|S	SLA1	Synthetic Lethal with ABP1	1244.0	0		0	0		0	-0.20423204303006806	P32790		0.9298099875450134	0.9562489986419678	0.9498909711837769		0.2323223352432251	0.7556878328323364	0.727493166923523													44.333640210893975	40.0	0.0	no
388	chrII_214268r	1247	high_effect	YBL007C	2076	+	AACTCAATGTTAAGAACCTT	N|693|K	silent|AAC>AAT|N|693	S|694|*	S|694|L	SLA1	Synthetic Lethal with ABP1	1244.0	0		0	0		0	0.5223958916357244	P32790	0.9439849853515624			0.9298099875450134	0.3399903476238251			0.08424694836139679	-0.2966600060462952			-0.2236800044775009									37.99939729817925	30.0	0.0	no
389	chrII_214269r	1248	high_effect	YBL007C	2075	+	TAACTCAATGTTAAGAACCT	N|693|K	silent|AAC>AAT|N|693	S|694|*	S|694|L	SLA1	Synthetic Lethal with ABP1	1244.0	0		0	0		0	-4.203204309954489	P32790	0.9439849853515624			0.9298099875450134	0.3399903476238251			0.08424694836139679	-0.2966600060462952			-0.2236800044775009									37.2555746695101	30.0	0.0	yes
390	chrII_214524	1254	high_effect	YBL007C	1823	-	ACCTTGATCTTTCTTCATCT	R|614|T	R|614|K	R|614|S	silent|AGG>AGA|R|614	SLA1	Synthetic Lethal with ABP1	1244.0	0		1	0		0	0.9736499940359132	P32790	0.932735025882721	0.955805003643036	0.9087679982185364		0.2409257739782333	0.9215638041496276	0.11594283580780028														48.53840491146843	35.0	0.0	no
391	chrII_214687	1258	high_effect	YBL007C	1660	-	ATTCGCCTTAAATTTCTCTA	silent|GCG>GCC|A|559	silent|GCG>GCA|A|559	A|559|P	A|559|T	SLA1	Synthetic Lethal with ABP1	1244.0	0		0	0		1	0.4186070755202364	P32790			0.9573720097541808	0.9523990154266356			0.7693343758583069	0.4665101766586304			-0.6449599862098694	0.7954400181770325									43.28107592792856	30.0	0.0	no
392	chrII_214866r	1263	high_effect	YBL007C	1478	+	TCCAAAAAAATCGCGTCTAT	P|494|R	P|494|L	P|494|A	P|494|S	SLA1	Synthetic Lethal with ABP1	1244.0	0		1	0		0	-0.9188064214241428	P32790	0.9432820081710817	0.9430609941482544	0.9562489986419678	0.9498909711837769	0.16449207067489624	0.2328101545572281	1.0	0.6443619132041931													39.065515726667	35.0	0.0	no
393	chrII_214939	1264	high_effect	YBL007C	1408	-	ACTTTTTCTTGACCTTTTAC	S|476|T	S|476|N			SLA1	Synthetic Lethal with ABP1	1244.0	1	Series([], Name: modification, dtype: object)	0	0		0	0.3510607508492992	P32790	0.9512869715690612	0.9536849856376648			0.6356852054595947	0.5191673636436462															43.551128863908154	30.0	0.0	no
394	chrII_215047r	1269	high_effect	YBL007C	1297	+	ACTTCACCAAATCTCCATCT	N|433|K	silent|AAC>AAT|N|433	F|434|L	silent|TTC>TTT|F|434	SLA1	Synthetic Lethal with ABP1	1244.0	0		1	0		0	0.24023669410721984	P32790	0.9439849853515624		0.9387490153312684		1.0		0.4307185709476471														48.2619572173254	40.0	0.0	no
395	chrII_215326	1277	high_effect	YBL007C	1021	-	TTCTCTCAACCCAGGATCAC	E|347|Q	E|347|K	R|346|T	R|346|K	SLA1	Synthetic Lethal with ABP1	1244.0	0		0	0		0	-0.7853731397326746	P32790	0.956179976463318	0.9475290179252625	0.932735025882721	0.955805003643036	0.0	0.0	0.012737171724438669	0.2915907800197601									0.3326999843120575	-0.9941700100898744			51.81711181694829	50.0	0.0	no
396	chrII_215575r	1282	high_effect	YBL007C	769	+	ACGTTACCGAAATCGAGGGA	N|257|K	silent|AAC>AAT|N|257	T|259|S	T|259|I	SLA1	Synthetic Lethal with ABP1	1244.0	0		0	0		0	-0.15722746510019925	P32790	0.9439849853515624		0.9491789937019348	0.9472420215606691	0.2451289147138596		0.9533185362815856	0.19456663727760315													46.09544714450141	50.0	0.0	no
397	chrII_215843	1288	high_effect	YBL007C	504	-	GCTCTATCATTGTGTTGAGG	R|174|T	R|174|K	A|175|P	A|175|T	SLA1	Synthetic Lethal with ABP1	1244.0	0		0	0		0	0.6582976235588643	P32790	0.932735025882721	0.955805003643036	0.9573720097541808	0.9523990154266356	0.1849239021539688	1.0	1.0	0.5157871842384338													48.82952046539293	45.0	0.0	no
398	chrII_216008r	1295	high_effect	YBL007C	336	+	TCTACCGTTTCCAATGAATT	S|113|C	S|113|F	T|114|S	T|114|I	SLA1	Synthetic Lethal with ABP1	1244.0	0		0	0		0	0.3312462543692947	P32790	0.945252001285553	0.9294660091400146	0.9491789937019348	0.9472420215606691	0.027583817020058632	0.02616017684340477	0.6482408046722412	0.1777646690607071													44.5939566660989	35.0	0.0	no
399	chrII_216277	1301	high_effect	YBL007C	70	-	CAACAGATCGTCTTCTTGGA	silent|CTG>CTC|L|29	silent|CTG>CTA|L|29			SLA1	Synthetic Lethal with ABP1	1244.0	0		0	0		0	0.035529186369162025	P32790																					46.522423321289246	45.0	0.0	no
400	chrII_216778	1309	high_effect	YBL006C	332	-	CAGCTTTGCATTCTAATGTG	A|117|P	A|117|T			LDB7	Low Dye Binding	180.0	0		0	0		0	0.448769361797256	P38210					0.2578681409358978	0.4904536902904511															45.05632204762242	40.0	0.0	no
401	chrII_216887	1313	high_effect	YBL006C	223	-	ATACTCCACCTGTGCCGCAT	E|80|D	silent|GAG>GAA|E|80	E|80|Q	E|80|K	LDB7	Low Dye Binding	180.0	0		0	0		0	-0.5694064805612552	P38210					0.6087549328804016		0.5191660523414612	0.775147557258606													58.682306214095384	55.00000000000001	0.0	no
402	chrII_217000r	1321	high_effect	YBL006C	107	+	ACAATCTCATGCTACCGACA	Q|37|E	Q|37|*	S|38|C	S|38|F	LDB7	Low Dye Binding	180.0	0		0	0		0	0.6560801346089826	P38210					0.8794776797294617		0.05254710838198662	0.05084170773625374													47.777446335632646	45.0	0.0	no
403	chrII_227688r	1324	essential	YBL004W	55	-	ATCGTCAATCCTAGCCTTGA	D|25|H	D|25|N	D|24|H	D|24|N	UTP20	U Three Protein	2493.0	0		0	0		0	-0.4891760034885775	P35194	0.9486550092697144	0.956179976463318	0.9486550092697144	0.956179976463318	0.07480941712856293	0.3902084827423096	0.012346337549388409	0.20581819117069244													51.575319648261775	45.0	1.0	no
404	chrII_227775	1326	essential	YBL004W	139	+	TTCTCGCTTCCTTTGATCAG	L|48|V	L|48|F	silent|CTC>CTG|L|48	silent|CTC>CTT|L|48	UTP20	U Three Protein	2493.0	0		0	0		0	-0.8056892725418254	P35194	0.9512209892272948	0.9587849974632264			0.10212013870477676	0.06734589487314224															51.20431745012411	45.0	1.0	no
405	chrII_227990r	1329	essential	YBL004W	357	-	TCATAAAATTTAAGAAAATC	E|126|Q	E|126|K			UTP20	U Three Protein	2493.0	0		0	0		0	-0.8596982197841609	P35194	0.956179976463318	0.9475290179252625			0.5605271458625793	0.8825123906135559															25.09319656159784	15.0	1.0	no
406	chrII_228064	1330	essential	YBL004W	428	+	GTCATCTAATGTTTTTGAGT	S|144|*	S|144|L	S|145|C	S|145|F	UTP20	U Three Protein	2493.0	0		0	0		0	-0.1647088862026041	P35194		0.9298099875450134	0.945252001285553	0.9294660091400146		0.03936642408370972	0.04082835838198662	0.020431790500879288													41.891855701386135	30.0	1.0	no
407	chrII_228169	1331	essential	YBL004W	533	+	TCCACTATTGTCTCATTCTA	P|179|R	P|179|L	P|179|A	P|179|S	UTP20	U Three Protein	2493.0	0		0	0		0	-0.1348619418349803	P35194	0.9432820081710817	0.9430609941482544	0.9562489986419678	0.9498909711837769	0.028440790250897408	0.015027718618512154	0.06112699955701827	0.07810848206281662													47.68545708315668	35.0	1.0	no
408	chrII_228305	1335	essential	YBL004W	669	+	GAGCAAACTAACCTCTACGA	Q|225|E	Q|225|*			UTP20	U Three Protein	2493.0	0		0	0		0	0.92301245709014	P35194	0.9590039849281312				1.0																43.9161152757356	45.0	1.0	no
409	chrII_228306	1337	essential	YBL004W	670	+	AGCAAACTAACCTCTACGAA	Q|225|E	Q|225|*	T|226|S	T|226|I	UTP20	U Three Protein	2493.0	0		0	0		0	0.01938927211037433	P35194	0.9590039849281312		0.9491789937019348	0.9472420215606691	1.0		0.8687773346900941	0.5574470162391663													41.48971127941115	40.0	1.0	no
410	chrII_228450	1341	essential	YBL004W	814	+	TTTCATTGCTCTCAGATATT	S|273|*	S|273|L			UTP20	U Three Protein	2493.0	0		0	0		0	0.042066047233537816	P35194		0.9298099875450134				0.012829095125198364															43.7809988485194	30.0	1.0	no
411	chrII_228814r	1345	essential	YBL004W	1181	-	AAGCAAATTGAAAGAATTCA	A|400|P	A|400|T			UTP20	U Three Protein	2493.0	0		0	0		0	-0.3698294181631132	P35194	0.9573720097541808	0.9523990154266356			0.22577737271785736	0.7364562749862671															31.920346501492478	25.0	1.0	no
412	chrII_229616	1354	essential	YBL004W	1980	+	TTCTTTCTCAAATACTTATT	F|661|L	silent|TTC>TTT|F|661	L|663|V	L|663|F	UTP20	U Three Protein	2493.0	0		0	0		0	0.11855387608601288	P35194	0.9387490153312684		0.9512209892272948	0.9587849974632264	0.33286067843437195		1.0	0.23897022008895874													36.375688287327755	20.0	1.0	no
413	chrII_229647	1355	essential	YBL004W	2011	+	CCGTTAGATTCTCTCCAGTT	silent|ACC>ACG|T|671	silent|ACC>ACT|T|671			UTP20	U Three Protein	2493.0	0		0	0		0	-0.08503487833551793	P35194																					53.00072416655081	45.0	1.0	no
414	chrII_229661r	1356	essential	YBL004W	2028	-	TCAAAAACACCAGTCCAAAC	D|683|H	D|683|N			UTP20	U Three Protein	2493.0	0		0	0		0	0.4032343188131749	P35194	0.9486550092697144	0.956179976463318			0.007159467786550522	0.015431026928126812															39.62736899311057	40.0	1.0	no
415	chrII_229754r	1358	essential	YBL004W	2121	-	TCCAAATTTTGATTTTCATC	L|713|F	silent|TTG>TTA|L|713	D|714|H	D|714|N	UTP20	U Three Protein	2493.0	0		0	0		0	-0.34914010315062954	P35194	0.9587849974632264		0.9486550092697144	0.956179976463318	0.3918147385120392		0.11149734258651732	0.4884574115276337													38.43715975822533	25.0	1.0	no
416	chrII_229938r	1362	essential	YBL004W	2305	-	TCTAATTAAAATTGGGTAGG	R|775|T	R|775|K			UTP20	U Three Protein	2493.0	0		0	0		0	-0.2021843939422326	P35194	0.932735025882721	0.955805003643036			0.011427841149270536	0.16172659397125244															35.01631352995071	30.0	1.0	no
417	chrII_230082	1366	essential	YBL004W	2446	+	AACGTGTTATTACTGGTTCA	R|817|G	R|817|C			UTP20	U Three Protein	2493.0	0		0	0		0	0.2144690793897286	P35194	0.8994590044021606	0.8926740288734436			0.3845124244689941	0.0863509401679039															43.56025545422534	35.0	1.0	no
418	chrII_230215r	1367	essential	YBL004W	2582	-	GCTTCTGAACGTCTGTATTA	K|867|N	silent|AAG>AAA|K|867	Q|866|H	silent|CAG>CAA|Q|866	UTP20	U Three Protein	2493.0	0		0	0		0	0.8225214572622113	P35194	0.9355990290641784		0.9570760130882264		0.050722572952508926		0.0														46.1594235709577	40.0	1.0	no
419	chrII_230270r	1369	essential	YBL004W	2637	-	TCTCTATATTTATTCAACGT	R|885|T	R|885|K	D|886|H	D|886|N	UTP20	U Three Protein	2493.0	0		0	0		0	0.6508493927053736	P35194	0.932735025882721	0.955805003643036	0.9486550092697144	0.956179976463318	0.024877024814486504	0.8614705204963684	0.0	0.0													38.835924856654906	25.0	1.0	no
420	chrII_230308	1370	essential	YBL004W	2672	+	ACTAGATGACACCTTATTCA	L|892|V	silent|CTA>TTA|L|892			UTP20	U Three Protein	2493.0	0		0	0		0	1.5417657589739946	P35194	0.9512209892272948				0.0																43.53355570618686	35.0	1.0	no
421	chrII_230432	1374	essential	YBL004W	2796	+	GCACAAGTCCCCCCAACTAG	Q|934|E	Q|934|*	A|933|G	A|933|V	UTP20	U Three Protein	2493.0	0		0	0		0	-0.6262848330393537	P35194	0.9590039849281312		0.9484469890594482	0.9504740238189696	0.0		0.21300208568573	1.0													57.69883985406187	60.0	1.0	no
422	chrII_230442r	1375	essential	YBL004W	2809	-	TCTTTTCTGTCCACTAGTTG	R|943|T	R|943|K	Q|941|H	silent|CAG>CAA|Q|941	UTP20	U Three Protein	2493.0	0		0	0		0	-1.6966468826775152	P35194	0.932735025882721	0.955805003643036	0.9570760130882264		0.5376604199409485	1.0	0.16026850044727325														49.26651226526071	40.0	1.0	no
423	chrII_230443r	1376	essential	YBL004W	2810	-	TTCTTTTCTGTCCACTAGTT	R|943|T	R|943|K			UTP20	U Three Protein	2493.0	0		0	0		0	-1.7300842620134531	P35194	0.932735025882721	0.955805003643036			0.5376604199409485	1.0															49.60381593594025	35.0	1.0	no
424	chrII_230444r	1377	essential	YBL004W	2811	-	CTTCTTTTCTGTCCACTAGT	R|943|T	R|943|K			UTP20	U Three Protein	2493.0	0		0	0		0	-0.5005801375521255	P35194	0.932735025882721	0.955805003643036			0.5376604199409485	1.0															51.312463823354285	40.0	1.0	no
425	chrII_230510r	1378	essential	YBL004W	2877	-	CTCAAAAAATCATTAATATA	L|965|F	silent|TTG>TTA|L|965			UTP20	U Three Protein	2493.0	0		0	0		0	0.06060358508753064	P35194	0.9587849974632264				0.041318170726299286																27.300676123039807	15.0	1.0	no
426	chrII_230578	1379	essential	YBL004W	2942	+	CCATCAAATAAATAGCTCAA	H|982|D	H|982|Y	Q|983|E	Q|983|*	UTP20	U Three Protein	2493.0	0		0	0		0	-0.11495634545125424	P35194	0.9473130106925964	0.9489949941635132	0.9590039849281312		0.6407520174980164	0.5291063785552979	0.8520500659942627														36.661767066769464	30.0	1.0	no
427	chrII_230578r	1380	essential	YBL004W	2945	-	CCTTTGAGCTATTTATTTGA	K|988|N	silent|AAG>AAA|K|988			UTP20	U Three Protein	2493.0	0		0	0		0	0.9328933967004888	P35194	0.9355990290641784				0.5584957003593445																43.257202676257926	30.0	1.0	no
428	chrII_230786	1382	essential	YBL004W	3150	+	GCAAGTAATTTAAGGCAACA	A|1051|G	A|1051|V			UTP20	U Three Protein	2493.0	0		0	0		0	0.16525908611867035	P35194	0.9484469890594482	0.9504740238189696			0.035005997866392136	0.11647561192512512															39.556933965862925	35.0	1.0	no
429	chrII_230899	1384	essential	YBL004W	3263	+	GCCTCGTATTTCACATTTTT	P|1089|R	P|1089|L	P|1089|A	P|1089|S	UTP20	U Three Protein	2493.0	0		0	0		0	0.03631436807441568	P35194	0.9432820081710817	0.9430609941482544	0.9562489986419678	0.9498909711837769	0.0	0.0	0.0	0.0													48.396833463268024	35.0	1.0	no
430	chrII_230981r	1385	essential	YBL004W	3348	-	TACAAAAACTGGTACAGAGA	L|1122|F	silent|TTG>TTA|L|1122			UTP20	U Three Protein	2493.0	0		0	0		0	-0.7537323943817629	P35194	0.9587849974632264				0.0																35.8948850337332	35.0	1.0	no
431	chrII_231016	1387	essential	YBL004W	3380	+	TGCAACTGCCACTGCATTGA	A|1128|G	A|1128|V	T|1129|S	T|1129|I	UTP20	U Three Protein	2493.0	0		0	0		0	-0.2794489768335256	P35194	0.9484469890594482	0.9504740238189696	0.9491789937019348	0.9472420215606691	0.050966788083314896	0.033374447375535965	0.7098925709724426	0.2902419865131378													52.116456544304754	50.0	1.0	no
432	chrII_231052r	1388	essential	YBL004W	3419	-	TAACAGCTTCCTTAACGTGT	V|1146|L	V|1146|I	A|1145|P	A|1145|T	UTP20	U Three Protein	2493.0	0		0	0		0	1.3744681004796615	P35194	0.9539830088615416	0.9574310183525084	0.9573720097541808	0.9523990154266356	0.0	0.0	0.3335067629814148	0.7382780909538269													46.21186320537919	40.0	1.0	no
433	chrII_231079r	1390	essential	YBL004W	3446	-	AGTCCGCCGCTTCAATTATT	D|1155|H	D|1155|N	silent|GCG>GCC|A|1154	silent|GCG>GCA|A|1154	UTP20	U Three Protein	2493.0	0		0	0		0	0.4624594062059111	P35194	0.9486550092697144	0.956179976463318			0.15195246040821075	0.5047317743301392															52.61038691862649	45.0	1.0	no
434	chrII_231483r	1394	essential	YBL004W	3850	-	TTCTATGAAGAGCTCTGTCA	E|1290|Q	E|1290|K			UTP20	U Three Protein	2493.0	0		0	0		0	0.0820526127525021	P35194	0.956179976463318	0.9475290179252625			0.3920745849609375	0.7822014093399048															45.93275711715643	40.0	1.0	no
435	chrII_231648r	1398	essential	YBL004W	4015	-	TAACCACTCTAACTCACTGT	W|1344|C	W|1344|*	W|1344|S	W|1344|*	UTP20	U Three Protein	2493.0	0		0	0		0	-0.8223381279104892	P35194	0.8858469724655151		0.8858469724655151		0.0		0.0														45.09075178307943	40.0	1.0	no
436	chrII_231850	1400	essential	YBL004W	4214	+	CCTCAGAGACTCCCTAGAAG	silent|CTC>CTG|L|1406	silent|CTC>CTT|L|1406	L|1406|V	L|1406|F	UTP20	U Three Protein	2493.0	0		0	0		0	-0.1500419160334358	P35194			0.9512209892272948	0.9587849974632264			0.09763499349355698	0.0445818193256855													51.70523973502407	55.00000000000001	1.0	no
437	chrII_231861r	1402	essential	YBL004W	4228	-	CTCACTTTGTACCTCTTCTA	E|1416|Q	E|1416|K	S|1415|T	S|1415|N	UTP20	U Three Protein	2493.0	0		0	0		0	-0.5814888271938675	P35194	0.956179976463318	0.9475290179252625	0.9512869715690612	0.9536849856376648	0.0	0.0	1.0	0.4949595928192138													49.89121044737863	40.0	1.0	no
438	chrII_231862r	1403	essential	YBL004W	4229	-	ACTCACTTTGTACCTCTTCT	E|1416|Q	E|1416|K	E|1416|D	silent|GAG>GAA|E|1416	UTP20	U Three Protein	2493.0	0		0	0		0	-1.4633979356771447	P35194	0.956179976463318	0.9475290179252625	0.94931298494339		0.0	0.0	0.0														50.98764833501957	40.0	1.0	no
439	chrII_231925	1404	essential	YBL004W	4289	+	TTTCACCGACTTCGAAGATA	F|1431|L	silent|TTC>TTT|F|1431	T|1432|S	T|1432|I	UTP20	U Three Protein	2493.0	0		0	0		0	1.391839420006503	P35194	0.9387490153312684		0.9491789937019348	0.9472420215606691	0.05377322807908058		0.1945437788963318	0.007914005778729916													43.965069853143866	40.0	1.0	no
440	chrII_231948r	1405	essential	YBL004W	4315	-	ATCACCATTGTACAGTAAAA	D|1445|H	D|1445|N	G|1444|A	G|1444|D	UTP20	U Three Protein	2493.0	0		0	0		0	-0.8493144415415202	P35194	0.9486550092697144	0.956179976463318	0.9499930143356324	0.9446240067481996	0.04912365227937698	0.19048701226711276	0.16607069969177246	0.8649593591690063													38.81709560510286	30.0	1.0	no
441	chrII_232099	1407	essential	YBL004W	4463	+	GATCGAACATTATGTCTTTT	I|1489|M	silent|ATC>ATT|I|1489			UTP20	U Three Protein	2493.0	0		0	0		0	1.1742456572179836	P35194	0.9598389863967896				0.008320781402289867																39.9212117768123	30.0	1.0	no
442	chrII_232242r	1413	essential	YBL004W	4609	-	TTGCTTCATTTGGTTAGGCT	K|1542|N	silent|AAG>AAA|K|1542	M|1541|I	M|1541|I	UTP20	U Three Protein	2493.0	0		0	0		0	-0.2163578556162232	P35194	0.9355990290641784		0.9553959965705872	0.9553959965705872	0.014652966521680357		0.11108892410993576	0.11108892410993576													51.0564228818049	40.0	1.0	no
443	chrII_232295r	1415	essential	YBL004W	4662	-	ATACGAAGAGTTTCTCTAAG	R|1560|P	R|1560|H			UTP20	U Three Protein	2493.0	0		0	0		0	0.6184434139635099	P35194	0.9099509716033936	0.9570810198783876			0.27658960223197937	0.13530489802360535															37.993261250287155	35.0	1.0	no
444	chrII_232575r	1422	essential	YBL004W	4942	-	TACTGCATCTCTTAATTCTT	V|1654|L	V|1654|I	A|1653|P	A|1653|T	UTP20	U Three Protein	2493.0	0		0	0		0	0.1487489294073864	P35194	0.9539830088615416	0.9574310183525084	0.9573720097541808	0.9523990154266356	0.11437493562698366	0.407688707113266	0.021012350916862488	0.15197588503360748													42.92943304836115	30.0	1.0	no
445	chrII_232717r	1423	essential	YBL004W	5084	-	GCATACTCTTTAATATGTAG	M|1701|I	M|1701|I	S|1700|T	S|1700|N	UTP20	U Three Protein	2493.0	0		0	0		0	-0.04767834841363633	P35194	0.9553959965705872	0.9553959965705872	0.9512869715690612	0.9536849856376648	1.0	1.0	0.913376808166504	0.4586351215839386													38.40585294577494	30.0	1.0	no
446	chrII_232721	1424	essential	YBL004W	5085	+	TACATATTAAAGAGTATGCA	Y|1696|*	silent|TAC>TAT|Y|1696			UTP20	U Three Protein	2493.0	0		0	0		0	0.2744316986570293	P35194																					34.941716310618745	25.0	1.0	no
447	chrII_232744	1425	essential	YBL004W	5108	+	AGTCTTAAAACACTCCGATT	silent|GTC>GTG|V|1704	silent|GTC>GTT|V|1704			UTP20	U Three Protein	2493.0	0		0	0		0	1.04482190051864	P35194																					41.49767241899133	35.0	1.0	no
448	chrII_232908r	1427	essential	YBL004W	5275	-	TTCTGTCAGGCTGATGTTTG	E|1765|Q	E|1765|K	silent|CTG>CTC|L|1763	silent|CTG>CTA|L|1763	UTP20	U Three Protein	2493.0	0		0	0		0	-0.4090866506807265	P35194	0.956179976463318	0.9475290179252625			0.7503738999366759	0.8985587954521179															49.71189154311537	45.0	1.0	no
449	chrII_232936	1428	essential	YBL004W	5300	+	AACATTACTCTCTCCTGTGA	T|1768|R	T|1768|I			UTP20	U Three Protein	2493.0	0		0	0		0	0.8931894282981584	P35194	0.9476869702339172	0.9472420215606691			0.4267808794975281	0.421870082616806															47.50576184059969	40.0	1.0	no
450	chrII_232949r	1429	essential	YBL004W	5316	-	ACCATCAACAAAGCCTTCAC	M|1778|I	M|1778|I	V|1779|L	V|1779|I	UTP20	U Three Protein	2493.0	0		0	0		0	-0.06597209793152335	P35194	0.9553959965705872	0.9553959965705872	0.9539830088615416	0.9574310183525084	0.1989741325378418	0.1989741325378418	0.03416348993778229	0.03037786297500133													46.55395621405757	45.0	1.0	no
451	chrII_233202r	1432	essential	YBL004W	5569	-	AAGCAAACTGTTTGAGTTGA	L|1862|F	silent|TTG>TTA|L|1862			UTP20	U Three Protein	2493.0	0		0	0		0	-0.059771189339098224	P35194	0.9587849974632264				0.022533565759658813																40.294495383370254	35.0	1.0	no
452	chrII_241912	1433	essential	YBR002C	637	-	TATCAAAAAGTCACTTAATC	L|218|F	silent|TTG>TTA|L|218			RER2	Retention in the Endoplasmic Reticulum	286.0	0		0	0		0	0.06952570748150755	P35196	0.9587849974632264				0.028953710570931438																31.814530263706327	25.0	0.0	no
453	chrII_241974r	1434	essential	YBR002C	572	+	ATCGCATCTCTACACGGCGG	S|192|W	S|192|L	H|193|D	H|193|Y	RER2	Retention in the Endoplasmic Reticulum	286.0	0		0	0		0	-0.9340179411062152	P35196	0.9288619756698608	0.9298099875450134	0.9473130106925964	0.9489949941635132	0.012772657908499241	0.19523848593235016	0.2756074368953705	0.3631518483161926							3.525279998779297	7.001140117645264					53.96206787056338	60.0	0.0	no
454	chrII_242024r	1436	essential	YBR002C	522	+	ACAATTGTTCAACATAAGAA	T|175|R	T|175|I			RER2	Retention in the Endoplasmic Reticulum	286.0	0		0	0		0	1.2096334359186094	P35196	0.9476869702339172	0.9472420215606691			0.023156946524977684	0.8977693319320679															33.47974301863161	25.0	0.0	no
455	chrII_242143r	1440	essential	YBR002C	403	+	AGTCTCTATTAGAAGATGTT	S|136|C	S|136|F	L|137|V	silent|CTA>TTA|L|137	RER2	Retention in the Endoplasmic Reticulum	286.0	0		1	0		0	-2.24149295035977	P35196	0.945252001285553	0.9294660091400146	0.9512209892272948		0.0038504954427480693	0.003022563178092241	1.0								0.4056200087070465						39.96513733595265	30.0	0.0	yes
456	chrII_242169r	1441	essential	YBR002C	377	+	TATCGGCGATCTCTCTTTGT	I|127|M	silent|ATC>ATT|I|127	silent|GGC>GGG|G|128	silent|GGC>GGT|G|128	RER2	Retention in the Endoplasmic Reticulum	286.0	0		0	0		0	-0.5346555486564949	P35196	0.9598389863967896				0.026422979310154915								1.1466799974441528								50.97515114582922	45.0	0.0	no
457	chrII_242379	1443	essential	YBR002C	170	-	TACTAACAAATCCTGCCTCG	S|63|T	S|63|N	V|62|L	V|62|I	RER2	Retention in the Endoplasmic Reticulum	286.0	0		0	0		0	0.40599393533654426	P35196	0.9512869715690612	0.9536849856376648	0.9539830088615416	0.9574310183525084	0.9806187152862548	0.12245488911867143	0.11766029149293901	0.07012933492660522							-0.8094199895858765	-0.8081799745559692					45.63394963267848	45.0	0.0	no
458	chrII_242462r	1445	essential	YBR002C	84	+	AACTGTGTACCTAGACATGT	N|29|K	silent|AAC>AAT|N|29			RER2	Retention in the Endoplasmic Reticulum	286.0	0		0	0		0	0.7721614060119968	P35196	0.9439849853515624				0.09294676780700684																45.576914537967816	40.0	0.0	no
459	chrII_242461r	1446	essential	YBR002C	85	+	ACTGTGTACCTAGACATGTT	N|29|K	silent|AAC>AAT|N|29			RER2	Retention in the Endoplasmic Reticulum	286.0	0		0	0		0	-0.19664342044609887	P35196	0.9439849853515624				0.09294676780700684																47.48445202369765	40.0	0.0	no
460	chrII_244750	1448	essential	YBR004C	898	-	CCAATAATGACTCTGAATGT	W|306|S	W|306|*						0		0	0		0	-3.218278767325632	P38211	0.8858469724655151				0.0																39.588629560904344	35.0	0.0	yes
461	chrII_244820	1449	essential	YBR004C	828	-	TTACACCATTCACCCCTTTG	C|282|S	C|282|Y	W|281|C	W|281|*				0		0	0		0	-1.9267830000035595	P38211	0.9421560168266296	0.9290120005607604	0.8858469724655151		0.0	0.0	0.0														52.723376818462725	45.0	0.0	no
462	chrII_244984r	1451	essential	YBR004C	661	+	GTTCAAACTGTGTTTTGTTA	S|222|*	S|222|L						0		0	0		0	-0.5124446218241349	P38211		0.9298099875450134				0.07839294523000717															41.39996292237839	30.0	0.0	no
463	chrII_245087r	1454	essential	YBR004C	558	+	TCCATTTCCGTGCCCGTATT	silent|TCC>TCG|S|187	silent|TCC>TCT|S|187	S|187|C	S|187|F				0		0	0		0	0.9878222719655438	P38211			0.945252001285553	0.9294660091400146			0.018592804670333862	0.007729959674179555													58.33784434447017	50.0	0.0	no
464	chrII_245241	1455	essential	YBR004C	407	-	ACTGTGATTGCCTTATATTT	Q|142|H	silent|CAG>CAA|Q|142						0		0	0		0	-0.4217294063872289	P38211	0.9570760130882264				0.2152971476316452																44.444451503986606	30.0	0.0	no
465	chrII_245331	1456	essential	YBR004C	317	-	CAACTCCAACCCTTAAGGCA	V|112|L	V|112|I	G|111|A	G|111|E				0		0	0		0	-0.0073652031337347315	P38211	0.9539830088615416	0.9574310183525084	0.9499930143356324	0.9438679814338684	0.2632964551448822	0.3854488730430603	1.0	0.018128547817468643													50.83372592141603	50.0	0.0	no
466	chrII_245417	1459	essential	YBR004C	231	-	GCGTATTCATGCTCAAATTG	A|84|P	A|84|T						0		0	0		0	-0.43521341256309576	P38211	0.9573720097541808	0.9523990154266356			0.03964810073375702	0.09707473963499068															43.628009453153375	40.0	0.0	no
467	chrII_245610	1461	essential	YBR004C	38	-	CCAGTAAATACTGTATTGAA	silent|CTG>CTC|L|19	silent|CTG>CTA|L|19						0		0	0		0	-0.22102164642579594	P38211																					37.34700744640156	30.0	0.0	no
468	chrII_245610r	1462	essential	YBR004C	35	+	CCGTTCAATACAGTATTTAC	R|13|G	R|13|C	S|14|*	S|14|L				0		0	0		0	-0.3603896530107176	P38211	0.8994590044021606	0.8926740288734436		0.9298099875450134	0.014057648368179798	0.0018848872277885675		1.0													41.55816050153021	35.0	0.0	no
469	chrII_257334	1463	essential	YBR011C	622	-	CTTCTTGTTCTTAGCTTCAC	K|213|N	silent|AAG>AAA|K|213			IPP1	Inorganic PyroPhosphatase	287.0	0		1	0		0	-0.17521909951740702	P00817	0.7701560258865356				0.02311696857213974				1.547600030899048												48.637601216421444	40.0	0.0	no
470	chrII_257456r	1466	essential	YBR011C	497	+	CCCAAAATTGAACGACATTG	P|167|R	P|167|L	P|167|A	P|167|S	IPP1	Inorganic PyroPhosphatase	287.0	0		0	0		0	1.0506543058445987	P00817	0.9212669730186462	0.9404410123825072	1.0133899450302124	1.0037599802017212	0.4697693884372711	0.2701787054538727	0.8018221259117126	0.9695794582366944	0.8095399737358093	1.1571999788284302	1.496000051498413	1.7755399942398071									39.48142994303811	40.0	0.0	no
471	chrII_257457	1467	essential	YBR011C	499	-	CTCAATGTCGTTCAATTTTG	E|173|Q	E|173|K			IPP1	Inorganic PyroPhosphatase	287.0	0		1	0		0	-0.9929485048823656	P00817	0.8948709964752197	0.8984220027923584			0.11635205894708632	0.2302784919738769			-0.0508200004696846	0.14368000626564026											40.916033126877494	35.0	0.0	no
472	chrII_257599	1471	essential	YBR011C	357	-	CCAATTTCCAACACATCAAT	G|126|R	G|126|S			IPP1	Inorganic PyroPhosphatase	287.0	0		1	0		0	0.6762997058442678	P00817	0.5269160270690918	0.8041419982910156			0.001115250401198864	0.007299263495951891			3.725919961929321	2.7484400272369385											42.496300604681785	35.0	0.0	no
473	chrII_257606r	1472	essential	YBR011C	347	+	CAACGATCCAATTGATGTGT	N|117|K	silent|AAC>AAT|N|117			IPP1	Inorganic PyroPhosphatase	287.0	0		1	0		0	0.8256969870014403	P00817	0.7773060202598572				0.005349077749997377				-0.5919600129127502												43.11786864557274	40.0	0.0	no
474	chrII_257629	1473	essential	YBR011C	327	-	TCACCAACTGCCTTAGTTTC	G|115|A	G|115|D	D|116|H	D|116|N	IPP1	Inorganic PyroPhosphatase	287.0	0		1	0		0	0.6399637105439151	P00817	0.6330710053443909	0.6176580190658569	0.5592300295829773	0.6124439835548401	0.0	0.0	0.0	0.0	9.485540390014648	21.56765937805176	0.28220000863075256	-0.030239999294281006									51.10092508817746	45.0	0.0	no
475	chrII_257423r	1480	essential	YBR011C	530	+	ATACTTCCCAGGTCTGTTGA	Y|178|*	silent|TAC>TAT|Y|178	F|179|L	silent|TTC>TTT|F|179	IPP1	Inorganic PyroPhosphatase	287.0	0		1	0		0	-0.7501030638932886	P00817			0.923044979572296				1.0				0.8576800227165222				1.4218399524688718						53.40707264147875	45.0	0.0	no
476	chrII_257599r	1483	essential	YBR011C	354	+	CCAATTGATGTGTTGGAAAT	P|119|R	P|119|L			IPP1	Inorganic PyroPhosphatase	287.0	0		1	0		0	-0.20837258730465247	P00817	0.5530200004577637	0.5475689768791199			0.0	0.0			3.347640037536621	1.930340051651001											40.45025109826247	35.0	0.0	no
477	chrII_296703r	1484	essential	YBR029C	1017	+	TCATTATTTGCGCCATTTGG	S|340|*	S|340|L			CDS1	CDP-Diacylglycerol Synthase	457.0	0		0	0		0	0.6047582603604278	P38221						0.004164824262261391															48.22802842414643	40.0	0.0	no
478	chrII_297101r	1495	essential	YBR029C	619	+	TCATCAAAAACGTGCTCAAT	I|207|M	silent|ATC>ATT|I|207	I|208|M	silent|ATC>ATT|I|208	CDS1	CDP-Diacylglycerol Synthase	457.0	0		0	0		0	0.42965873282297	P38221					0.1874617487192154		0.3077409267425537														38.793538334697026	35.0	0.0	no
479	chrII_297157r	1497	essential	YBR029C	563	+	ATCATTGTGCGTTACTCATA	S|189|*	S|189|L			CDS1	CDP-Diacylglycerol Synthase	457.0	0		0	0		0	-1.2747797506225047	P38221						1.0															45.434645572209895	35.0	0.0	no
480	chrII_297235r	1501	essential	YBR029C	485	+	CTGCTATTGTCTCTATCTTA	C|163|W	silent|TGC>TGT|C|163			CDS1	CDP-Diacylglycerol Synthase	457.0	0		0	0		0	0.1830772779215212	P38221					0.0013668633764609694																46.465652938137616	35.0	0.0	no
481	chrII_297338r	1502	essential	YBR029C	382	+	CCACTATCTATTACTTAGAT	T|129|S	T|129|I	silent|ACC>ACG|T|128	silent|ACC>ACT|T|128	CDS1	CDP-Diacylglycerol Synthase	457.0	0		0	0		0	-1.0358964298754592	P38221					0.022356584668159485	0.07814329117536545															41.22431514881259	30.0	0.0	no
482	chrII_297339r	1503	essential	YBR029C	381	+	ACCACTATCTATTACTTAGA	silent|ACC>ACG|T|128	silent|ACC>ACT|T|128	T|128|S	T|128|I	CDS1	CDP-Diacylglycerol Synthase	457.0	0		0	0		0	0.07410318528905624	P38221							0.2496809065341949	0.04204310849308968													41.67303538801582	30.0	0.0	no
483	chrII_297485r	1507	essential	YBR029C	235	+	CCTTAGCATCGGGTCATGCA	silent|ACC>ACG|T|79	silent|ACC>ACT|T|79	A|81|G	A|81|V	CDS1	CDP-Diacylglycerol Synthase	457.0	0		0	0		0	-1.1418572828920803	P38221							0.331213116645813	0.516961932182312													56.434983255206305	55.00000000000001	0.0	no
484	chrII_297495r	1508	essential	YBR029C	225	+	TTCTTCATCACCTTAGCATC	F|76|L	silent|TTC>TTT|F|76	F|77|L	silent|TTC>TTT|F|77	CDS1	CDP-Diacylglycerol Synthase	457.0	0		0	0		0	0.6136260434203191	P38221					0.015525709837675096		0.4842462539672852														49.284616980711405	40.0	0.0	no
485	chrII_297496r	1510	essential	YBR029C	224	+	TTTCTTCATCACCTTAGCAT	F|76|L	silent|TTC>TTT|F|76	F|77|L	silent|TTC>TTT|F|77	CDS1	CDP-Diacylglycerol Synthase	457.0	0		0	0		0	-0.7183378386005337	P38221					0.015525709837675096		0.4842462539672852														48.43827045523057	35.0	0.0	no
486	chrII_309474	1519	high_effect	YBR036C	820	-	TACAGCAGAATTTTCGTTCT	V|280|L	V|280|I	A|279|P	A|279|T				0		0	0		0	0.04460831876597909	P35206	0.9539830088615416	0.9574310183525084	0.9573720097541808	0.9523990154266356	0.6579340100288391	0.5941261649131775	0.2869030833244324	0.9552436470985411													43.773811701074926	35.0	0.0	no
487	chrII_309612	1522	high_effect	YBR036C	682	-	TTCACCCGTGTTAGGGTTGA	E|234|Q	E|234|K	G|233|A	G|233|D				0		0	0		0	-2.4154290399504164	P35206	0.956179976463318	0.9475290179252625	0.9499930143356324	0.9446240067481996	0.0	0.0	0.0	0.0													54.87243092546112	50.0	0.0	yes
488	chrII_309691r	1525	high_effect	YBR036C	600	+	ATCATGATGAACGCGGTCAT	I|201|M	silent|ATC>ATT|I|201						0		0	0		0	-1.101412323030636	P35206	0.9598389863967896				0.18504522740840912																46.06669806431938	45.0	0.0	no
489	chrII_309751r	1529	high_effect	YBR036C	540	+	ACTTTACTATATGGTGTTTG	T|181|S	T|181|I	L|183|V	silent|CTA>TTA|L|183				0		0	0		0	-1.4425299596552243	P35206	0.9491789937019348	0.9472420215606691	0.9512209892272948		0.7283363342285156	0.22587162256240845	0.0														40.34478973581969	30.0	0.0	no
490	chrII_309802	1530	high_effect	YBR036C	492	-	ATCAAAGCAACATCAAATGC	L|170|F	silent|TTG>TTA|L|170						0		0	0		0	-1.1627571049791392	P35206	0.9587849974632264				0.033285316079854965																37.316064325744655	35.0	0.0	no
491	chrII_309839r	1531	high_effect	YBR036C	452	+	CGCTGATTTGACTTATAACA	A|152|G	A|152|V						0		0	0		0	0.0867551753105574	P35206	0.9484469890594482	0.9504740238189696			0.10349415242671968	0.050151508301496506															40.729456038945386	35.0	0.0	no
492	chrII_310119r	1535	high_effect	YBR036C	172	+	CCTTTATGTATTTTGCTTCG	silent|ACC>ACG|T|58	silent|ACC>ACT|T|58						0		0	0		0	0.5193556529204281	P35206																					45.53921183776021	35.0	0.0	no
493	chrII_310284	1544	high_effect	YBR036C	10	-	ACTTGAAAACCAAAGTAGTG	S|10|T	S|10|N						0		0	0		0	-1.9347049073990656	P35206	0.9512869715690612	0.9536849856376648			0.5464180707931519	0.07836824655532837															36.30246472920891	35.0	0.0	no
494	chrII_311984	1546	essential	YBR038W	86	+	CGCTAACAGCAACTCTCGGT	A|30|G	A|30|V	N|31|K	silent|AAC>AAT|N|31	CHS2	CHitin Synthase	963.0	0		1	0		0	-0.2197805432081203	P14180	0.9484469890594482	0.9504740238189696	0.9439849853515624		0.4299614131450653	0.3578959107398987	0.9877058267593384														50.95051588627632	55.00000000000001	1.0	no
495	chrII_312012r	1548	essential	YBR038W	117	-	TCCTCCAAACTCTCCTCACT	E|45|D	silent|GAG>GAA|E|45	D|46|H	D|46|N	CHS2	CHitin Synthase	963.0	0		1	0		0	-0.1099383912532695	P14180	0.94931298494339		0.9486550092697144	0.956179976463318	0.6256252527236938		0.15100131928920746	0.6078237295150757													55.12690594646159	50.0	1.0	no
496	chrII_312156r	1554	essential	YBR038W	261	-	GCATACCTGTTCGGAGCAAC	A|94|P	A|94|T	R|92|S	silent|AGG>AGA|R|92	CHS2	CHitin Synthase	963.0	0		0	0		0	-0.7191179083133976	P14180	0.9573720097541808	0.9523990154266356	0.9087679982185364		0.2512930631637573	0.5148633122444153	0.9250110387802124														52.11590276531456	55.00000000000001	1.0	no
497	chrII_312216	1557	essential	YBR038W	318	+	GCTGTCATACATCTAAGTGA	A|107|G	A|107|V	silent|GTC>GTG|V|108	silent|GTC>GTT|V|108	CHS2	CHitin Synthase	963.0	0		1	0		0	-0.1228246744692823	P14180	0.9484469890594482	0.9504740238189696			0.3708068430423737	0.3132448196411133															45.26522191174502	40.0	1.0	no
498	chrII_312391r	1567	essential	YBR038W	496	-	ATCGTCTGCTTCTGCCAGAG	D|172|H	D|172|N	D|171|H	D|171|N	CHS2	CHitin Synthase	963.0	0		1	0		0	-0.4519905830541386	P14180	0.9486550092697144	0.956179976463318	0.9486550092697144	0.956179976463318	0.3991475105285645	0.5687833428382874	0.1424902379512787	0.5490382909774779													55.929523578923686	55.00000000000001	1.0	no
499	chrII_312541r	1568	essential	YBR038W	646	-	TCTTCTCTTACTCTCAGAAT	R|222|T	R|222|K	R|221|T	R|221|K	CHS2	CHitin Synthase	963.0	0		1	0		0	0.8602998105510942	P14180	0.932735025882721	0.955805003643036	0.932735025882721	0.955805003643036	0.27174437046051025	0.7420867681503296	0.20857417583465576	0.4884125292301178													44.726189405379436	35.0	1.0	no
500	chrII_312664r	1575	essential	YBR038W	769	-	TCTCATTTCCGTAAACTCAG	M|262|I	M|262|I	R|263|T	R|263|K	CHS2	CHitin Synthase	963.0	0		0	0		0	-0.7865742787943998	P14180	0.9553959965705872	0.9553959965705872	0.932735025882721	0.955805003643036	0.0	0.0	0.11183767765760423	0.04878837615251541													44.455354121156795	40.0	1.0	no
501	chrII_312665r	1576	essential	YBR038W	770	-	ATCTCATTTCCGTAAACTCA	R|263|T	R|263|K	M|262|I	M|262|I	CHS2	CHitin Synthase	963.0	0		0	0		0	0.9411293943454516	P14180	0.932735025882721	0.955805003643036	0.9553959965705872	0.9553959965705872	0.11183767765760423	0.04878837615251541	0.0	0.0													44.38999270713305	35.0	1.0	no
502	chrII_312666r	1577	essential	YBR038W	771	-	TATCTCATTTCCGTAAACTC	R|263|T	R|263|K	M|262|I	M|262|I	CHS2	CHitin Synthase	963.0	0		0	0		0	0.4211773677878895	P14180	0.932735025882721	0.955805003643036	0.9553959965705872	0.9553959965705872	0.11183767765760423	0.04878837615251541	0.0	0.0													42.544469606829466	35.0	1.0	no
503	chrII_312708r	1579	essential	YBR038W	813	-	CCTTCTCTCAAAAAATCGTC	G|278|R	G|278|S	E|277|Q	E|277|K	CHS2	CHitin Synthase	963.0	0		0	0		0	-0.32771562917918473	P14180	0.941340982913971	0.951104998588562	0.956179976463318	0.9475290179252625	0.14050501585006714	0.1216021254658699	0.2517971694469452	0.4867775142192841													41.39443218933753	40.0	1.0	no
504	chrII_312827r	1580	essential	YBR038W	932	-	CAACATTCTTCATAATGGAG	V|317|L	V|317|I			CHS2	CHitin Synthase	963.0	0		0	0		0	0.1895447943629676	P14180	0.9539830088615416	0.9574310183525084			0.023837272077798843	1.0															38.13722904174068	35.0	1.0	no
505	chrII_312823r	1581	essential	YBR038W	928	-	ATTCTTCATAATGGAGTGGA	K|315|N	silent|AAG>AAA|K|315	M|314|I	M|314|I	CHS2	CHitin Synthase	963.0	0		0	0		0	-0.4053413334651183	P14180	0.9355990290641784		0.9553959965705872	0.9553959965705872	0.013617897406220436		0.10728159546852112	0.10728159546852112													42.47581836635987	35.0	1.0	no
506	chrII_312887r	1585	essential	YBR038W	992	-	AGACTTTCTTCCAGCCATTG	V|337|L	V|337|I			CHS2	CHitin Synthase	963.0	0		0	0		0	-0.08550243380934355	P14180	0.9539830088615416	0.9574310183525084			0.05648040398955345	0.7257767319679259															51.81657943536169	45.0	1.0	no
507	chrII_312956	1587	essential	YBR038W	1058	+	TCTCGACTATTTAGCTGCTT	silent|CTC>CTG|L|354	silent|CTC>CTT|L|354	L|354|V	L|354|F	CHS2	CHitin Synthase	963.0	0		0	0		0	-0.0904007745926818	P14180			0.9512209892272948	0.9587849974632264			0.012309673242270948	0.06532922387123108													48.5381104080784	40.0	1.0	no
508	chrII_313000r	1588	essential	YBR038W	1105	-	ATCACCATTCACAGACGCCT	D|375|H	D|375|N	G|374|A	G|374|D	CHS2	CHitin Synthase	963.0	0		0	0		0	-0.7409889627666141	P14180	0.9486550092697144	0.956179976463318	0.9499930143356324	0.9446240067481996	0.0072304182685911655	0.021833758801221848	0.4399650990962982	0.9407764673233032													53.32769993469384	50.0	1.0	no
509	chrII_313104r	1590	essential	YBR038W	1209	-	AGACAAAAAACCAATTGCAC	C|409|S	C|409|Y			CHS2	CHitin Synthase	963.0	0		0	0		0	-0.43220716237847895	P14180	0.9421560168266296	0.9290120005607604			0.0	0.0															35.837279682398965	35.0	1.0	no
510	chrII_313094	1591	essential	YBR038W	1196	+	GGACATTGTTCCTGTGCAAT	D|400|E	silent|GAC>GAT|D|400			CHS2	CHitin Synthase	963.0	0		0	0		0	-0.09490021707071858	P14180	0.9532920122146606				0.014554033987224104																50.29444796958399	45.0	1.0	no
511	chrII_313197r	1597	essential	YBR038W	1302	-	TCAACCAAAGTAACTACAGT	D|441|H	D|441|N	V|440|L	V|440|I	CHS2	CHitin Synthase	963.0	0		0	0		0	-6.3366180691976135	P14180	0.9486550092697144	0.956179976463318	0.9539830088615416	0.9574310183525084	0.0	0.0	1.0	0.025887278839945797													39.40559147661037	35.0	1.0	yes
512	chrII_314015	1609	essential	YBR038W	2117	+	ACATTTATTCATTACCTCCA	H|707|D	H|707|Y			CHS2	CHitin Synthase	963.0	0		0	0		0	-0.3793209217274076	P14180	0.9473130106925964	0.9489949941635132			0.08870445191860199	0.1765950322151184															45.457210900441396	30.0	1.0	no
513	chrII_314032r	1610	essential	YBR038W	2137	-	ACATATAGACAGTATAACCA	C|719|S	C|719|Y			CHS2	CHitin Synthase	963.0	0		0	0		0	-1.6041174537474836	P14180	0.9421560168266296	0.9290120005607604			0.032783668488264084	0.01556970365345478															38.57558901521514	30.0	1.0	no
514	chrII_314056	1612	essential	YBR038W	2158	+	CCACATATTCTCTAATTTGT	T|721|R	T|721|I	silent|GCC>GCG|A|720	silent|GCC>GCT|A|720	CHS2	CHitin Synthase	963.0	0		0	0		0	0.16164108993316256	P14180	0.9476869702339172	0.9472420215606691			0.03557223454117775	0.7055140137672424															42.38587530252988	30.0	1.0	no
515	chrII_335135r	1614	essential	YBR049C	1661	+	TCAATTGCATCCAAACTTAT	Q|555|E	Q|555|*			REB1	RNA polymerase I Enhancer Binding protein	810.0	0		0	0		0	0.22876757448165114	P21538					1.0																40.536562340083094	30.0	0.0	no
516	chrII_335229	1615	essential	YBR049C	1570	-	CCATCTATTTGATGCTCTAT	W|530|S	W|530|*	R|529|T	R|529|K	REB1	RNA polymerase I Enhancer Binding protein	810.0	0		0	0		0	-2.1684388488159674	P21538					0.0		0.025965722277760502	1.0													46.090157566556904	35.0	0.0	yes
517	chrII_335229r	1616	essential	YBR049C	1567	+	CCAATAGAGCATCAAATAGA	silent|ACC>ACG|T|523	silent|ACC>ACT|T|523			REB1	RNA polymerase I Enhancer Binding protein	810.0	0		0	0		0	-0.8085275745113469	P21538																					38.91977951439611	35.0	0.0	no
518	chrII_335421	1622	essential	YBR049C	1378	-	TCTCATGTGTTTGTAGATAG	M|465|I	M|465|I	R|466|T	R|466|K	REB1	RNA polymerase I Enhancer Binding protein	810.0	0		0	0		0	-0.16953945117851804	P21538					0.36530178785324097	0.36530178785324097	0.0	0.0													42.393538711427034	35.0	0.0	no
519	chrII_335840r	1627	essential	YBR049C	956	+	ACTGCAGAAAGACTCTATGC	L|320|V	silent|CTG>TTG|L|320	Q|321|E	Q|321|*	REB1	RNA polymerase I Enhancer Binding protein	810.0	0		1	0		0	0.04475452594574575	P21538					0.3024058043956757		1.0														44.10746807951909	45.0	0.0	no
520	chrII_335807r	1628	essential	YBR049C	989	+	CAACAAATCTAGAAATTATA	N|331|K	silent|AAC>AAT|N|331			REB1	RNA polymerase I Enhancer Binding protein	810.0	0		0	0		0	0.6042998812060516	P21538					0.9039359092712402																29.0453027617379	20.0	0.0	no
521	chrII_335996r	1631	essential	YBR049C	800	+	CCAGCAATACTTGAATACTG	Q|268|E	Q|268|*	Q|269|E	Q|269|*	REB1	RNA polymerase I Enhancer Binding protein	810.0	0		0	0		0	-2.0814898936118977	P21538					0.0838007926940918		0.13661155104637146														41.439480268647905	40.0	0.0	yes
522	chrII_336036	1633	essential	YBR049C	763	-	AATCGAATCAGCGTCGATAA	silent|TCG>TCC|S|260	silent|TCG>TCA|S|260			REB1	RNA polymerase I Enhancer Binding protein	810.0	0		0	0		0	0.18385315786298487	P21538																					41.123120760323566	40.0	0.0	no
523	chrII_336059r	1634	essential	YBR049C	737	+	TCGTGATCAACTGGTCCATA	R|247|G	R|247|C			REB1	RNA polymerase I Enhancer Binding protein	810.0	0		0	0		0	-1.1720977988339834	P21538					0.2621507048606873	0.06799957901239395															48.672699878562696	45.0	0.0	no
524	chrII_336108	1637	essential	YBR049C	691	-	GTCATCTGCATCACCCAAGG	D|237|H	D|237|N	D|236|H	D|236|N	REB1	RNA polymerase I Enhancer Binding protein	810.0	0		1	0		0	0.6797794129193844	P21538					0.013830726966261864	0.03638907894492149	0.2153679728507996	0.2728112041950226													54.52167574760392	55.00000000000001	0.0	no
525	chrII_345257r	1651	essential	YBR055C	2022	+	GGTCAAATTTATCATTCCAT	Q|676|E	Q|676|*			PRP6	Pre-mRNA Processing	899.0	0		0	0		0	1.0067218975782295	P19735	0.9590039849281312				0.0																42.06026414625694	30.0	0.0	no
526	chrII_345345	1652	essential	YBR055C	1937	-	TAGCCTCTTCATTCAGATCT	A|652|P	A|652|T	E|651|D	silent|GAG>GAA|E|651	PRP6	Pre-mRNA Processing	899.0	0		0	0		0	0.8712068678527479	P19735	0.9573720097541808	0.9523990154266356	0.94931298494339		0.02264530025422573	0.02398376725614071	0.30004996061325073														50.50177133316214	40.0	0.0	no
527	chrII_345426r	1655	essential	YBR055C	1853	+	GCAAACTTTCTCCTCTTTAG	Q|619|E	Q|619|*	T|620|S	T|620|I	PRP6	Pre-mRNA Processing	899.0	0		0	0		0	-0.2419878255783441	P19735	0.9590039849281312		0.9491789937019348	0.9472420215606691	0.9926260709762572		1.0	0.3528229594230652													46.25238955808896	40.0	0.0	no
528	chrII_345568	1661	essential	YBR055C	1714	-	TTGCCTAGTATCCCCTTTTT	R|577|S	silent|AGG>AGA|R|577	R|577|T	R|577|K	PRP6	Pre-mRNA Processing	899.0	0		0	0		0	0.6547963064117579	P19735	0.9087679982185364		0.932735025882721	0.955805003643036	0.4496019780635834		0.2703066170215607	0.4414321780204773													55.74995080746214	40.0	0.0	no
529	chrII_345608	1662	essential	YBR055C	1674	-	ACATACATCATTAACAAGCC	V|565|L	V|565|I	M|563|I	M|563|I	PRP6	Pre-mRNA Processing	899.0	0		0	0		0	0.5483407809206391	P19735	0.9539830088615416	0.9574310183525084	0.9553959965705872	0.9553959965705872	0.10196591168642044	0.05248210579156876	0.6710963249206543	0.6710963249206543													40.65714002997032	35.0	0.0	no
530	chrII_345652	1663	essential	YBR055C	1630	-	TCGTATATCATCACTATTCT	R|550|P	R|550|Q			PRP6	Pre-mRNA Processing	899.0	0		0	0		0	-0.8952088271296155	P19735	0.9099509716033936	0.949662983417511			0.2408406287431717	0.512633740901947															42.10678551510722	30.0	0.0	no
531	chrII_345803	1666	essential	YBR055C	1479	-	GCAATTTGTACCTTTGAGTG	A|500|P	A|500|T			PRP6	Pre-mRNA Processing	899.0	0		0	0		0	-0.1855455224554215	P19735	0.9573720097541808	0.9523990154266356			0.20912262797355646	0.5144221186637878															45.58327863306329	40.0	0.0	no
532	chrII_345892	1667	essential	YBR055C	1390	-	TTCTAATATAGCGTAAACGA	E|470|Q	E|470|K			PRP6	Pre-mRNA Processing	899.0	0		0	0		0	-0.4272133652859038	P19735	0.956179976463318	0.9475290179252625			0.6021245121955872	0.9419623613357544															36.62319184980771	30.0	0.0	no
533	chrII_345961	1671	essential	YBR055C	1321	-	ACGTTTCAACCATGCTGACA	R|447|P	R|447|H	L|445|F	silent|TTG>TTA|L|445	PRP6	Pre-mRNA Processing	899.0	0		0	0		0	0.09913501738391542	P19735	0.9099509716033936	0.9570810198783876	0.9587849974632264		0.11407283693552014	0.394808828830719	0.03437086567282677														48.5424922243235	45.0	0.0	no
534	chrII_346031	1674	essential	YBR055C	1251	-	AAACTAACTAGTTTATCTAC	S|423|T	S|423|N			PRP6	Pre-mRNA Processing	899.0	0		0	0		0	-0.3534244251624479	P19735	0.9512869715690612	0.9536849856376648			0.5760597586631775	0.4980449378490448															33.396567963194684	25.0	0.0	no
535	chrII_346194r	1676	essential	YBR055C	1085	+	ACAATTTATTCCACAAAGTA	Q|363|E	Q|363|*			PRP6	Pre-mRNA Processing	899.0	0		0	0		0	0.9829503050007868	P19735	0.9590039849281312				1.0																36.9797868860457	25.0	0.0	no
536	chrII_346263	1678	essential	YBR055C	1019	-	AACTGACAGCTAGCTTCCAT	S|346|T	S|346|N	V|345|L	V|345|I	PRP6	Pre-mRNA Processing	899.0	0		0	0		0	0.4536841794414997	P19735	0.9512869715690612	0.9536849856376648	0.9539830088615416	0.9574310183525084	0.3720782101154328	0.4646784365177154	0.3366883397102356	0.7501386404037476													49.88127864519009	45.0	0.0	no
537	chrII_346467	1680	essential	YBR055C	815	-	GCCAAATATCGGAGCTTCGA	W|278|S	W|278|*	W|278|C	W|278|*	PRP6	Pre-mRNA Processing	899.0	0		0	0		0	-0.2536424478550505	P19735	0.8858469724655151		0.8858469724655151		0.0		0.0														49.0614973195672	50.0	0.0	no
538	chrII_346537	1681	essential	YBR055C	745	-	TCTTGCCTTTTCTTCTAATC	R|255|T	R|255|K	A|254|P	A|254|T	PRP6	Pre-mRNA Processing	899.0	0		0	0		0	-0.7848756039112947	P19735	0.932735025882721	0.955805003643036	0.9573720097541808	0.9523990154266356	0.29287007451057434	0.9515886306762696	0.10776543617248537	0.09822439402341844													47.324752709869024	35.0	0.0	no
539	chrII_346559	1682	essential	YBR055C	723	-	GCAGAAGCTATCCAACCCTG	A|248|P	A|248|T			PRP6	Pre-mRNA Processing	899.0	0		0	0		0	0.26484125721567936	P19735	0.9573720097541808	0.9523990154266356			0.03479654341936112	0.06795972585678099															52.99472785574255	55.00000000000001	0.0	no
540	chrII_346718	1683	essential	YBR055C	564	-	TTCGGTTTATTAACCTGTAT	silent|CCG>CCC|P|194	silent|CCG>CCA|P|194			PRP6	Pre-mRNA Processing	899.0	0		0	0		0	0.5765779918097023	P19735																					42.86191932964607	30.0	0.0	no
541	chrII_347109	1688	essential	YBR055C	173	-	CATCTTCATCATCTTTCGGT	D|64|H	D|64|N	E|63|Q	E|63|K	PRP6	Pre-mRNA Processing	899.0	0		0	0		0	0.032424137698867095	P19735	0.9486550092697144	0.956179976463318	0.956179976463318	0.9475290179252625	0.007942971773445606	0.0234895832836628	0.1732834279537201	0.20004449784755707													48.8772462517826	40.0	0.0	no
542	chrII_347212	1689	essential	YBR055C	70	-	TTCTTTTGTTGAAAATCCAG	E|30|Q	E|30|K			PRP6	Pre-mRNA Processing	899.0	0		0	0		0	-0.42312604663513975	P19735	0.956179976463318	0.9475290179252625			0.06733614206314087	0.09903884679079056															38.83186797616953	30.0	0.0	no
543	chrII_361339	1701	essential	YBR060C	1156	-	TTCGCTTCTTGTCAACTCAG	E|392|Q	E|392|K	S|391|T	S|391|N	ORC2	Origin Recognition Complex	620.0	0		0	0		0	-1.9640422998330005	P32833					0.16525906324386594	0.023012381047010425	0.3865490555763245	0.9638882279396056													48.575371046324044	45.0	0.0	no
544	chrII_361340	1702	essential	YBR060C	1155	-	TCGCTTCTTGTCAACTCAGC	S|391|T	S|391|N	E|392|Q	E|392|K	ORC2	Origin Recognition Complex	620.0	0		0	0		0	0.12903212457872548	P32833					0.3865490555763245	0.9638882279396056	0.16525906324386594	0.023012381047010425													52.1829510802433	50.0	0.0	no
545	chrII_361418	1706	essential	YBR060C	1077	-	TAACCATTTAAAATAAGGCA	G|365|A	G|365|D	G|365|R	G|365|S	ORC2	Origin Recognition Complex	620.0	0		0	0		0	-0.9144133671096342	P32833					0.0	0.0	0.0	0.0													34.767429270856034	25.0	0.0	no
546	chrII_361555	1708	essential	YBR060C	940	-	ACCTACACCATAAAATAATA	G|320|R	G|320|S	G|320|A	G|320|D	ORC2	Origin Recognition Complex	620.0	0		0	0		0	-2.038048537525403	P32833					0.0	0.0	0.0	0.0													35.64061903690185	25.0	0.0	yes
547	chrII_361589	1711	essential	YBR060C	906	-	GTCAATTCAAACCAATACTG	L|308|F	silent|TTG>TTA|L|308			ORC2	Origin Recognition Complex	620.0	0		0	0		0	-1.321244177086702	P32833					0.033823952078819275																38.31081024433507	35.0	0.0	no
548	chrII_361719r	1713	essential	YBR060C	773	+	GTCAAGGCACACCATGTCAA	S|259|*	S|259|L			ORC2	Origin Recognition Complex	620.0	0		0	0		0	-0.8130057880812218	P32833						0.0															50.554369652693204	50.0	0.0	no
549	chrII_361694	1714	essential	YBR060C	801	-	AACTCTTCTCTGGTAACGTC	E|273|D	silent|GAG>GAA|E|273	E|273|Q	E|273|K	ORC2	Origin Recognition Complex	620.0	0		0	0		0	0.6573550321801752	P32833					0.0		0.0	0.0													46.74107562936956	45.0	0.0	no
550	chrII_361835	1716	essential	YBR060C	660	-	AGCTTTTTATTTTTCGGTAC	K|226|N	silent|AAG>AAA|K|226			ORC2	Origin Recognition Complex	620.0	0		0	0		0	0.680618709114714	P32833					0.6107248067855835																43.25562127205643	30.0	0.0	no
551	chrII_361874	1717	essential	YBR060C	621	-	CTACTCAAGGTTAATTTACC	S|213|T	S|213|N	L|212|F	silent|TTG>TTA|L|212	ORC2	Origin Recognition Complex	620.0	0		1	0		0	0.5503307508977613	P32833					0.3548511266708374	1.0	0.0														40.98224153639888	35.0	0.0	no
552	chrII_361875	1718	essential	YBR060C	620	-	TACTCAAGGTTAATTTACCT	S|213|T	S|213|N	L|212|F	silent|TTG>TTA|L|212	ORC2	Origin Recognition Complex	620.0	0		1	0		0	0.20592829261283066	P32833					0.3548511266708374	1.0	0.0														40.982241536398824	30.0	0.0	no
553	chrII_361927	1720	essential	YBR060C	568	-	ATTCATTATAATTTGCTTTA	M|195|I	M|195|I			ORC2	Origin Recognition Complex	620.0	0		0	0		0	1.0853431147661508	P32833					0.2986412346363068	0.2986412346363068															35.24347571559059	15.0	0.0	no
554	chrII_361928	1721	essential	YBR060C	567	-	TTCATTATAATTTGCTTTAG	M|195|I	M|195|I			ORC2	Origin Recognition Complex	620.0	0		0	0		0	0.73269681065871	P32833					0.2986412346363068	0.2986412346363068															35.23395051987313	20.0	0.0	no
555	chrII_362027	1723	essential	YBR060C	468	-	ACAAAATTATCATCAGTTTG	V|163|L	V|163|I			ORC2	Origin Recognition Complex	620.0	0		1	0		0	0.1495359602145424	P32833					0.217211589217186	0.2944988012313843															34.09807009688842	25.0	0.0	no
556	chrII_362053	1724	essential	YBR060C	442	-	CACATTATCTTCATATGTTG	V|154|L	V|154|M			ORC2	Origin Recognition Complex	620.0	0		0	0		0	-0.08945303979145723	P32833					0.3926315009593964	0.1388934850692749															39.38525294031473	30.0	0.0	no
557	chrII_362406	1736	essential	YBR060C	89	-	TCAGTTGTCTTTCTCCATGT	silent|CTG>CTC|L|36	silent|CTG>CTA|L|36			ORC2	Origin Recognition Complex	620.0	0		0	0		0	-0.41888806217553204	P32833																					52.60925152078454	40.0	0.0	no
558	chrII_362420	1737	essential	YBR060C	75	-	CCATGTGGGTCAACCCTTTT	G|32|R	G|32|R			ORC2	Origin Recognition Complex	620.0	0		0	0		0	-0.031110324125632863	P32833					0.5049790740013123	0.5049790740013123															55.44863151378404	50.0	0.0	no
559	chrII_379381r	1740	essential	YBR070C	531	+	GAACTTCTTTTGCCCCTGTT	L|179|V	L|179|F	L|180|V	L|180|F				0		0	0		0	-0.2105218494208773	P38242	0.9512209892272948	0.9587849974632264	0.9512209892272948	0.9587849974632264	0.28161561489105225	0.3329535722732544	0.6770100593566895	0.4518260657787323													54.71906575506898	45.0	0.0	no
560	chrII_379447	1741	essential	YBR070C	468	-	CCATTCAATAAAAACAGATG	G|163|R	G|163|R	L|161|F	silent|TTG>TTA|L|161				0		0	0		0	-1.774184842551659	P38242	0.941340982913971	0.941340982913971	0.9587849974632264		0.0	0.0	0.15249165892601013														33.37414261722245	30.0	0.0	no
561	chrII_379449	1742	essential	YBR070C	466	-	ATTCAATAAAAACAGATGAG	L|161|F	silent|TTG>TTA|L|161						0		0	0		0	-1.035346104773364	P38242	0.9587849974632264				0.15249165892601013																29.51178977145679	25.0	0.0	no
562	chrII_379829	1750	essential	YBR070C	86	-	TTTCTGTACCTGCTTGAGTG	E|35|Q	E|35|K						0		0	0		0	1.226016975862883	P38242	0.956179976463318	0.9475290179252625			0.5703847408294678	0.8884639739990234															50.51832517371411	45.0	0.0	no
563	chrII_379875r	1752	essential	YBR070C	37	+	TATCGACAGCATATGTTATT	S|14|W	S|14|L	T|15|R	T|15|I				0		0	0		0	0.2293479777214612	P38242	0.9288619756698608	0.9298099875450134	0.9476869702339172	0.9472420215606691	0.1850137561559677	0.6881391406059265	0.0936279520392418	0.11737766861915587													40.7891343247295	30.0	0.0	no
564	chrII_379902	1753	essential	YBR070C	13	-	GAGCACCAATGACGCCAAGT	silent|GTG>GTC|V|10	silent|GTG>GTA|V|10	V|10|L	V|10|M				0		0	0		0	-0.24461923415901016	P38242			0.9539830088615416	0.9587630033493042			0.7610446810722351	0.18956290185451508													51.64899844802704	55.00000000000001	0.0	no
565	chrII_396200	1756	essential	YBR079C	2058	-	TCTAAGCTTTTAGCTTCGTT	D|693|H	D|693|N	S|691|T	S|691|N	RPG1		964.0	0		1	0		0	-0.1759473911384521	P38249					0.014503524638712406	0.07753068208694458	0.6281880140304565	0.9464720487594604													46.607147305817186	35.0	0.0	no
566	chrII_396306	1757	essential	YBR079C	1952	-	TCTTCTTTTCAATTAAGCGA	K|657|N	silent|AAG>AAA|K|657	K|656|N	silent|AAG>AAA|K|656	RPG1		964.0	0		0	0		0	-1.4172913779500342	P38249					0.17479780316352844		0.032253503799438484														41.015920790841214	30.0	0.0	no
567	chrII_396372r	1759	essential	YBR079C	1883	+	GGTCAGACAACAGCGTATTT	silent|GTC>GTG|V|629	silent|GTC>GTT|V|629			RPG1		964.0	0		0	0		0	-0.9109048893135504	P38249																					47.16418288834689	45.0	0.0	no
568	chrII_396463	1762	essential	YBR079C	1795	-	GACACGTTCGTCAACAATCT	V|605|L	V|605|I	R|604|P	R|604|H	RPG1		964.0	0		0	0		0	0.3613744803692008	P38249					0.3479721248149872	0.21591883897781367	0.0	0.0													45.17339726712004	45.0	0.0	no
569	chrII_396511	1763	essential	YBR079C	1747	-	CTTCTTAATTAAAGTTTCAC	K|588|N	silent|AAG>AAA|K|588			RPG1		964.0	0		0	0		0	0.2468730178403787	P38249					0.4366619884967804																34.752298787969444	25.0	0.0	no
570	chrII_396549r	1764	essential	YBR079C	1706	+	TTTCAACAATGCTTCATACA	F|570|L	silent|TTC>TTT|F|570	N|571|K	silent|AAC>AAT|N|571	RPG1		964.0	0		0	0		0	0.1308178812191035	P38249					0.7184545397758484		0.5726971626281738														40.09095638020853	30.0	0.0	no
571	chrII_396668	1766	essential	YBR079C	1590	-	TCACCGTCTTCAGTTTCTTG	G|536|A	G|536|D	E|537|Q	E|537|K	RPG1		964.0	0		0	0		0	-0.23011990025515394	P38249					0.8641721606254578	0.5019321441650391	0.5143052339553833	0.7236883640289307													51.52215109110472	45.0	0.0	no
572	chrII_396888r	1770	essential	YBR079C	1367	+	TCCGTTAGACTTATCTGCTT	P|457|R	P|457|L	P|457|A	P|457|S	RPG1		964.0	0		0	0		0	-1.1956839399758714	P38249					0.033706024289131165	0.023799700662493702	0.13039648532867432	0.2665567100048065	2.3384599685668945	1.239016056060791	2.505239963531494	2.7872600555419917									49.43413356557261	40.0	0.0	no
573	chrII_396925	1772	essential	YBR079C	1333	-	GAGCTTGTATAATTCGGACT	K|450|N	silent|AAG>AAA|K|450			RPG1		964.0	0		0	0		0	0.8205163658612302	P38249					0.31010618805885315				-0.056639999151229865												44.457149959566955	40.0	0.0	no
574	chrII_396989	1774	essential	YBR079C	1269	-	CTCATAATGACGTCTCTTAA	M|429|I	M|429|I			RPG1		964.0	0		0	0		0	0.6607919488031977	P38249					0.18793489038944244	0.18793489038944244			0.3972199857234955	0.3972199857234955											40.538688975087716	35.0	0.0	no
575	chrII_397002	1776	essential	YBR079C	1256	-	CTCTTAAAGGTGCGATGTAT	R|425|T	R|425|K			RPG1		964.0	0		0	0		0	-1.2717637979894127	P38249					0.4913553595542908	0.717452883720398			-0.07891999930143356	0.6893600225448608											43.55247896565596	40.0	0.0	no
576	chrII_397065r	1777	essential	YBR079C	1190	+	CGACACAGTGAAACAACAGC	D|398|E	silent|GAC>GAT|D|398	T|399|R	T|399|I	RPG1		964.0	0		0	0		0	0.9706043760765104	P38249					1.0		0.01025128923356533	0.011467808857560158	0.18073999881744385		-0.7719799876213074	-0.09430000185966493									41.90112872221255	50.0	0.0	no
577	chrII_397326r	1782	essential	YBR079C	929	+	TTCTACCAATCCAAGAGCCA	S|311|C	S|311|F	T|312|S	T|312|I	RPG1		964.0	0		1	0		0	-0.18064221885559933	P38249					0.17364880442619324	0.5264009237289429	0.7634363770484924	0.09369157254695892	0.4369199872016907	-1.0716400146484375	-0.35910001397132874	-1.2450400590896606									50.27767327764838	45.0	0.0	no
578	chrII_397440r	1785	essential	YBR079C	815	+	TGCTCCTAAACCATCTACTT	A|273|G	A|273|V	P|274|A	P|274|S	RPG1		964.0	0		1	0		0	0.1904476828978953	P38249					0.4389289915561676	0.1473645567893982	0.28111740946769714	0.07777006179094315													48.003921896049796	40.0	0.0	no
579	chrII_397800r	1790	essential	YBR079C	455	+	TTCATGGTTAAGATTTACTT	S|153|*	S|153|L			RPG1		964.0	0		0	0		0	-0.27899816239409764	P38249						0.011003111489117146															38.44566514680452	25.0	0.0	no
580	chrII_397871	1792	essential	YBR079C	387	-	ACAGAAATCAGCAAATTTTC	V|136|L	V|136|I			RPG1		964.0	0		0	0		0	0.8199498608376505	P38249					0.08277849853038788	0.09503526240587233															35.679099684670405	30.0	0.0	no
581	chrII_397984	1794	essential	YBR079C	274	-	ATCAATGAATTTACGTGCAA	D|98|H	D|98|N			RPG1		964.0	0		1	0		0	-0.12470851143727625	P38249					0.049668468534946435	0.1778591275215149															37.853889777818544	30.0	0.0	no
582	chrII_398123	1798	essential	YBR079C	135	-	ACGACTGGCTCAACAGTTGA	V|52|L	V|52|M	V|51|L	V|51|I	RPG1		964.0	0		0	0		0	0.13237246375073314	P38249					0.2876810729503632	0.3429131805896759	0.15037454664707184	1.0													48.743789313807156	50.0	0.0	no
583	chrII_398152r	1800	essential	YBR079C	103	+	TAACTGCCAGAAGAATCCGT	T|36|S	T|36|I	A|37|G	A|37|V	RPG1		964.0	0		0	0		0	-0.1698840095859501	P38249					0.4743638038635254	0.2147894650697708	0.07093740999698639	0.024172117933630943													46.14935240661139	45.0	0.0	no
584	chrII_398234	1803	essential	YBR079C	24	-	GCTCTCTTAATGGCATTTTC	R|14|T	R|14|K	A|15|P	A|15|T	RPG1		964.0	0		0	0		0	0.08452794728700043	P38249					0.0	0.0	0.026102887466549873	0.2231165021657944													47.79070232521207	40.0	0.0	no
585	chrII_399176	1805	essential	YBR080C	1695	-	GCTGTTTTACCGGACCCTGC	A|572|P	A|572|T			SEC18	SECretory	758.0	0		0	0		0	-1.0396923333133268	P18759					0.007719840388745069	0.006507326383143663															59.61188588304333	60.0	0.0	no
586	chrII_399337	1811	essential	YBR080C	1534	-	TTCTTCACTAATCCCAAAAG	E|518|Q	E|518|K	E|517|Q	E|517|K	SEC18	SECretory	758.0	0		0	0		0	-0.3511553509233978	P18759					0.03684860840439797	0.07205293327569963	0.2844835519790649	0.05889439210295677													40.79868343666072	35.0	0.0	no
587	chrII_399349r	1813	essential	YBR080C	1519	+	ACGATGTTACTCCCGCTTTT	N|507|K	silent|AAC>AAT|N|507			SEC18	SECretory	758.0	0		0	0		0	0.4975244685415151	P18759					0.8550757765769958																52.34175271791048	45.0	0.0	no
588	chrII_399439	1816	essential	YBR080C	1432	-	GGCACCTTTCCCGATGTTGA	A|484|P	A|484|T	G|483|A	G|483|D	SEC18	SECretory	758.0	0		0	0		0	-3.755499377888871	P18759					0.0472935251891613	0.3762462437152863	0.8300546407699585	0.6317688822746277													57.73221459866284	55.00000000000001	0.0	yes
589	chrII_399448r	1817	essential	YBR080C	1420	+	TCAACAAAACCGTCAACATC	I|474|M	silent|ATC>ATT|I|474	N|475|K	silent|AAC>AAT|N|475	SEC18	SECretory	758.0	0		0	0		0	0.024292377524193887	P18759					0.7473276853561401		0.01204631756991148														39.44494245137031	40.0	0.0	no
590	chrII_399650	1823	essential	YBR080C	1221	-	ACTTGGACTTCAAATCTACC	V|414|L	V|414|I			SEC18	SECretory	758.0	0		0	0		0	-0.456070719903227	P18759					0.5800954699516296	0.5118798613548279															43.69027233499571	40.0	0.0	no
591	chrII_399688	1824	essential	YBR080C	1183	-	GTCTATTAAATCTTTACGAT	D|401|H	D|401|N			SEC18	SECretory	758.0	0		0	0		0	-0.8462178772104363	P18759					0.0	0.0															36.46741889950988	25.0	0.0	no
592	chrII_399775	1825	essential	YBR080C	1096	-	AACTACATTGTCCCCTACAC	V|372|L	V|372|I	V|371|L	V|371|I	SEC18	SECretory	758.0	0		0	0		0	-2.606384049647267	P18759					0.0	0.0	0.015206024050712584	0.15825532376766205													49.751959028102185	45.0	0.0	yes
593	chrII_399844	1827	essential	YBR080C	1027	-	ATCGAAAATAATAATATGTA	D|349|H	D|349|N			SEC18	SECretory	758.0	0		0	0		0	-4.688226368020084	P18759					0.0	0.0															27.609869224815498	15.0	0.0	yes
594	chrII_399961	1829	essential	YBR080C	910	-	TTCTGGACCATTGACGATTT	E|310|Q	E|310|K			SEC18	SECretory	758.0	0		0	0		0	0.2852727229266674	P18759					0.14511772990226746	0.00834547635167837															46.2942517073825	40.0	0.0	no
595	chrII_399962	1830	essential	YBR080C	909	-	TCTGGACCATTGACGATTTT	E|310|Q	E|310|K	G|308|A	G|308|D	SEC18	SECretory	758.0	0		0	0		0	-0.17441194114709735	P18759					0.14511772990226746	0.00834547635167837	0.0	0.0													46.294251707382564	40.0	0.0	no
596	chrII_400040r	1832	essential	YBR080C	828	+	TTGCTATTGTACGGTCCTCC	L|278|V	silent|CTA>TTA|L|278			SEC18	SECretory	758.0	0		0	0		0	1.188054517828416	P18759					0.0																54.899867994621445	50.0	0.0	no
597	chrII_400082	1833	essential	YBR080C	789	-	CCCAGTTTTTCTATAACTGA	silent|CTG>CTC|L|269	silent|CTG>CTA|L|269	G|270|R	G|270|S	SEC18	SECretory	758.0	0		0	0		1	-0.7582687117164921	P18759							0.00437537906691432	0.015720628201961517													45.49181956753802	35.0	0.0	no
598	chrII_400312	1838	essential	YBR080C	559	-	CTCTATCCCAGTTGCAACAG	E|193|Q	E|193|K	silent|GGG>GGC|G|191	silent|GGG>GGA|G|191	SEC18	SECretory	758.0	0		0	0		0	-0.5780720540457838	P18759					0.5801385045051575	0.9189197421073914			0.21797999739646912	0.3333800137042999											51.417079306595156	50.0	0.0	no
599	chrII_400506r	1844	essential	YBR080C	362	+	CTCATTCAGAGCTAGAGGTA	S|122|*	S|122|L	F|123|L	silent|TTC>TTT|F|123	SEC18	SECretory	758.0	0		0	0		0	0.3429400953970132	P18759						0.0366741381585598	0.11184197664260864			-0.7902200222015381	0.12404000014066695				-0.2433599978685379						48.182394873649294	45.0	0.0	no
600	chrII_400593	1847	essential	YBR080C	278	-	TTGCTTGCACGTCTTGATTT	A|99|P	A|99|T			SEC18	SECretory	758.0	0		0	0		0	0.568225449412777	P18759					0.01710086688399315	0.048340264707803726			3.631247997283936	0.6810399889945984			3.4991800785064697	1.4298800230026243							49.240425412190284	40.0	0.0	no
601	chrII_400662r	1855	essential	YBR080C	206	+	ACACTCCAACGACATTCCAC	H|70|Q	silent|CAC>CAT|H|70	H|70|D	H|70|Y	SEC18	SECretory	758.0	0		0	0		0	0.5508063927370265	P18759					0.6112955212593079		0.5962269902229309	0.11661802232265472	1.289039969444275		2.0471999645233154	1.212440013885498	0.3879199922084808		0.8022599816322327	0.16415999829769135					49.01080249498688	50.0	0.0	no
602	chrII_423927	1864	essential	YBR087W	162	+	GCATTATTGGAGTCCATATT	A|55|G	A|55|V			RFC5	Replication Factor C	354.0	0		0	0		0	0.41166673121733177	P38251	0.9484469890594482	0.9504740238189696			0.07731904834508896	0.03001127205789089			0.36980000138282776	2.896199941635132			1.631999969482422	3.0085999965667725							46.229336915056756	35.0	1.0	no
603	chrII_424056r	1867	essential	YBR087W	294	-	TCATTGTTACCCATATCACT	D|105|H	D|105|N			RFC5	Replication Factor C	354.0	0		0	0		0	0.12107806803354755	P38251	0.9486550092697144	0.956179976463318			0.0	0.0			2.1565999984741206	1.003000020980835											47.48195195300559	35.0	1.0	no
604	chrII_424091r	1868	essential	YBR087W	329	-	CCACTTCTTTCAATAGTTCT	V|116|L	V|116|M	silent|GTG>GTC|V|116	silent|GTG>GTA|V|116	RFC5	Replication Factor C	354.0	0		0	0		0	-0.16615665953340794	P38251	0.9539830088615416	0.9587630033493042			0.15828856825828552	0.3103416860103607			-1.9925999641418457	-1.7619999647140503			-1.5881999731063845	-1.6934000253677368							46.17119880694253	35.0	1.0	no
605	chrII_424217	1870	essential	YBR087W	452	+	AGCTGCTTTAAGACGTACCA	A|152|G	A|152|V	A|153|G	A|153|V	RFC5	Replication Factor C	354.0	0		0	0		0	-0.927570051009338	P38251	0.9484469890594482	0.9504740238189696	0.9484469890594482	0.9504740238189696	0.29406288266181946	0.20323364436626434	0.08096345514059068	0.004487023688852787	0.9179999828338624	0.5591999888420105	1.1396000385284424	0.38019999861717213	0.7889999747276306	-0.2409999966621399	1.491000056266785	1.5290000438690186	1.0447334051132202	0.9619333148002625	1.4077000617980957	0.8174999952316284	49.09283073873462	45.0	1.0	no
606	chrII_424302r	1871	essential	YBR087W	540	-	AACAGACAACGGGATTTGAT	silent|CTG>CTC|L|186	silent|CTG>CTA|L|186	C|185|S	C|185|Y	RFC5	Replication Factor C	354.0	0		0	0		0	1.0969214765170587	P38251			0.9421560168266296	0.9290120005607604			0.03099622018635273	0.0028077526949346066			0.5559999942779541	13.7298002243042			1.305400013923645	8.788800239562987			0.5388000011444092	12.901800155639648	40.72123483409098	40.0	1.0	no
607	chrII_424313r	1872	essential	YBR087W	551	-	GACAACGAATCAACAGACAA	C|190|S	C|190|Y	R|189|P	R|189|H	RFC5	Replication Factor C	354.0	0		0	0		0	-0.6789497775681922	P38251	0.9421560168266296	0.9290120005607604	0.9099509716033936	0.9570810198783876	0.0018172342097386718	0.0014874062035232782	0.003352022496983409	0.003248496446758509	0.8203999996185303	10.465200424194336	-0.9142000079154968	0.6538000106811523	1.2874000072479248	8.154399871826174			1.1038000583648682	11.688599586486815	-0.90420001745224	0.6322000026702881	37.11497353130119	40.0	1.0	no
608	chrII_424358	1873	essential	YBR087W	593	+	TTCAACTATCTTGTCTGATG	S|199|*	S|199|L	T|200|S	T|200|I	RFC5	Replication Factor C	354.0	0		0	0		0	-1.423782936418906	P38251		0.9298099875450134	0.9491789937019348	0.9472420215606691		0.27002620697021484	0.7402810454368591	0.18436452746391296		-0.5433999896049501	-0.4027999937534332	-0.09300000220537186									41.41447934646328	35.0	1.0	no
609	chrII_424463	1874	essential	YBR087W	698	+	CCTATTAATGCTTGAATCTA	L|234|V	silent|CTA>TTA|L|234			RFC5	Replication Factor C	354.0	0		0	0		0	-0.4075039555337793	P38251	0.9512209892272948				0.017472732812166214				2.4059998989105225				1.4988000392913818				2.2137999534606934				40.31971006948596	30.0	1.0	no
610	chrII_424520r	1875	essential	YBR087W	758	-	TCCAATCTGGTTTTATTATA	W|259|S	W|259|*	W|259|C	W|259|*	RFC5	Replication Factor C	354.0	0		1	0		0	-1.203362203674316	P38251	0.8858469724655151		0.8858469724655151		0.0		0.0		0.9172000288963318		1.1984000205993652		3.1754000186920166		2.3341999053955083		0.642799973487854		0.8007999658584595		40.86350444961949	25.0	1.0	no
611	chrII_425249r	1879	essential	YBR088C	495	+	ACAATAAAGTTTGTAGCTGA	T|166|R	T|166|I			POL30	POLymerase	258.0	0		1	0		0	0.6135987733482993	P15873					0.0048138690181076535	0.0011641720775514839			0.5452319979667664	2.078442096710205											37.74211913393009	30.0	0.0	no
612	chrII_425556	1888	essential	YBR088C	191	-	CCATACCTAACGTAACAGGA	M|70|I	M|70|I	G|69|A	G|69|D	POL30	POLymerase	258.0	0		0	0		0	-0.9622222715575041	P15873					0.9463379979133606	0.9463379979133606	0.0	0.0	2.7228798866271973	2.7228798866271973	0.17248600721359253	5.22411584854126							7.0911197662353525	17.333080291748047	45.336843239001674	45.0	0.0	no
613	chrII_425691r	1890	essential	YBR088C	53	+	TTTCAAAGATTGTGTCCAGT	F|19|L	silent|TTC>TTT|F|19			POL30	POLymerase	258.0	0		0	0		0	-0.35112077741855763	P15873					0.2988917529582977				0.9669319987297058												44.278172751513516	35.0	0.0	no
614	chrII_445697	1895	essential	YBR102C	1607	-	TCTCTTCCACGCCTTCATCC	E|542|Q	E|542|K	E|542|D	silent|GAG>GAA|E|542	EXO84	EXOcyst	753.0	0		1	0		0	-0.7587341314668417	P38261					0.03572611138224602	0.02826472371816635	0.2873304486274719		-0.9568399786949158	-0.9921200275421144	-0.8925200104713441										59.718211256077325	55.00000000000001	0.0	no
615	chrII_445708r	1896	essential	YBR102C	1593	+	AGGCTTAAATTCCTGGATGA	L|533|V	L|533|F			EXO84	EXOcyst	753.0	0		1	0		0	-1.1656482876689371	P38261					0.029223026707768437	0.1272767186164856			2.103100061416626	0.5907599925994873			2.5744400024414062	3.4812200069427486							45.49901002993278	40.0	0.0	no
616	chrII_445758r	1900	essential	YBR102C	1543	+	TATCAATGCATTCGAGGCCA	S|516|*	S|516|L			EXO84	EXOcyst	753.0	0		0	0		0	-1.7300652965258216	P38261						0.006588307209312916															49.14256074346729	45.0	0.0	no
617	chrII_445764r	1901	essential	YBR102C	1537	+	TAACTCTATCAATGCATTCG	T|514|S	T|514|I	L|515|V	silent|CTA>TTA|L|515	EXO84	EXOcyst	753.0	0		0	0		0	1.0736355031085414	P38261					0.5361086130142212	0.17188550531864166	0.3722222745418549														40.05478951482985	35.0	0.0	no
618	chrII_445880	1908	essential	YBR102C	1424	-	TTCTGTTGTTTTCTCTACCT	R|481|T	R|481|K			EXO84	EXOcyst	753.0	0		1	0		0	0.6502148979368646	P38261					0.4518482685089111	1.0															50.07462744973225	35.0	0.0	no
619	chrII_445881	1909	essential	YBR102C	1423	-	TCTGTTGTTTTCTCTACCTG	R|481|T	R|481|K			EXO84	EXOcyst	753.0	0		1	0		0	0.9933773465862864	P38261					0.4518482685089111	1.0															49.73414366664292	40.0	0.0	no
620	chrII_446126r	1914	essential	YBR102C	1175	+	AAGCCAGTGCTATCCTTTAA	S|393|R	silent|AGC>AGT|S|393	Q|394|E	Q|394|*	EXO84	EXOcyst	753.0	0		0	0		0	-0.4889641368828288	P38261					0.15501615405082705		0.14276596903800964														49.1256459502245	40.0	0.0	no
621	chrII_446323r	1915	essential	YBR102C	978	+	CAGCTGTTTAAGAACGTTGA	L|328|V	silent|CTG>TTG|L|328			EXO84	EXOcyst	753.0	0		0	0		0	1.1568147500202897	P38261					0.030246809124946594																42.5056795671577	40.0	0.0	no
622	chrII_446413	1917	essential	YBR102C	891	-	CCATTTTGTCCTGCTTTCAA	G|304|R	G|304|R			EXO84	EXOcyst	753.0	0		0	0		0	0.5809455138355457	P38261																					51.10737054526533	40.0	0.0	no
623	chrII_446413r	1918	essential	YBR102C	888	+	CCTTTGAAAGCAGGACAAAA	P|297|R	P|297|L			EXO84	EXOcyst	753.0	0		0	0		0	0.8016224080817428	P38261					0.2347065210342407	0.048908498138189316															40.024656734486605	40.0	0.0	no
624	chrII_446597	1923	essential	YBR102C	707	-	GCTCCAACATAGCAACATTT	E|242|Q	E|242|K	E|242|D	silent|GAG>GAA|E|242	EXO84	EXOcyst	753.0	0		0	0		0	-0.43596794052067495	P38261					0.0	0.0	0.0														46.23377434472514	40.0	0.0	no
625	chrII_446600r	1924	essential	YBR102C	701	+	CGACCTAAATGTTGCTATGT	D|235|E	silent|GAC>GAT|D|235	L|236|V	silent|CTA>TTA|L|236	EXO84	EXOcyst	753.0	0		0	0		0	0.381601912614002	P38261					0.4594176113605499		0.0														44.389819048157904	40.0	0.0	no
626	chrII_446765	1926	essential	YBR102C	539	-	AATCTTTAGCATTAAAATGC	D|186|H	D|186|N			EXO84	EXOcyst	753.0	0		0	0		0	0.33002168166703433	P38261					0.10753785073757173	0.5453547239303589															34.798045862702	25.0	0.0	no
627	chrII_446997	1934	essential	YBR102C	307	-	ACTACTATCCACATTATCAT	S|109|T	S|109|N	S|108|T	S|108|N	EXO84	EXOcyst	753.0	0		0	0		0	0.2829760801989615	P38261					0.3484697341918945	0.562717616558075	0.8296232223510742	0.7234484553337097													42.52168041907925	30.0	0.0	no
628	chrII_447026	1936	essential	YBR102C	278	-	TCATGTTTGGCATATCAGGT	M|99|I	M|99|I			EXO84	EXOcyst	753.0	0		0	0		0	0.3582759436084512	P38261																					48.94895515703604	40.0	0.0	no
629	chrII_447276	1940	essential	YBR102C	28	-	TACATGCTTCCAATTGTTTC	V|16|L	V|16|I	K|14|N	silent|AAG>AAA|K|14	EXO84	EXOcyst	753.0	0		0	0		0	0.07591190641267684	P38261					0.3531945049762726	0.4791882634162903	0.029313737526535988														45.0653191441242	35.0	0.0	no
630	chrII_458033	1942	essential	YBR109C	310	-	TAGCACGTGTTTCAACTCAG	silent|GTG>GTC|V|109	silent|GTG>GTA|V|109	V|109|L	V|109|M	CMD1	CalMoDulin	147.0	0		0	0		1	-0.7016378397795572	P06787			0.8610550165176392	0.7627170085906982			0.08578291535377502	0.007309391163289547			-1.0333800315856934	-0.2341199964284897							-0.6918533444404602	-0.9194933772087096	46.38076552040906	45.0	0.0	no
631	chrII_458210	1944	essential	YBR109C	133	-	ATCATTTACTTCTGCTTCAC	D|51|H	D|51|N			CMD1	CalMoDulin	147.0	0		0	0		0	1.0646208692088328	P06787	0.71561598777771	0.8632500171661377			0.03598879650235176	0.09571125358343124			-0.17674000561237335	-0.42017999291419983											45.3356770785507	35.0	0.0	no
632	chrII_458263r	1945	essential	YBR109C	77	+	CTCTATCTCATCAAGTGAAT	S|27|C	S|27|F	I|28|M	silent|ATC>ATT|I|28	CMD1	CalMoDulin	147.0	1	Series([], Name: modification, dtype: object)	0	0		0	-0.8617800152764423	P06787	0.9431300163269044	0.931547999382019	0.739205002784729		0.2915603220462799	0.4748216569423676	0.032232683151960366		-0.24247999489307406	0.9657400250434875	0.06911999732255936				2.511199951171875		-0.4232000112533569	-1.4500000476837158			41.30729653378386	35.0	0.0	no
633	chrII_458286r	1946	essential	YBR109C	54	+	CTCTTTGATAAAGATAACAA	silent|CTC>CTG|L|19	silent|CTC>CTT|L|19			CMD1	CalMoDulin	147.0	0		0	0		0	-0.4943167615558182	P06787																					32.31657134247939	25.0	0.0	no
634	chrII_458294	1947	essential	YBR109C	49	-	ATCTTTATCAAAGAGGGCAA	D|23|H	D|23|N			CMD1	CalMoDulin	147.0	0		1	0		0	-1.7533036775477833	P06787	0.6694009900093079	0.8310700058937073			0.002455081092193723	0.1435842216014862			1.1227999925613403	1.5391199588775637							-1.0898000001907349	-1.0388000011444092			40.879211726940405	35.0	0.0	no
635	chrII_459857	1961	essential	YBR110W	985	+	GCTGTCAAATCGAATTTGTG	silent|CGC>CGG|R|329	silent|CGC>CGT|R|329	Q|331|E	Q|331|*	ALG1	Asparagine-Linked Glycosylation	449.0	0		0	0		0	-0.018651186653742442	P16661			0.9590039849281312				1.0														41.52595925703282	40.0	1.0	no
636	chrII_485603r	1972	essential	YBR123C	1066	+	TATCTTATCGTTTCACAATG	S|357|C	S|357|F			TFC1	Transcription Factor class C	649.0	0		0	0		0	-0.0042681791638114475	P32367	0.945252001285553	0.9294660091400146			0.013040995225310327	0.006620693486183882															38.966565549031145	30.0	0.0	no
637	chrII_485632	1973	essential	YBR123C	1040	-	CCAGCGCTATCTTCATAGTA	silent|CTG>CTC|L|353	silent|CTG>CTA|L|353	silent|GCG>GCC|A|352	silent|GCG>GCA|A|352	TFC1	Transcription Factor class C	649.0	0		0	0		0	-0.5311778761061822	P32367																					51.242109350194596	45.0	0.0	no
638	chrII_485695r	1975	essential	YBR123C	974	+	CTTCGCTAGACGTCCAATTT	F|326|L	silent|TTC>TTT|F|326	A|327|G	A|327|V	TFC1	Transcription Factor class C	649.0	0		0	0		0	1.441116677960019	P32367	0.9387490153312684		0.9484469890594482	0.9504740238189696	0.24893349409103396		0.039109308272600174	0.023075096309185028													48.84605000715374	45.0	0.0	no
639	chrII_485696r	1976	essential	YBR123C	973	+	TCTTCGCTAGACGTCCAATT	silent|CTC>CTG|L|325	silent|CTC>CTT|L|325	F|326|L	silent|TTC>TTT|F|326	TFC1	Transcription Factor class C	649.0	0		0	0		0	0.2757141562971813	P32367			0.9387490153312684				0.24893349409103396														49.618646332352114	45.0	0.0	no
640	chrII_485746r	1977	essential	YBR123C	923	+	CTCTAAATTTTATGAATCGC	S|309|C	S|309|F			TFC1	Transcription Factor class C	649.0	0		0	0		0	0.5246588359086068	P32367	0.945252001285553	0.9294660091400146			0.1690431386232376	0.5376480221748352															36.529517541380244	30.0	0.0	no
641	chrII_489360	2003	high_effect	YBR126C	1013	-	TGACCACAGATCTTAAATAT	V|344|L	V|344|I	silent|GTG>GTC|V|343	silent|GTG>GTA|V|343	TPS1	Trehalose-6-Phosphate Synthase	495.0	0		0	0		0	-0.5362162646425727	Q00764					0.014561465941369534	0.0827275812625885															38.282803128880225	30.0	0.0	no
642	chrII_489386	2005	high_effect	YBR126C	987	-	TCTTCCACATCTCCACGACT	E|336|Q	E|336|K	E|335|Q	E|335|K	TPS1	Trehalose-6-Phosphate Synthase	495.0	0		0	0		0	0.13491917415540078	Q00764					0.0	0.0	0.2686425447463989	0.3041322231292725													54.1621192226591	50.0	0.0	no
643	chrII_489428	2008	high_effect	YBR126C	945	-	ACAACCTTGCCCCTCCATTC	V|322|L	V|322|I	V|321|L	V|321|I	TPS1	Trehalose-6-Phosphate Synthase	495.0	0		0	0		0	-0.6297731272702025	Q00764					0.05763036012649536	0.07647281140089035	0.09264721721410753	0.1131763607263565							1.437000036239624	0.4108000099658966					59.25762058627976	55.00000000000001	0.0	no
644	chrII_489454	2011	high_effect	YBR126C	919	-	CTCGTTCAGAAACACTTCCA	E|313|Q	E|313|K	silent|CTG>CTC|L|311	silent|CTG>CTA|L|311	TPS1	Trehalose-6-Phosphate Synthase	495.0	0		0	0		0	0.0716370885158886	Q00764					0.3245501816272736	0.5546718835830688															46.90784312356806	45.0	0.0	no
645	chrII_489471r	2013	high_effect	YBR126C	899	+	GCCTCAGAAGTTGCACGCCA	P|301|R	P|301|L	P|301|A	P|301|S	TPS1	Trehalose-6-Phosphate Synthase	495.0	0		1	0		0	-0.1587022906375244	Q00764					0.003845071420073509	0.05350624397397041	0.022224877029657364	0.0166365597397089													58.405993931039355	60.0	0.0	no
646	chrII_489588r	2016	high_effect	YBR126C	782	+	GTTCACCGATGGGTTGAAAA	F|262|L	silent|TTC>TTT|F|262	T|263|S	T|263|I	TPS1	Trehalose-6-Phosphate Synthase	495.0	0		1	0		0	-1.9237720649503536	Q00764					0.013280550949275494		0.6622122526168823	0.471954733133316					0.22599999606609344								45.19458401569398	45.0	0.0	no
647	chrII_489642	2024	high_effect	YBR126C	731	-	CTACGTTAACGAATCTGCCC	V|250|L	V|250|I			TPS1	Trehalose-6-Phosphate Synthase	495.0	0		0	0		0	0.2290046817201299	Q00764					0.058829840272665024	0.1972329169511795															47.99202685757183	50.0	0.0	no
648	chrII_489691	2030	high_effect	YBR126C	682	-	CACGTTAAGCACTCTTTGCA	V|234|L	V|234|M			TPS1	Trehalose-6-Phosphate Synthase	495.0	0		0	0		0	0.2640876158719337	Q00764					1.0	0.17496860027313232							-1.5099999904632568	-1.3944000005722046							48.4561003468554	45.0	0.0	no
649	chrII_489903r	2037	high_effect	YBR126C	467	+	TTACCATTTGATGTTGGTTC	Y|157|*	silent|TAC>TAT|Y|157	H|158|D	H|158|Y	TPS1	Trehalose-6-Phosphate Synthase	495.0	0		0	0		0	0.6285719851691431	Q00764							0.0	0.0													45.22520953963687	35.0	0.0	no
650	chrII_490037r	2043	high_effect	YBR126C	333	+	CCGTTATTCCATTACCATCC	P|112|R	P|112|L			TPS1	Trehalose-6-Phosphate Synthase	495.0	0		0	0		0	0.4741067119918697	Q00764					0.0031924056820571427	0.002212047576904297															52.61038691862643	45.0	0.0	no
651	chrII_490082r	2044	high_effect	YBR126C	288	+	ATCGCAGACTTACACTACAA	I|97|M	silent|ATC>ATT|I|97	A|98|G	A|98|V	TPS1	Trehalose-6-Phosphate Synthase	495.0	0		0	0		0	-0.5935664263064239	Q00764					0.06988099217414856		0.06515476107597351	0.9656517505645752					-0.633400022983551		1.2350000143051147	-0.8234000205993652					43.40349634107565	40.0	0.0	no
652	chrII_490160	2048	high_effect	YBR126C	213	-	ACCTGATCCTTCTCATCGTC	Q|77|H	silent|CAG>CAA|Q|77	V|78|L	V|78|M	TPS1	Trehalose-6-Phosphate Synthase	495.0	0		0	0		0	0.3495505356607502	Q00764					0.14180365204811096		0.10597336292266846	0.12407374382019044					0.18639999628067014		-0.7731999754905701	-0.9395999908447266					54.612213304637116	50.0	0.0	no
653	chrII_490286r	2058	high_effect	YBR126C	84	+	ATCACTAAAAACAGCAGTAC	I|29|M	silent|ATC>ATT|I|29	T|30|S	T|30|I	TPS1	Trehalose-6-Phosphate Synthase	495.0	0		0	0		0	1.2282355161089082	Q00764					0.07387959957122803		0.546062171459198	0.16691292822360992					-0.025599999353289604		-0.5794000029563904	0.027400000020861626					36.77782754771306	35.0	0.0	no
654	chrII_490346r	2061	high_effect	YBR126C	24	+	CAACTGACCTCGTCTTCAGG	L|10|V	silent|CTG>TTG|L|10			TPS1	Trehalose-6-Phosphate Synthase	495.0	0		1	0		0	-0.1560158685566172	Q00764					0.4250779449939728																51.09242830803674	55.00000000000001	0.0	no
655	chrII_490349r	2063	high_effect	YBR126C	21	+	GCGCAACTGACCTCGTCTTC	Q|9|E	Q|9|*	A|8|G	A|8|V	TPS1	Trehalose-6-Phosphate Synthase	495.0	0		1	0		0	-0.9911479242508338	Q00764					1.0		0.3603048026561737	0.27030733227729803													55.59587568486478	60.0	0.0	no
656	chrII_491672	2064	high_effect	YBR127C	1131	-	TTCATCAATCTACTCAACGA	M|383|I	M|383|I	L|382|F	silent|TTG>TTA|L|382	VMA2	Vacuolar Membrane Atpase	517.0	0		1	0		0	-0.37763016031117264	P16140	0.9553959965705872	0.9553959965705872	0.9587849974632264		0.015360257588326931	0.015360257588326931	0.0						0.5128200054168701	0.5128200054168701	-0.4137200117111206						40.85595838098948	35.0	0.0	no
657	chrII_491721r	2066	high_effect	YBR127C	1079	+	TGACCGTCAATTACATAACA	D|361|E	silent|GAC>GAT|D|361	R|362|G	R|362|C	VMA2	Vacuolar Membrane Atpase	517.0	0		0	0		0	0.8146917968782956	P16140	0.9532920122146606		0.8994590044021606	0.8926740288734436	0.040557701140642166		0.0034546349197626114	0.0003890534571837634													40.73574185519965	35.0	0.0	no
658	chrII_492176r	2077	high_effect	YBR127C	624	+	TCCATCGTTTTTGCTGCCAT	silent|TCC>TCG|S|209	silent|TCC>TCT|S|209	S|209|C	S|209|F	VMA2	Vacuolar Membrane Atpase	517.0	0		0	0		0	-0.06801664588520773	P16140			0.945252001285553	0.9294660091400146			0.008067051880061626	0.007008569315075874													55.30990114068783	45.0	0.0	no
659	chrII_492313	2082	high_effect	YBR127C	490	-	GATCTTTTGACCTCTGGCAA	K|169|N	silent|AAG>AAA|K|169			VMA2	Vacuolar Membrane Atpase	517.0	1	Series([], Name: modification, dtype: object)	0	0		0	-0.6270098438240305	P16140	0.9355990290641784				0.0019459740724414587																50.00928668637261	45.0	0.0	no
660	chrII_492323r	2083	high_effect	YBR127C	477	+	ACAATGAACTCCATTGCCAG	T|160|R	T|160|I			VMA2	Vacuolar Membrane Atpase	517.0	0		0	0		0	-0.13200994042481487	P16140	0.9476869702339172	0.9472420215606691			0.2872464656829834	0.46201968193054205															46.53143264758296	45.0	0.0	no
661	chrII_492445	2087	high_effect	YBR127C	358	-	AACTTTAGGACCGTTGTCAA	V|126|L	V|126|I			VMA2	Vacuolar Membrane Atpase	517.0	0		1	0		0	-0.5061293618654635	P16140	0.9539830088615416	0.9574310183525084			0.18081539869308472	0.7137580513954163							-1.2395399808883667	-1.122480034828186							45.184309996517754	40.0	0.0	no
662	chrII_492446	2088	high_effect	YBR127C	357	-	ACTTTAGGACCGTTGTCAAT	V|126|L	V|126|I			VMA2	Vacuolar Membrane Atpase	517.0	0		1	0		0	0.935922764569235	P16140	0.9539830088615416	0.9574310183525084			0.18081539869308472	0.7137580513954163							-1.2395399808883667	-1.122480034828186							46.699324200689716	40.0	0.0	no
663	chrII_492526	2093	high_effect	YBR127C	277	-	ACTCTCACCAGTGAATTCCA	E|98|D	silent|GAG>GAA|E|98	S|99|T	S|99|N	VMA2	Vacuolar Membrane Atpase	517.0	0		0	0		0	-2.1413174275659017	P16140	0.94931298494339		0.9512869715690612	0.9536849856376648	0.8098247647285461		1.0	0.3296773433685303													50.91923545222097	45.0	0.0	yes
664	chrII_492629	2097	high_effect	YBR127C	174	-	CCTTGTCTCACGGTTCCATC	G|65|R	G|65|S	R|63|T	R|63|K	VMA2	Vacuolar Membrane Atpase	517.0	0		0	0		0	-0.5880330342436676	P16140	0.941340982913971	0.951104998588562	0.932735025882721	0.955805003643036	0.001751367351971567	0.012232281267642977	0.08823636174201965	0.05809345096349716													57.136992756072175	55.00000000000001	0.0	no
665	chrII_492731	2103	high_effect	YBR127C	72	-	ACCGTATTATAGTTCAATCT	silent|ACG>ACC|T|30	silent|ACG>ACA|T|30	V|31|L	V|31|I	VMA2	Vacuolar Membrane Atpase	517.0	0		0	0		0	0.8577310073829377	P16140			0.9539830088615416	0.9574310183525084			0.10314641892910004	0.6020962595939636							-0.31064000725746155	-0.2556400001049042					42.27272979050696	30.0	0.0	no
666	chrII_492757	2105	high_effect	YBR127C	46	-	CACATTGAAACCTTGTTCGA	V|22|L	V|22|M			VMA2	Vacuolar Membrane Atpase	517.0	0		1	0		0	-1.8585281756060044	P16140	0.9539830088615416	0.9587630033493042																			43.383605437654296	40.0	0.0	no
667	chrII_504860	2108	essential	YBR135W	6	+	CATCACTATCACGCCTTCCA	H|4|D	H|4|Y	H|4|Q	silent|CAC>CAT|H|4				0		0	0		0	0.7513138761243457	P20486	0.9473130106925964	0.9489949941635132	0.9588389992713928														-1.908347964286804	0.5079360008239746	0.8809980154037476		53.90905319747975	50.0	1.0	no
668	chrII_504930	2110	essential	YBR135W	76	+	ATTCCATTCACTATTCTCCG	S|27|C	S|27|F	silent|TCC>TCG|S|27	silent|TCC>TCT|S|27				0		0	0		0	-0.3006386775540933	P20486	0.945252001285553	0.9294660091400146			0.020129509270191196	0.060289215296506875			-0.0033984000328928232	-0.5199918150901794											48.98029262037568	40.0	1.0	no
669	chrII_505082	2115	essential	YBR135W	228	+	CTCGGCATCACACAGTCTTT	silent|CTC>CTG|L|77	silent|CTC>CTT|L|77	silent|GGC>GGG|G|78	silent|GGC>GGT|G|78				0		0	0		0	-0.2535554062836849	P20486																					52.59833450229121	50.0	1.0	no
670	chrII_505086	2116	essential	YBR135W	232	+	GCATCACACAGTCTTTGGGG	silent|GGC>GGG|G|78	silent|GGC>GGT|G|78	I|79|M	silent|ATC>ATT|I|79				0		0	0		0	0.14297108171494488	P20486			0.9598389863967896				0.002360308077186346				0.16189460456371307				2.0233800411224365						53.593916936531066	55.00000000000001	1.0	no
671	chrII_505160r	2118	essential	YBR135W	309	-	AGCTCGGCCTCGTAGTTCAG	E|109|D	silent|GAG>GAA|E|109	E|109|Q	E|109|K				0		0	0		0	-0.9542399168371348	P20486	0.94931298494339		0.956179976463318	0.9475290179252625	0.3436258137226105		0.3634181618690491	0.8699841499328613	-0.18406219780445102		0.048949401825666435	-0.3579320013523102									58.61298414107818	60.0	1.0	no
672	chrII_505707	2122	essential	YBR136W	39	+	GCAATAAAAGACCTGAACTC	A|14|G	A|14|V			MEC1	Mitosis Entry Checkpoint	2368.0	0		0	0		0	0.40952820714740623	P38111	0.9484469890594482	0.9504740238189696			0.3063308596611023	0.2307616472244263															38.503421610258776	40.0	1.0	no
673	chrII_506145	2130	essential	YBR136W	477	+	GCCTTGACTGAAGTCTTGTT	silent|GCC>GCG|A|160	silent|GCC>GCT|A|160	A|160|G	A|160|V	MEC1	Mitosis Entry Checkpoint	2368.0	0		0	0		0	-1.8562082549746508	P38111			0.9484469890594482	0.9504740238189696			0.4495321810245514	0.4173029065132141													50.648578496983255	45.0	1.0	no
674	chrII_506216	2132	essential	YBR136W	548	+	TCTTTTATACTGGTTCACTT	L|184|V	L|184|F			MEC1	Mitosis Entry Checkpoint	2368.0	0		0	0		0	0.28558252450101035	P38111	0.9512209892272948	0.9587849974632264			0.4038455784320831	0.0507102832198143															43.92003267415305	30.0	1.0	no
675	chrII_506312r	2134	essential	YBR136W	647	-	GAACAATCCTGATTAATCGT	V|222|L	V|222|I			MEC1	Mitosis Entry Checkpoint	2368.0	0		0	0		0	-0.1895358590834323	P38111	0.9539830088615416	0.9574310183525084			0.7326083779335022	0.3663277328014374															40.26662875307943	35.0	1.0	no
676	chrII_506350r	2135	essential	YBR136W	685	-	TTCTAGTGCTGCTAGTTCGC	E|235|Q	E|235|K			MEC1	Mitosis Entry Checkpoint	2368.0	0		0	0		0	0.5379344257430007	P38111	0.956179976463318	0.9475290179252625			0.22083163261413571	0.26964420080184937															54.28033036901428	50.0	1.0	no
677	chrII_506617	2141	essential	YBR136W	949	+	ACCACTTCCCAATTGACCAG	H|318|D	H|318|Y	D|317|E	silent|GAC>GAT|D|317	MEC1	Mitosis Entry Checkpoint	2368.0	0		0	0		0	0.10737663929340917	P38111	0.9473130106925964	0.9489949941635132	0.9532920122146606		0.4738496243953705	1.0	1.0														52.33957169298702	50.0	1.0	no
678	chrII_506821r	2149	essential	YBR136W	1156	-	CTGCTTATATCGATCATCAA	K|391|N	silent|AAG>AAA|K|391			MEC1	Mitosis Entry Checkpoint	2368.0	0		0	0		0	0.07635262943472063	P38111	0.9355990290641784				0.13283875584602356																42.190263064304595	35.0	1.0	no
679	chrII_507033	2151	essential	YBR136W	1365	+	ACATCATGGACTGTAATTCT	T|456|R	T|456|I	S|457|*	S|457|L	MEC1	Mitosis Entry Checkpoint	2368.0	0		0	0		0	-1.214557225872102	P38111	0.9476869702339172	0.9472420215606691		0.9298099875450134	0.04648177325725555	0.5315555334091187		0.6755168437957764													42.604864761506796	35.0	1.0	no
680	chrII_507064r	2152	essential	YBR136W	1399	-	AAACTTCTCTGATTCTAGAC	K|472|N	silent|AAG>AAA|K|472	E|471|D	silent|GAG>GAA|E|471	MEC1	Mitosis Entry Checkpoint	2368.0	0		0	0		0	0.31360349419855577	P38111	0.9355990290641784		0.94931298494339		0.5845074653625488		0.5505128502845764														39.600082114844156	35.0	1.0	no
681	chrII_507098	2153	essential	YBR136W	1430	+	GCCAAATTCCACAAAGGATA	P|478|R	P|478|L	P|478|A	P|478|S	MEC1	Mitosis Entry Checkpoint	2368.0	0		0	0		0	-0.5730417570245968	P38111	0.9432820081710817	0.9430609941482544	0.9562489986419678	0.9498909711837769																	43.35224722932117	40.0	1.0	no
682	chrII_507106r	2155	essential	YBR136W	1441	-	CCAATTATCCATATCCTTTG	W|487|S	W|487|*			MEC1	Mitosis Entry Checkpoint	2368.0	0		0	0		0	0.3015138218965725	P38111	0.8858469724655151				0.9737315177917479																45.267285883493116	35.0	1.0	no
683	chrII_507185	2158	essential	YBR136W	1517	+	TCCAAATAGACCAGAGGCTG	P|507|R	P|507|L	P|507|A	P|507|S	MEC1	Mitosis Entry Checkpoint	2368.0	0		0	0		0	-1.4040433285765432	P38111	0.9432820081710817	0.9430609941482544	0.9562489986419678	0.9498909711837769	0.821711540222168	0.5652162432670593	0.7103198170661926	0.6018362641334534													47.69776585854004	50.0	1.0	no
684	chrII_507255r	2160	essential	YBR136W	1590	-	TCGCTAAATTCATCTATATT	S|536|T	S|536|N	E|537|Q	E|537|K	MEC1	Mitosis Entry Checkpoint	2368.0	0		0	0		0	1.1228149729363288	P38111	0.9512869715690612	0.9536849856376648	0.956179976463318	0.9475290179252625	0.6354126334190369	0.629427433013916	0.14423121511936188	0.1828106939792633													37.99658261120084	25.0	1.0	no
685	chrII_507330	2162	essential	YBR136W	1662	+	CAACCTCCAAAACTTACAGA	P|556|A	P|556|S	P|556|R	P|556|L	MEC1	Mitosis Entry Checkpoint	2368.0	0		0	0		0	-0.3393588777703809	P38111	0.9562489986419678	0.9498909711837769	0.9432820081710817	0.9430609941482544	0.0	0.0	0.0	0.0													42.00745573482953	40.0	1.0	no
686	chrII_507333r	2163	essential	YBR136W	1668	-	TTTCCATCTGTAAGTTTTGG	G|562|A	G|562|E	G|562|R	G|562|R	MEC1	Mitosis Entry Checkpoint	2368.0	0		0	0		0	-1.3479533537386508	P38111	0.9499930143356324	0.9438679814338684	0.941340982913971	0.941340982913971	0.7629907131195068	1.0	0.5030431151390076	0.5030431151390076													44.90679215932107	35.0	1.0	no
687	chrII_507336r	2164	essential	YBR136W	1671	-	CCGTTTCCATCTGTAAGTTT	G|564|R	G|564|S	G|562|A	G|562|E	MEC1	Mitosis Entry Checkpoint	2368.0	0		0	0		0	0.7943624095386135	P38111	0.941340982913971	0.951104998588562	0.9499930143356324	0.9438679814338684	0.5228163003921509	0.7778831124305725	0.7629907131195068	1.0													49.87515381795033	40.0	1.0	no
688	chrII_507731	2166	essential	YBR136W	2063	+	ACCTGTATTACTAAGACAGT	P|689|R	P|689|L	P|689|A	P|689|S	MEC1	Mitosis Entry Checkpoint	2368.0	0		0	0		0	0.4212935286034897	P38111	0.9432820081710817	0.9430609941482544	0.9562489986419678	0.9498909711837769	0.0	0.0	0.0	0.0													42.77393202268371	35.0	1.0	no
689	chrII_507732	2167	essential	YBR136W	2064	+	CCTGTATTACTAAGACAGTT	P|689|R	P|689|L			MEC1	Mitosis Entry Checkpoint	2368.0	0		0	0		0	0.16781799031866446	P38111	0.9432820081710817	0.9430609941482544			0.0	0.0															42.583694584161655	35.0	1.0	no
690	chrII_507785	2171	essential	YBR136W	2117	+	TCAAAATTTAATAGAATTAT	Q|707|E	Q|707|*			MEC1	Mitosis Entry Checkpoint	2368.0	0		0	0		0	0.2630969834555946	P38111	0.9590039849281312				0.7461904287338257																26.095350257885627	10.0	1.0	no
691	chrII_508090r	2175	essential	YBR136W	2425	-	TTCAGCTAAAGTTTTATAAT	E|815|Q	E|815|K	A|814|P	A|814|T	MEC1	Mitosis Entry Checkpoint	2368.0	0		0	0		0	0.4951748583371865	P38111	0.956179976463318	0.9475290179252625	0.9573720097541808	0.9523990154266356	0.14010965824127194	0.13222841918468475	0.1491604447364807	0.12179125100374223													34.463986125071976	20.0	1.0	no
692	chrII_508447r	2178	essential	YBR136W	2782	-	TTGCAAACAAATACTAATCT	L|933|F	silent|TTG>TTA|L|933			MEC1	Mitosis Entry Checkpoint	2368.0	0		0	0		0	0.4596781719782456	P38111	0.9587849974632264				0.0																33.706020023327945	25.0	1.0	no
693	chrII_508504r	2181	essential	YBR136W	2839	-	TAACAGATGCCAACATCTAA	silent|CTG>CTC|L|952	silent|CTG>CTA|L|952			MEC1	Mitosis Entry Checkpoint	2368.0	0		0	0		0	0.8778612508933902	P38111																					40.27198617227521	35.0	1.0	no
694	chrII_508844	2185	essential	YBR136W	3176	+	CCAAAATTTAGACGATATAG	Q|1060|E	Q|1060|*			MEC1	Mitosis Entry Checkpoint	2368.0	0		0	0		0	0.6499002497503554	P38111	0.9590039849281312				0.23322011530399325																34.134576065478484	30.0	1.0	no
695	chrII_508844r	2186	essential	YBR136W	3179	-	CCTCTATATCGTCTAAATTT	E|1066|Q	E|1066|K	E|1066|D	silent|GAG>GAA|E|1066	MEC1	Mitosis Entry Checkpoint	2368.0	0		0	0		0	0.5613845545006637	P38111	0.956179976463318	0.9475290179252625	0.94931298494339		0.4750128090381622	0.8670973181724548	0.4914273023605346														41.12193680556664	30.0	1.0	no
696	chrII_508931	2187	essential	YBR136W	3263	+	TTCTGATATAACATTAGTTT	S|1089|C	S|1089|F			MEC1	Mitosis Entry Checkpoint	2368.0	0		0	0		0	0.919620111189294	P38111	0.945252001285553	0.9294660091400146			0.07799701392650604	0.17822256684303284															35.1618779595961	20.0	1.0	no
697	chrII_509017r	2189	essential	YBR136W	3352	-	ACCAATCATACTGATACATT	G|1124|R	G|1124|S	G|1124|A	G|1124|D	MEC1	Mitosis Entry Checkpoint	2368.0	0		0	0		0	-2.3010594395005706	P38111	0.941340982913971	0.951104998588562	0.9499930143356324	0.9446240067481996	0.0	0.0	0.0	0.0													40.15033635108557	30.0	1.0	yes
698	chrII_509120	2190	essential	YBR136W	3452	+	AACTATTAAGTTCTTGATAT	T|1152|S	T|1152|I			MEC1	Mitosis Entry Checkpoint	2368.0	0		0	0		0	0.09279022227272876	P38111	0.9491789937019348	0.9472420215606691			0.057114113122224815	0.042479436844587326															34.050965388878176	20.0	1.0	no
699	chrII_509356	2196	essential	YBR136W	3688	+	CCTTGTATCTTGCGCAATCA	silent|TCC>TCG|S|1230	silent|TCC>TCT|S|1230			MEC1	Mitosis Entry Checkpoint	2368.0	0		0	0		0	0.3759495527113281	P38111																					50.64198970257326	45.0	1.0	no
700	chrII_509356r	2197	essential	YBR136W	3691	-	CCATGATTGCGCAAGATACA	W|1237|S	W|1237|*			MEC1	Mitosis Entry Checkpoint	2368.0	0		0	0		0	0.2546479564469928	P38111	0.8858469724655151				0.6100329756736755																46.470417656455204	45.0	1.0	no
701	chrII_509497	2201	essential	YBR136W	3829	+	ACGTGTTTTCCTCTTTGATT	H|1277|Q	silent|CAC>CAT|H|1277			MEC1	Mitosis Entry Checkpoint	2368.0	0		0	0		0	-1.855265048995344	P38111	0.9588389992713928				0.13403791189193726																48.290073406542255	35.0	1.0	no
702	chrII_509915r	2209	essential	YBR136W	4250	-	TCTGTCGATAGCACTGTTCA	Q|1423|H	silent|CAG>CAA|Q|1423	R|1422|P	R|1422|Q	MEC1	Mitosis Entry Checkpoint	2368.0	0		0	0		0	-1.8341349417337949	P38111	0.9570760130882264		0.9099509716033936	0.949662983417511	0.2016199678182602		0.0	0.0													50.100243099411784	45.0	1.0	no
703	chrII_509940	2210	essential	YBR136W	4272	+	CCTCACGATAAGAACCAAAA	H|1426|D	H|1426|Y	P|1425|R	P|1425|L	MEC1	Mitosis Entry Checkpoint	2368.0	0		0	0		0	0.29903282033296025	P38111	0.9473130106925964	0.9489949941635132	0.9432820081710817	0.9430609941482544	0.2544446885585785	1.0	0.5294303297996521	0.339756041765213													39.68933744528045	40.0	1.0	no
704	chrII_509940r	2211	essential	YBR136W	4275	-	CCATTTTGGTTCTTATCGTG	G|1432|R	G|1432|R			MEC1	Mitosis Entry Checkpoint	2368.0	0		0	0		0	-0.11416505767750655	P38111	0.941340982913971	0.941340982913971			0.5060877203941345	0.5060877203941345															47.63194450216423	40.0	1.0	no
705	chrII_510145r	2214	essential	YBR136W	4480	-	TAGCATCCTGGTTGTAGTTT	M|1499|I	M|1499|I	R|1498|S	silent|AGG>AGA|R|1498	MEC1	Mitosis Entry Checkpoint	2368.0	0		0	0		0	-0.05041443967638065	P38111	0.9553959965705872	0.9553959965705872	0.9087679982185364		0.07239531725645065	0.07239531725645065	0.09287499636411667														51.182728384356146	40.0	1.0	no
706	chrII_510157r	2216	essential	YBR136W	4492	-	ATACATAGACTTTAGCATCC	M|1503|I	M|1503|I			MEC1	Mitosis Entry Checkpoint	2368.0	0		0	0		0	1.0319003030101848	P38111	0.9553959965705872	0.9553959965705872			0.07239531725645065	0.07239531725645065															43.19005625458704	35.0	1.0	no
707	chrII_510213	2217	essential	YBR136W	4545	+	TCTTCGTTCCATTCTTCAGA	S|1516|C	S|1516|F	S|1517|W	S|1517|L	MEC1	Mitosis Entry Checkpoint	2368.0	0		0	0		0	0.950932684674418	P38111	0.945252001285553	0.9294660091400146	0.9288619756698608	0.9298099875450134	0.0531100444495678	0.15266767144203186	0.012768710032105446	0.2077409029006958													50.69025290540441	40.0	1.0	no
708	chrII_510242	2218	essential	YBR136W	4574	+	TTCTTTGTCTCCAGATGTGA	S|1526|C	S|1526|F			MEC1	Mitosis Entry Checkpoint	2368.0	0		0	0		0	0.8911041781195107	P38111	0.945252001285553	0.9294660091400146			0.05400602146983147	0.1023499146103859															49.68310521149215	40.0	1.0	no
709	chrII_510412	2219	essential	YBR136W	4744	+	TCTCAAACGAGGATCCATTA	S|1583|*	S|1583|L	I|1582|M	silent|ATC>ATT|I|1582	MEC1	Mitosis Entry Checkpoint	2368.0	0		0	0		0	-1.2215901769902069	P38111		0.9298099875450134	0.9598389863967896			0.3682426512241364	0.09360579401254654														43.725039708997365	40.0	1.0	no
710	chrII_510734	2221	essential	YBR136W	5066	+	ATTCTTCACTTTAGCCCAAT	F|1690|L	silent|TTC>TTT|F|1690	F|1691|L	silent|TTC>TTT|F|1691	MEC1	Mitosis Entry Checkpoint	2368.0	0		0	0		0	0.9156690957361304	P38111	0.9387490153312684		0.9387490153312684		0.26326295733451843		0.5858630537986755														48.26159164274771	35.0	1.0	no
711	chrII_510822r	2225	essential	YBR136W	5157	-	GCAAACTCCAACTCTGCCTG	A|1726|P	A|1726|T	E|1724|D	silent|GAG>GAA|E|1724	MEC1	Mitosis Entry Checkpoint	2368.0	0		0	0		0	-0.04651456999803597	P38111	0.9573720097541808	0.9523990154266356	0.94931298494339		0.0	0.0	0.0														51.930315896211994	55.00000000000001	1.0	no
712	chrII_519732	2229	essential	YBR140C	6877	-	GTCTTCTTCCATCTTTAACT	D|2299|H	D|2299|N	E|2298|Q	E|2298|K	IRA1	Inhibitory Regulator of the RAS-cAMP pathway	3092.0	0		0	0		0	-0.5625102877266265	P18963	0.9486550092697144	0.956179976463318	0.956179976463318	0.9475290179252625	0.021748656406998638	0.06992889195680617	0.265456885099411	0.3968769907951355													47.740791854204424	35.0	0.0	no
713	chrII_519839r	2233	essential	YBR140C	6767	+	TAACACCACAGGCGTTTCCT	N|2257|K	silent|AAC>AAT|N|2257	T|2258|S	T|2258|I	IRA1	Inhibitory Regulator of the RAS-cAMP pathway	3092.0	0		0	0		0	0.22882879956959576	P18963	0.9439849853515624		0.9491789937019348	0.9472420215606691	0.16834582388401031		0.4260193407535553	0.5409300923347473													52.88531344884552	50.0	0.0	no
714	chrII_519924r	2235	essential	YBR140C	6682	+	ACAAGGTTACCGTATCAAAC	Y|2228|*	silent|TAC>TAT|Y|2228			IRA1	Inhibitory Regulator of the RAS-cAMP pathway	3092.0	0		0	0		0	0.03571580080892911	P18963																					41.553182813731155	40.0	0.0	no
715	chrII_519988r	2238	essential	YBR140C	6618	+	TGTCCCGTGTCCTTGAAGAT	P|2208|A	P|2208|S	P|2208|R	P|2208|L	IRA1	Inhibitory Regulator of the RAS-cAMP pathway	3092.0	0		0	0		0	0.4718324246918738	P18963	0.9562489986419678	0.9498909711837769	0.9432820081710817	0.9430609941482544	0.0	0.0	0.0	0.0													54.37991414396902	50.0	0.0	no
716	chrII_520083	2239	essential	YBR140C	6526	-	ACTCCTACCACTCAATCCTA	R|2181|S	silent|AGG>AGA|R|2181	S|2182|T	S|2182|N	IRA1	Inhibitory Regulator of the RAS-cAMP pathway	3092.0	0		1	0		0	0.2776401531507611	P18963	0.9087679982185364		0.9512869715690612	0.9536849856376648	0.4354233145713806		0.8122380375862122	0.37334880232810974													52.159878642857116	45.0	0.0	no
717	chrII_520205r	2244	essential	YBR140C	6401	+	CAACGTCAACAAATCATTTA	N|2135|K	silent|AAC>AAT|N|2135	silent|GTC>GTG|V|2136	silent|GTC>GTT|V|2136	IRA1	Inhibitory Regulator of the RAS-cAMP pathway	3092.0	0		0	0		0	0.27989342992103383	P18963	0.9439849853515624				0.0																35.91581253493457	30.0	0.0	no
718	chrII_520317r	2248	essential	YBR140C	6289	+	TCGATTGTACCACCTTTTAT	I|2097|M	silent|ATC>ATT|I|2097			IRA1	Inhibitory Regulator of the RAS-cAMP pathway	3092.0	0		0	0		0	0.7244890784479108	P18963	0.9598389863967896				0.19349491596221924																46.74783653558814	35.0	0.0	no
719	chrII_520546	2249	essential	YBR140C	6063	-	CTCATGAATTCATACAATGA	M|2027|I	M|2027|I			IRA1	Inhibitory Regulator of the RAS-cAMP pathway	3092.0	0		0	0		0	-0.07325338948000439	P18963	0.9553959965705872	0.9553959965705872			0.0	0.0															36.775545008150466	30.0	0.0	no
720	chrII_520683	2255	essential	YBR140C	5926	-	GCTGAACTCCCCTGGTAATT	S|1982|T	S|1982|N	E|1980|D	silent|GAG>GAA|E|1980	IRA1	Inhibitory Regulator of the RAS-cAMP pathway	3092.0	0		0	0		0	1.1078601030633075	P18963	0.9512869715690612	0.9536849856376648	0.94931298494339		0.5275660753250122	0.4732480347156525	1.0														53.661724232162726	50.0	0.0	no
721	chrII_520928r	2257	essential	YBR140C	5678	+	TCAAAGTTTAGCTAATGGCA	Q|1894|E	Q|1894|*			IRA1	Inhibitory Regulator of the RAS-cAMP pathway	3092.0	0		0	0		0	0.4577077676625993	P18963	0.9590039849281312				0.0																41.867592019271854	35.0	0.0	no
722	chrII_520954	2259	essential	YBR140C	5655	-	ACTTTAGCTAGTGTAATAAA	V|1892|L	V|1892|I			IRA1	Inhibitory Regulator of the RAS-cAMP pathway	3092.0	0		0	0		0	-0.01509630077373301	P18963	0.9539830088615416	0.9574310183525084			0.04163708910346031	0.40178823471069336															35.83037148258853	25.0	0.0	no
723	chrII_521015r	2260	essential	YBR140C	5591	+	TGCTTTAGTTAGTCCTGATT	A|1865|G	A|1865|V			IRA1	Inhibitory Regulator of the RAS-cAMP pathway	3092.0	0		0	0		0	-0.4543380886332397	P18963	0.9484469890594482	0.9504740238189696			0.0	0.0															47.91631391953536	35.0	0.0	no
724	chrII_521041r	2262	essential	YBR140C	5565	+	TTCGTTTTCTTGAGGTTTAT	F|1856|L	silent|TTC>TTT|F|1856			IRA1	Inhibitory Regulator of the RAS-cAMP pathway	3092.0	0		0	0		0	0.6811369037280933	P18963	0.9387490153312684				0.055640187114477165																44.19704335058747	30.0	0.0	no
725	chrII_521278	2266	essential	YBR140C	5331	-	TCCACTATCCCTTGCAAAAC	silent|GTG>GTC|V|1783	silent|GTG>GTA|V|1783	D|1784|H	D|1784|N	IRA1	Inhibitory Regulator of the RAS-cAMP pathway	3092.0	0		0	0		0	-0.7144541642329795	P18963			0.9486550092697144	0.956179976463318			0.02940578199923038	0.3579393029212952													48.34701095372743	45.0	0.0	no
726	chrII_521329r	2267	essential	YBR140C	5277	+	TCACTTTACACTAGATCTAG	L|1761|V	L|1761|F	S|1760|*	S|1760|L	IRA1	Inhibitory Regulator of the RAS-cAMP pathway	3092.0	0		0	0		0	-0.29555443085781546	P18963	0.9512209892272948	0.9587849974632264		0.9298099875450134	0.025345448404550552	0.024097761139273643		0.008644131943583487													40.58470079226771	35.0	0.0	no
727	chrII_521405	2270	essential	YBR140C	5204	-	CCCGTTTGATTTCTTGTTTA	R|1741|P	R|1741|Q	silent|CGG>CGC|R|1741	silent|CGG>CGA|R|1741	IRA1	Inhibitory Regulator of the RAS-cAMP pathway	3092.0	0		0	0		0	0.7661884299967341	P18963	0.9099509716033936	0.949662983417511			0.24439047276973724	0.5650275945663452															48.45805349583014	35.0	0.0	no
728	chrII_521591	2272	essential	YBR140C	5018	-	TATCCATTTCATGTTTCTCA	D|1679|H	D|1679|N	M|1678|I	M|1678|I	IRA1	Inhibitory Regulator of the RAS-cAMP pathway	3092.0	0		0	0		0	0.4935140807979229	P18963	0.9486550092697144	0.956179976463318	0.9553959965705872	0.9553959965705872	0.12535016238689425	0.4932436048984528	0.13358740508556366	0.13358740508556366													45.83953084701921	30.0	0.0	no
729	chrII_521787r	2275	essential	YBR140C	4819	+	ATCAGTTTCCAGTTTCATTA	Q|1608|E	Q|1608|*			IRA1	Inhibitory Regulator of the RAS-cAMP pathway	3092.0	0		0	0		0	0.32687086188965336	P18963	0.9590039849281312				0.3310669958591461																46.00031461523202	30.0	0.0	no
730	chrII_522392	2284	essential	YBR140C	4217	-	GTTCATCTATTTTCAGTCCT	E|1412|Q	E|1412|K	D|1411|H	D|1411|N	IRA1	Inhibitory Regulator of the RAS-cAMP pathway	3092.0	0		1	0		0	-0.02188679258054349	P18963	0.956179976463318	0.9475290179252625	0.9486550092697144	0.956179976463318	0.2768254578113556	0.08069054782390593	0.03921351954340935	0.4813703298568726													49.377546160941726	35.0	0.0	no
731	chrII_522409r	2285	essential	YBR140C	4197	+	AACTTATTGTTTAACAACCT	N|1400|K	silent|AAC>AAT|N|1400			IRA1	Inhibitory Regulator of the RAS-cAMP pathway	3092.0	0		0	0		0	0.2496217326618237	P18963	0.9439849853515624				1.0																37.65309998188685	25.0	0.0	no
732	chrII_522607	2289	essential	YBR140C	4002	-	AAGCTGTCTCCTTCATTATC	S|1340|T	S|1340|N			IRA1	Inhibitory Regulator of the RAS-cAMP pathway	3092.0	1	Series([], Name: modification, dtype: object)	0	0		0	0.494427325640861	P18963	0.9512869715690612	0.9536849856376648																			48.744319977820616	40.0	0.0	no
733	chrII_522929r	2296	essential	YBR140C	3677	+	TCAAAAATACGTAGGCGCTT	Q|1227|E	Q|1227|*			IRA1	Inhibitory Regulator of the RAS-cAMP pathway	3092.0	0		0	0		0	-0.8564823324925818	P18963	0.9590039849281312				1.0																41.915911060789256	40.0	0.0	no
734	chrII_523048	2297	essential	YBR140C	3561	-	CCTACAGCACCAACTAATAA	G|1194|R	G|1194|R	V|1193|L	V|1193|I	IRA1	Inhibitory Regulator of the RAS-cAMP pathway	3092.0	0		0	0		0	0.22254500077606265	P18963	0.941340982913971	0.941340982913971	0.9539830088615416	0.9574310183525084	0.0	0.0	0.3800044655799866	0.3756527602672577													43.43386366390654	40.0	0.0	no
735	chrII_523631r	2304	essential	YBR140C	2975	+	TTCTTCTAATCATTCGATTA	S|993|C	S|993|F	S|994|C	S|994|F	IRA1	Inhibitory Regulator of the RAS-cAMP pathway	3092.0	0		0	0		0	0.7878994977788604	P18963	0.945252001285553	0.9294660091400146	0.945252001285553	0.9294660091400146	0.12321148812770845	0.2240976244211197	0.047030672430992126	0.053874190896749496													38.88690326915923	25.0	0.0	no
736	chrII_523696	2306	essential	YBR140C	2913	-	TCACTTTGTTGCAATTGCGG	S|977|T	S|977|N	D|978|H	D|978|N	IRA1	Inhibitory Regulator of the RAS-cAMP pathway	3092.0	0		0	0		0	-0.018909412956489874	P18963	0.9512869715690612	0.9536849856376648	0.9486550092697144	0.956179976463318	0.5771486759185791	0.552523672580719	0.13200023770332334	0.5275235176086426													47.986891467145774	45.0	0.0	no
737	chrII_523922r	2309	essential	YBR140C	2684	+	TATCACCAATACGCGCACCT	I|896|M	silent|ATC>ATT|I|896	T|897|S	T|897|I	IRA1	Inhibitory Regulator of the RAS-cAMP pathway	3092.0	0		1	0		0	0.6246787812085164	P18963	0.9598389863967896		0.9491789937019348	0.9472420215606691	0.1807033121585846		0.8531872630119324	0.19136767089366916													51.30425008360083	50.0	0.0	no
738	chrII_523947	2310	essential	YBR140C	2662	-	GCTTCCTGAGTTAATTGATA	S|894|T	S|894|N	G|893|A	G|893|E	IRA1	Inhibitory Regulator of the RAS-cAMP pathway	3092.0	1	Series([], Name: modification, dtype: object)	0	0		0	1.8304971968627008	P18963	0.9512869715690612	0.9536849856376648	0.9499930143356324	0.9438679814338684	0.7924114465713501	0.5290486812591553	0.4822891354560852	0.4579735696315765													44.47986673393876	35.0	0.0	no
739	chrII_523948	2311	essential	YBR140C	2661	-	CTTCCTGAGTTAATTGATAA	G|893|A	G|893|E	G|893|R	G|893|R	IRA1	Inhibitory Regulator of the RAS-cAMP pathway	3092.0	0		1	0		0	0.088923277251656	P18963	0.9499930143356324	0.9438679814338684	0.941340982913971	0.941340982913971	0.4822891354560852	0.4579735696315765	0.2354496568441391	0.2354496568441391													39.383504311924696	30.0	0.0	no
740	chrII_523951r	2312	essential	YBR140C	2655	+	TCACCCTTATCAATTAACTC	P|887|A	P|887|S	S|886|*	S|886|L	IRA1	Inhibitory Regulator of the RAS-cAMP pathway	3092.0	0		0	0		0	-0.8765337964470704	P18963	0.9562489986419678	0.9498909711837769		0.9298099875450134	0.7547193765640259	0.745956540107727		0.26005104184150696													43.42144471898905	35.0	0.0	no
741	chrII_524544	2317	essential	YBR140C	2065	-	AGCAATATTTGAATCGATTT	A|695|P	A|695|T			IRA1	Inhibitory Regulator of the RAS-cAMP pathway	3092.0	0		0	0		0	0.3893547413077141	P18963	0.9573720097541808	0.9523990154266356			1.0	0.020971640944480896															36.756216463123216	25.0	0.0	no
742	chrII_524739r	2320	essential	YBR140C	1867	+	CATCCAAAAACCCAAGTATC	S|624|C	S|624|F	silent|TCC>TCG|S|624	silent|TCC>TCT|S|624	IRA1	Inhibitory Regulator of the RAS-cAMP pathway	3092.0	1	Series([], Name: modification, dtype: object)	0	0		0	0.5761260935567467	P18963	0.945252001285553	0.9294660091400146			0.03820974379777908	0.03693366050720215															41.877853928072106	40.0	0.0	no
743	chrII_524791	2322	essential	YBR140C	1818	-	TTCGGATTAATATTCATTAT	silent|CCG>CCC|P|612	silent|CCG>CCA|P|612			IRA1	Inhibitory Regulator of the RAS-cAMP pathway	3092.0	0		0	0		0	-0.1421335443287917	P18963																					35.43725844724849	20.0	0.0	no
744	chrII_525277r	2330	essential	YBR140C	1329	+	TCTCCAATCACTTCAACACT	P|445|A	P|445|S	S|444|C	S|444|F	IRA1	Inhibitory Regulator of the RAS-cAMP pathway	3092.0	0		0	0		0	-0.3029534094362307	P18963	0.9562489986419678	0.9498909711837769	0.945252001285553	0.9294660091400146	0.4009193480014801	0.5611426830291748	0.022913765162229538	0.026882685720920563													46.248346696894366	40.0	0.0	no
745	chrII_525347r	2335	essential	YBR140C	1259	+	TGCATCGCCTACTTCCCCTA	A|421|G	A|421|V	S|422|W	S|422|L	IRA1	Inhibitory Regulator of the RAS-cAMP pathway	3092.0	0		0	0		0	0.7228730679854319	P18963	0.9484469890594482	0.9504740238189696	0.9288619756698608	0.9298099875450134	0.5675479173660278	0.2981207072734833	0.021303277462720868	0.20505273342132568													60.615993083549434	55.00000000000001	0.0	no
746	chrII_525376r	2336	essential	YBR140C	1230	+	TCTCCGTCTCAGTTTTCTAC	P|412|A	P|412|S	S|411|C	S|411|F	IRA1	Inhibitory Regulator of the RAS-cAMP pathway	3092.0	0		0	0		0	0.29363316473990364	P18963	0.9562489986419678	0.9498909711837769	0.945252001285553	0.9294660091400146	0.21693728864192965	0.41865599155426025	0.047767523676157005	0.08022055774927139													52.51886444009529	45.0	0.0	no
747	chrII_525714	2338	essential	YBR140C	895	-	TATCCAAAATAAAAAAGCTT	W|304|C	W|304|*	W|304|S	W|304|*	IRA1	Inhibitory Regulator of the RAS-cAMP pathway	3092.0	0		0	0		0	-0.16318565767435944	P18963	0.8858469724655151		0.8858469724655151		0.006902242079377174		0.011238093487918377														30.466505953165377	20.0	0.0	no
748	chrII_525770	2340	essential	YBR140C	839	-	TCCTCTTCATGTAACTTGAC	R|286|T	R|286|K	R|286|S	silent|AGG>AGA|R|286	IRA1	Inhibitory Regulator of the RAS-cAMP pathway	3092.0	0		0	0		0	0.33196691575472004	P18963	0.932735025882721	0.955805003643036	0.9087679982185364		0.01981351152062416	1.0	0.01560390926897526														45.900410372323286	40.0	0.0	no
749	chrII_525867	2343	essential	YBR140C	742	-	TACTACGCCCAATTCGGTTG	V|254|L	V|254|I	V|253|L	V|253|I	IRA1	Inhibitory Regulator of the RAS-cAMP pathway	3092.0	0		0	0		0	-0.6551505656878125	P18963	0.9539830088615416	0.9574310183525084	0.9539830088615416	0.9574310183525084	0.06874747574329376	0.3596319258213043	0.0760372206568718	0.8839195966720581													50.30274896045768	50.0	0.0	no
750	chrII_525874r	2344	essential	YBR140C	732	+	TCACACACCTCAACCGAATT	H|246|D	H|246|Y	S|245|*	S|245|L	IRA1	Inhibitory Regulator of the RAS-cAMP pathway	3092.0	0		0	0		0	0.03425798362225427	P18963	0.9473130106925964	0.9489949941635132		0.9298099875450134	0.5020191073417664	0.11531243473291394		0.05536826327443123													47.11690102466724	45.0	0.0	no
751	chrII_525875r	2345	essential	YBR140C	731	+	ATCACACACCTCAACCGAAT	S|245|*	S|245|L	H|246|D	H|246|Y	IRA1	Inhibitory Regulator of the RAS-cAMP pathway	3092.0	0		0	0		0	-1.150593914585325	P18963		0.9298099875450134	0.9473130106925964	0.9489949941635132		0.05536826327443123	0.5020191073417664	0.11531243473291394													46.86856626021154	45.0	0.0	no
752	chrII_526172r	2347	essential	YBR140C	434	+	CACGAGAATCAATCCAGCTT	T|146|R	T|146|M			IRA1	Inhibitory Regulator of the RAS-cAMP pathway	3092.0	0		0	0		0	-0.4449649762856325	P18963	0.9476869702339172	0.9502379894256592			0.19657573103904724	0.16801796853542328															45.792098634837025	45.0	0.0	no
753	chrII_526408r	2350	essential	YBR140C	198	+	CCGATTATCGAAAACACATT	P|67|R	P|67|L			IRA1	Inhibitory Regulator of the RAS-cAMP pathway	3092.0	0		1	0		0	-0.4541582746004693	P18963	0.9432820081710817	0.9430609941482544			0.3799982368946075	0.6278070211410522															38.81120519265431	35.0	0.0	no
754	chrII_528725r	2357	essential	YBR142W	411	-	TCCTCATCCACATCCTCACT	E|143|D	silent|GAG>GAA|E|143	D|144|H	D|144|N	MAK5	MAintenance of Killer	773.0	0		1	0		0	0.09698078539396984	P38112					0.4865479171276093		0.12008380144834517	0.4825174510478973													57.50983775205748	50.0	1.0	no
755	chrII_528917	2359	essential	YBR142W	600	+	TCTATTCCAGTTATTATGCA	S|201|C	S|201|F	P|203|A	P|203|S	MAK5	MAintenance of Killer	773.0	0		0	0		0	0.4347528655482921	P38112					0.15183553099632266	0.06329977512359619	0.0	0.0													44.84029044676305	30.0	1.0	no
756	chrII_529121r	2364	essential	YBR142W	807	-	TACTGAGATTTCGCTAGAAC	Q|275|H	silent|CAG>CAA|Q|275			MAK5	MAintenance of Killer	773.0	0		0	0		0	-0.4496296344911385	P38112					0.11533278226852416																41.294183526633724	40.0	1.0	no
757	chrII_529228	2366	essential	YBR142W	911	+	CGCAACACCAGGTAGATTTT	A|305|G	A|305|V	T|306|R	T|306|I	MAK5	MAintenance of Killer	773.0	0		0	0		0	0.4818770154310994	P38112					0.04375578090548515	0.19301797449588776	0.0	0.0													47.59836289406201	45.0	1.0	no
758	chrII_529309r	2367	essential	YBR142W	995	-	ACAGCCTATCAGCCTCATCA	silent|CTG>CTC|L|338	silent|CTG>CTA|L|338	R|337|S	silent|AGG>AGA|R|337	MAK5	MAintenance of Killer	773.0	0		0	0		0	-0.12283407323292912	P38112							0.0														56.45467773514065	50.0	1.0	no
759	chrII_529410r	2369	essential	YBR142W	1096	-	CCAAATTTTGCTACTGCCCT	W|372|S	W|372|*			MAK5	MAintenance of Killer	773.0	0		0	0		0	1.1829794854637496	P38112					0.0490896999835968																51.865446702328136	45.0	1.0	no
760	chrII_529461r	2370	essential	YBR142W	1147	-	TAGCTTATCAAACAAGTCGA	K|388|N	silent|AAG>AAA|K|388			MAK5	MAintenance of Killer	773.0	0		0	0		0	0.6057618992023924	P38112					0.0																39.61842195651929	35.0	1.0	no
761	chrII_529483	2372	essential	YBR142W	1166	+	ATCTTCTTCCCGTCAAGTTA	S|390|C	S|390|F	S|391|C	S|391|F	MAK5	MAintenance of Killer	773.0	0		0	0		0	0.14160890658765102	P38112					0.04715761542320252	0.05433814972639084	0.03558916226029396	0.03706202656030655													51.018325145465326	40.0	1.0	no
762	chrII_529491r	2373	essential	YBR142W	1177	-	CCTTCTATCCTTAACTTGAC	R|399|T	R|399|K	R|398|T	R|398|K	MAK5	MAintenance of Killer	773.0	0		0	0		0	-1.634213683170623	P38112					0.6333982348442078	0.9986358880996704	0.5755042433738708	1.0													46.40036996761796	40.0	1.0	no
763	chrII_529492r	2374	essential	YBR142W	1178	-	ACCTTCTATCCTTAACTTGA	R|399|T	R|399|K	R|399|S	silent|AGG>AGA|R|399	MAK5	MAintenance of Killer	773.0	0		0	0		0	1.4599977518658336	P38112					0.6333982348442078	0.9986358880996704	0.7588576078414917														46.40036996761796	35.0	1.0	no
764	chrII_529685	2375	essential	YBR142W	1368	+	TACTTTTTAACCATGTTCCC	Y|457|*	silent|TAC>TAT|Y|457			MAK5	MAintenance of Killer	773.0	0		0	0		0	-0.3163259850371101	P38112																					46.908677552367756	35.0	1.0	no
765	chrII_529818	2376	essential	YBR142W	1501	+	ACCGTTTGAAAAGCTTAGAA	R|502|G	R|502|C	N|501|K	silent|AAC>AAT|N|501	MAK5	MAintenance of Killer	773.0	0		0	0		0	-2.62881876177514	P38112					0.0	0.0	1.0														39.893975001417225	35.0	1.0	yes
766	chrII_529819r	2377	essential	YBR142W	1505	-	ACCTTTCTAAGCTTTTCAAA	R|508|T	R|508|K	R|508|S	silent|AGG>AGA|R|508	MAK5	MAintenance of Killer	773.0	0		0	0		0	1.0914612005040272	P38112					0.07726290076971054	0.9970516562461852	0.06912799924612045														42.20066158589276	30.0	1.0	no
767	chrII_529867	2378	essential	YBR142W	1550	+	AACAATAAATCATTCGAATC	T|518|R	T|518|I			MAK5	MAintenance of Killer	773.0	0		0	0		0	-0.7413696817508202	P38112																					31.423137831127967	25.0	1.0	no
768	chrII_529934	2381	essential	YBR142W	1617	+	GCTAGAGGTTTAGATATTCC	A|540|G	A|540|V			MAK5	MAintenance of Killer	773.0	0		0	0		0	-1.3960862728354162	P38112					0.0	0.0															46.29422811217597	40.0	1.0	no
769	chrII_531248r	2383	essential	YBR143C	912	+	ACTTTAAAGGCATTGGATTT	T|305|S	T|305|I			SUP45	SUPpressor	437.0	0		0	0		0	0.7173245156885852	P12385	0.9491789937019348	0.9472420215606691			0.09605703502893448	0.0023136085364967585															40.308725495919475	30.0	0.0	no
770	chrII_531281r	2384	essential	YBR143C	879	+	GACACTGGTAAATTCTGTTA	D|294|E	silent|GAC>GAT|D|294	T|295|S	T|295|I	SUP45	SUPpressor	437.0	0		0	0		0	-0.23565418868179466	P12385	0.9532920122146606		0.9491789937019348	0.9472420215606691	0.05029336363077164		0.42666926980018616	0.006733004469424486													41.02485368084251	35.0	0.0	no
771	chrII_531285	2385	essential	YBR143C	878	-	AACAGAATTTACCAGTGTCC	C|299|S	C|299|Y			SUP45	SUPpressor	437.0	0		0	0		0	-1.371240154503063	P12385	0.9421560168266296	0.9290120005607604			0.009608255699276924	0.002123802900314331							0.5856000185012817	-0.06319999694824219							44.711197502767675	40.0	0.0	no
772	chrII_531343	2388	essential	YBR143C	820	-	TTCTTGAACATACTTGACAT	E|280|Q	E|280|K			SUP45	SUPpressor	437.0	0		0	0		0	-0.6340592046862211	P12385	0.956179976463318	0.9475290179252625			0.00724364398047328	0.00861242413520813															38.982523233266996	30.0	0.0	no
773	chrII_531413r	2391	essential	YBR143C	747	+	ATCGTGGATGTTTCTTATGG	I|250|M	silent|ATC>ATT|I|250			SUP45	SUPpressor	437.0	0		0	0		0	0.15284297033097838	P12385	0.9598389863967896				0.03319152444601059								-0.32260000705718994								45.52829243179861	40.0	0.0	no
774	chrII_531483r	2393	essential	YBR143C	677	+	TGCTGACTTTAAGACCGATT	A|227|G	A|227|V	D|228|E	silent|GAC>GAT|D|228	SUP45	SUPpressor	437.0	0		0	0		0	-0.8561681999224987	P12385	0.9484469890594482	0.9504740238189696	0.9532920122146606		0.0851292684674263	0.03153633698821068	0.09945745021104813						-1.8400000333786009	1.8702000379562376							44.851333196775215	40.0	0.0	no
775	chrII_531650r	2396	essential	YBR143C	510	+	GTCGATCTGCCAAAAAAGCA	silent|GTC>GTG|V|171	silent|GTC>GTT|V|171	L|173|V	silent|CTG>TTG|L|173	SUP45	SUPpressor	437.0	0		0	0		1	-0.9570211114121884	P12385			0.9512209892272948				0.0								1.8628000020980835						44.229519636972505	45.0	0.0	no
776	chrII_531716r	2398	essential	YBR143C	444	+	GACGGTCAAGGTACTTTGTT	D|149|E	silent|GAC>GAT|D|149	Q|151|E	Q|151|*	SUP45	SUPpressor	437.0	0		0	0		0	-1.4101234073628397	P12385	0.9532920122146606		0.9590039849281312		0.02592424303293228		0.06110198050737381														47.89959885705042	45.0	0.0	no
777	chrII_531899r	2400	essential	YBR143C	261	+	AACGGTTTAGTTTTATATTG	N|88|K	silent|AAC>AAT|N|88			SUP45	SUPpressor	437.0	0		0	0		0	0.6246163474212051	P12385	0.9439849853515624				0.043276164680719376																36.77832592397465	25.0	0.0	no
778	chrII_531997r	2402	essential	YBR143C	163	+	CTGCCTCGAATATTAAATCT	A|56|G	A|56|V	silent|GCC>GCG|A|56	silent|GCC>GCT|A|56	SUP45	SUPpressor	437.0	0		1	0		0	0.008182521241020091	P12385	0.9484469890594482	0.9504740238189696			0.0	0.0							2.0004000663757324	1.1411999464035034							41.427662873377976	35.0	0.0	no
779	chrII_532131r	2405	essential	YBR143C	29	+	GATCTGGAAGGTCAAGAAGT	I|11|M	silent|ATC>ATT|I|11			SUP45	SUPpressor	437.0	0		1	0		0	0.2507525575789255	P12385	0.9598389863967896				0.3847889304161072								0.08560000360012054								43.37645700429101	45.0	0.0	no
780	chrII_546495r	2411	essential	YBR152W	122	-	TTTCGCCGCCCAAATCACTA	E|47|Q	E|47|K	G|46|A	G|46|D	SPP381	Suppressor of PrP38-1	291.0	0		1	0		0	-0.06122997271374835	P38282	0.956179976463318	0.9475290179252625	0.9499930143356324	0.9446240067481996																	53.141288515243	50.0	1.0	no
781	chrII_546586r	2413	essential	YBR152W	213	-	TCGGGACTCTCATCACTTTC	E|78|Q	E|78|K	S|76|T	S|76|N	SPP381	Suppressor of PrP38-1	291.0	0		0	0		0	0.7106548048444358	P38282	0.956179976463318	0.9475290179252625	0.9512869715690612	0.9536849856376648	0.2633752822875977	0.25032705068588257															51.21035269279167	50.0	1.0	no
782	chrII_546667r	2414	essential	YBR152W	294	-	TTCTTCATAAATAATGGCCT	K|104|N	silent|AAG>AAA|K|104	M|103|I	M|103|I	SPP381	Suppressor of PrP38-1	291.0	0		0	0		0	-1.0315481393276404	P38282	0.9355990290641784		0.9553959965705872	0.9553959965705872	0.1638663411140442		0.2738960087299347	0.2738960087299347													41.03643742875488	30.0	1.0	no
783	chrII_546731r	2418	essential	YBR152W	358	-	TGCGTCATCTTGGGCATTCC	A|126|P	A|126|T	D|125|H	D|125|N	SPP381	Suppressor of PrP38-1	291.0	0		0	0		0	-0.4489278870687395	P38282	0.9573720097541808	0.9523990154266356	0.9486550092697144	0.956179976463318	0.27465566992759705	0.6050859689712524	0.02626917883753777	0.09216631948947906													57.09815861444394	55.00000000000001	1.0	no
784	chrII_546792	2422	essential	YBR152W	416	+	CATCGACAAAGCTAATCAAG	I|140|M	silent|ATC>ATT|I|140	D|141|E	silent|GAC>GAT|D|141	SPP381	Suppressor of PrP38-1	291.0	0		0	0		0	-0.7832873664277306	P38282	0.9598389863967896		0.9532920122146606		0.02450714260339737		1.0														37.67748403358951	40.0	1.0	no
785	chrII_547755r	2435	essential	YBR153W	298	-	ATCTATTATTATTGGCCTTG	D|106|H	D|106|N						0		0	0		0	-0.9901950808439864	P33312	0.9486550092697144	0.956179976463318			0.0	0.0			6.441740036010742	1.2329800128936768											43.069218720976785	30.0	1.0	no
786	chrII_547763r	2436	essential	YBR153W	306	-	TGCTTTGTATCTATTATTAT	K|108|N	silent|AAG>AAA|K|108						0		0	0		0	0.4748315036166209	P33312	0.9355990290641784				0.44494783878326416				0.01624000072479248				0.4798400104045868								38.47293012845114	20.0	1.0	no
787	chrII_547781	2438	essential	YBR153W	321	+	AAGCAAAAGTGGCGATTTGA	Q|109|E	Q|109|*						0		0	0		0	0.970824731235007	P33312	0.9590039849281312				0.2806819081306457				0.8694800138473511												41.266471159270615	40.0	1.0	no
788	chrII_547817	2439	essential	YBR153W	357	+	GAACTTTTTATTAAACGACA	L|121|V	L|121|F						0		0	0		0	0.619241581126787	P33312	0.9512209892272948	0.9587849974632264			0.7261819839477539	0.13164004683494568			1.9035799503326416	0.9128000140190125			1.3570799827575684	0.7467799782752991							34.0311410864278	25.0	1.0	no
789	chrII_548636	2443	essential	YBR154C	354	-	GGCACCAATTTCATTGCACT	silent|GTG>GTC|V|124	silent|GTG>GTA|V|124	V|124|L	V|124|M	RPB5	RNA Polymerase B	215.0	0		0	0		0	-0.09557759346495244	P20434							0.5851101875305176	0.2757128179073334			-0.3125199973583221	-0.05385399982333183			-1.3968000411987305	-1.2790000438690186					50.82325166752247	45.0	0.0	no
790	chrII_548640r	2444	essential	YBR154C	347	+	TACACCAAGTGCAATGAAAT	T|117|R	T|117|I	P|118|A	P|118|S	RPB5	RNA Polymerase B	215.0	0		0	0		0	-0.5524091368448809	P20434					0.002930542454123497	0.003353327512741089	0.1060635894536972	0.4392079114913941	0.9360520243644714	0.3792159855365753	1.3309880495071411	1.7852200269699097									39.2473353688153	35.0	0.0	no
791	chrII_548728	2445	essential	YBR154C	262	-	CTTCATTGTCTTTACACCAA	M|93|I	M|93|I			RPB5	RNA Polymerase B	215.0	0		0	0		0	0.055706155954522996	P20434					0.8398217558860779	0.8398217558860779			3.426245927810669	3.426245927810669			2.9739999771118164	2.9739999771118164							44.992859349370185	35.0	0.0	no
792	chrII_548758	2446	essential	YBR154C	232	-	ATCACAAAATTCTACCCATA	D|84|H	D|84|N	C|83|S	C|83|Y	RPB5	RNA Polymerase B	215.0	0		0	0		0	-0.0835417722480844	P20434					0.06418346613645554	0.2464582473039627	0.6986480355262756	0.26245591044425964	0.3586199879646301	-0.3504000008106232	0.8508999943733215	13.998372077941895			-0.3607999980449677	0.819599986076355					40.46645238171857	30.0	0.0	no
793	chrII_548826r	2450	essential	YBR154C	161	+	ACGTAAAATGATGTCCTTCC	R|55|G	R|55|C			RPB5	RNA Polymerase B	215.0	0		0	0		0	-0.4438345715732718	P20434					0.006500072777271271	0.0008612190722487867			2.104700088500977	1.53056001663208											43.81321162392669	40.0	0.0	no
794	chrII_549849r	2453	essential	YBR155W	81	-	TCTTTAAATTCGGATAGTTG	D|34|H	D|34|N			CNS1	CyclophiliN Seven suppressor	385.0	0		0	0		0	-2.3682058535214963	P33313	0.9486550092697144	0.956179976463318			0.2300367504358292	1.0															37.43861741615433	30.0	1.0	yes
795	chrII_549851r	2454	essential	YBR155W	83	-	TATCTTTAAATTCGGATAGT	D|34|H	D|34|N			CNS1	CyclophiliN Seven suppressor	385.0	0		0	0		0	-0.6138870594052007	P33313	0.9486550092697144	0.956179976463318			0.2300367504358292	1.0															36.62454878980765	25.0	1.0	no
796	chrII_549925r	2455	essential	YBR155W	157	-	ACCGTCTGTTTCATCCAACT	G|59|R	G|59|S	G|59|A	G|59|D	CNS1	CyclophiliN Seven suppressor	385.0	0		1	0		0	0.9150825475776196	P33313	0.941340982913971	0.951104998588562	0.9499930143356324	0.9446240067481996	0.1043967455625534	0.22960832715034485	0.24199800193309784	0.7082571387290955													52.20682951355491	45.0	1.0	no
797	chrII_549912r	2461	essential	YBR155W	144	-	TCCAACTTGGTCATGAAAAA	L|54|F	silent|TTG>TTA|L|54	D|55|H	D|55|N	CNS1	CyclophiliN Seven suppressor	385.0	0		1	0		0	-2.6136870995759294	P33313	0.9587849974632264		0.9486550092697144	0.956179976463318	0.09453492611646652		0.02034253440797329	0.05484316125512123													39.2358305328417	35.0	1.0	yes
798	chrII_550329r	2466	essential	YBR155W	561	-	TTCAAAATTGATTTGTTCTC	L|193|F	silent|TTG>TTA|L|193			CNS1	CyclophiliN Seven suppressor	385.0	0		0	0		0	0.6797025023009979	P33313	0.9587849974632264				0.08087756484746933																35.737361699107794	25.0	1.0	no
799	chrII_550328r	2467	essential	YBR155W	560	-	TCAAAATTGATTTGTTCTCT	L|193|F	silent|TTG>TTA|L|193			CNS1	CyclophiliN Seven suppressor	385.0	0		0	0		0	0.20683047979273333	P33313	0.9587849974632264				0.08087756484746933																37.32072352380658	25.0	1.0	no
800	chrII_550500	2468	essential	YBR155W	729	+	CCAGTAGAGTTACTTAATGA	P|244|R	P|244|L			CNS1	CyclophiliN Seven suppressor	385.0	0		0	0		0	1.0917373068421352	P33313	0.9432820081710817	0.9430609941482544			0.6295028328895569	0.219571515917778															41.553513111011455	35.0	1.0	no
801	chrII_550500r	2470	essential	YBR155W	732	-	CCCTCATTAAGTAACTCTAC	E|250|D	silent|GAG>GAA|E|250	G|251|R	G|251|S	CNS1	CyclophiliN Seven suppressor	385.0	0		0	0		0	0.1313006845886763	P33313	0.94931298494339		0.941340982913971	0.951104998588562	0.646330714225769		0.5311618447303772	0.7602395415306091													44.68411172985793	40.0	1.0	no
802	chrII_550589r	2471	essential	YBR155W	821	-	AATCAAATTCATCTTGCGTG	D|280|H	D|280|N			CNS1	CyclophiliN Seven suppressor	385.0	0		0	0		0	0.10714204846230684	P33313	0.9486550092697144	0.956179976463318			0.0	0.0															40.188075151135884	35.0	1.0	no
803	chrII_560381	2477	essential	YBR160W	303	+	ATTCCAAAGGACCAACCGTT	P|103|A	P|103|S	P|103|R	P|103|L	CDC28	Cell Division Cycle	298.0	0		0	0		0	0.4418427182760292	P00546					0.7679832577705383	0.7533938884735107	0.5924694538116455	0.3226853609085083													48.182344078217966	45.0	1.0	no
804	chrII_560583	2480	essential	YBR160W	505	+	CACATGAAATTGTTACTCTA	H|170|D	H|170|Y			CDC28	Cell Division Cycle	298.0	0		1	0		0	-0.04466923050705995	P00546					0.026891585439443588	0.07457537204027176							0.1162400022149086	-0.58160001039505			0.030906667932868007	-0.453443318605423			37.603415205110934	30.0	1.0	no
805	chrII_560615r	2483	essential	YBR160W	540	-	TTTCCACCCAGTAATACCTC	G|186|A	G|186|E	G|186|R	G|186|R	CDC28	Cell Division Cycle	298.0	0		1	0		0	-0.1901334255828464	P00546					0.35026338696479803	0.12179408222436905	0.030654234811663624	0.030654234811663624									2.872733354568481	4.105466365814209	4.121933460235597	4.121933460235597	52.19218137313055	45.0	1.0	no
806	chrII_571698r	2486	essential	YBR167C	170	+	GCAAGGATCATCCTATGTTG	Q|58|E	Q|58|*						0		0	0		0	-0.36484841974058657	P38291	0.9590039849281312				0.9391661882400512				1.0855799913406372												47.53391282316608	45.0	0.0	no
807	chrII_607757r	2487	essential	YBR192W	108	-	TCAGATTGCTTCAAATTTAG	E|43|Q	E|43|K			RIM2	Replication In Mitochondria	377.0	0		0	0		0	-0.14360951123213256	P38127	0.956179976463318	0.9475290179252625			0.5528981685638428	0.9000115990638733															38.01102133812185	30.0	1.0	no
808	chrII_607788	2488	essential	YBR192W	136	+	ATCATCCAACAGTAAAACCA	H|47|D	H|47|Y	P|48|A	P|48|S	RIM2	Replication In Mitochondria	377.0	0		0	0		0	-0.5037892299315941	P38127	0.9473130106925964	0.9489949941635132	0.9562489986419678	0.9498909711837769	0.609322190284729	0.05604415014386177	0.4052210450172424	0.3665755093097687													41.276656032072076	35.0	1.0	no
809	chrII_608170	2493	essential	YBR192W	518	+	AACACCTATGATTCATCTGA	T|174|R	T|174|I	P|175|A	P|175|S	RIM2	Replication In Mitochondria	377.0	0		0	0		0	-0.32991563286140513	P38127	0.9476869702339172	0.9472420215606691	0.9562489986419678	0.9498909711837769	0.5336956381797789	0.17585667967796326	0.7774556279182434	0.8672756552696228													42.80932366134073	35.0	1.0	no
810	chrII_608289	2499	essential	YBR192W	637	+	TCCGACAGTACAAGAACTCT	R|214|G	R|214|*	silent|GTC>GTG|V|213	silent|GTC>GTT|V|213	RIM2	Replication In Mitochondria	377.0	0		0	0		0	-0.08603857950381816	P38127	0.8994590044021606				0.028203669935464862																45.31250974849128	45.0	1.0	no
811	chrII_609251r	2505	essential	YBR193C	480	+	ACTACGTTTAGAAACGAATA	T|161|S	T|161|I	T|162|R	T|162|M	MED8	MEDiator complex	223.0	0		0	0		0	-0.10030237048137107	P38304	0.9281049966812134	0.92494398355484	0.9287580251693726	0.9313089847564696	0.37324509024620056	0.0768030658364296	0.10661260038614273	0.1236349567770958					0.186599999666214	0.2865999937057495	-0.04340000078082085	-0.7129999995231628					35.230699109329635	30.0	0.0	no
812	chrII_609374	2507	essential	YBR193C	360	-	TTCATCCATTCGTCCACTTC	M|126|I	M|126|I	W|125|C	W|125|*	MED8	MEDiator complex	223.0	0		0	0		0	0.16097575932043456	P38304	0.9405519962310792	0.9405519962310792	0.9208570122718812		1.0	1.0	0.0						1.0099999904632568	1.0099999904632568	1.4977999925613403						52.78033109918994	45.0	0.0	no
813	chrII_609568r	2512	essential	YBR193C	163	+	CCAAAGCCGAACTGCCACAA	silent|TCC>TCG|S|55	silent|TCC>TCT|S|55	A|57|G	A|57|V	MED8	MEDiator complex	223.0	0		0	0		0	0.31427052082640744	P38304			0.9392369985580444	0.9400410056114196			0.27015367150306696	0.25334233045578003							0.17499999701976776	0.8460000157356262					50.084842168215395	55.00000000000001	0.0	no
814	chrII_609681	2516	essential	YBR193C	53	-	AATCAAAACTAACATCTTCT	D|24|H	D|24|N			MED8	MEDiator complex	223.0	0		0	0		0	0.4351038624566429	P38304	0.9325000047683716	0.9476670026779176			0.0	0.0											0.10980000346899033	0.08900000154972076			34.033336152352945	25.0	0.0	no
815	chrII_612681r	2518	essential	YBR196C	1197	+	TTCTTCCAATTGGTTCACCA	F|400|L	silent|TTC>TTT|F|400	F|401|L	silent|TTC>TTT|F|401	PGI1	PhosphoGlucoIsomerase	554.0	0		1	0		0	-1.4205865988957076	P12709	0.9387490153312684		0.9387490153312684		0.007431191392242909		0.019943427294492718						-0.6362000107765198		-0.1289999932050705						50.54528705085892	40.0	0.0	no
816	chrII_612732r	2519	essential	YBR196C	1146	+	TCTACTGGTTCTATCTTGTT	S|383|C	S|383|F	T|384|S	T|384|I	PGI1	PhosphoGlucoIsomerase	554.0	0		0	0		0	0.6537728672998497	P12709	0.945252001285553	0.9294660091400146	0.9491789937019348	0.9472420215606691	0.05171800777316093	0.04833333566784859	0.0109281400218606	0.0014461119426414368													47.30575944937061	35.0	0.0	no
817	chrII_612758	2520	essential	YBR196C	1123	-	GTCAGTAAACACGTTACCTC	D|381|H	D|381|N			PGI1	PhosphoGlucoIsomerase	554.0	0		0	0		0	-2.625037973069504	P12709	0.9486550092697144	0.956179976463318			0.0314369760453701	0.3597965240478516															45.795687825022185	45.0	0.0	yes
818	chrII_612879r	2524	essential	YBR196C	999	+	GTCTGGTACAACAACTTCTT	silent|GTC>GTG|V|334	silent|GTC>GTT|V|334			PGI1	PhosphoGlucoIsomerase	554.0	0		0	0		0	0.37672141634134015	P12709																					44.99199150184654	40.0	0.0	no
819	chrII_612903	2525	essential	YBR196C	978	-	GACAACAAACCACCCAACAA	L|332|F	silent|TTG>TTA|L|332	L|331|F	silent|TTG>TTA|L|331	PGI1	PhosphoGlucoIsomerase	554.0	0		0	0		0	-0.19491486885132286	P12709	0.9587849974632264		0.9587849974632264		0.009865252301096916		0.0077809998765587815														43.394347382197225	45.0	0.0	no
820	chrII_612937r	2527	essential	YBR196C	941	+	CCACTTCACCCAAACCCCAT	H|315|Q	silent|CAC>CAT|H|315	H|315|D	H|315|Y	PGI1	PhosphoGlucoIsomerase	554.0	0		0	0		0	-0.8588745330298617	P12709	0.9588389992713928		0.9473130106925964	0.9489949941635132	0.002120200777426362		0.005572885740548372	0.03350309655070305													56.997440962961655	55.00000000000001	0.0	no
821	chrII_613181	2534	essential	YBR196C	700	-	CTTCGACAAGAACCAGTTCT	silent|TCG>TCC|S|239	silent|TCG>TCA|S|239	L|238|F	silent|TTG>TTA|L|238	PGI1	PhosphoGlucoIsomerase	554.0	0		0	0		1	-0.27971662253330465	P12709			0.9587849974632264				0.0058341603726148605								1.3539999723434448						45.91553890156456	45.0	0.0	no
822	chrII_613271	2539	essential	YBR196C	610	-	TTCTGGGTCAACAACCTTCA	E|210|Q	E|210|K			PGI1	PhosphoGlucoIsomerase	554.0	0		0	0		0	1.2369543584685387	P12709	0.956179976463318	0.9475290179252625			0.09452083706855774	0.09937994927167892															49.26963042373086	45.0	0.0	no
823	chrII_613458r	2545	essential	YBR196C	420	+	TTCTCTGAACAAGTTCGTTC	F|141|L	silent|TTC>TTT|F|141	S|142|C	S|142|F	PGI1	PhosphoGlucoIsomerase	554.0	0		1	0		0	0.004674189599578341	P12709	0.9387490153312684		0.945252001285553	0.9294660091400146	0.16009411215782166		0.15637019276618958	0.047645363956689835													43.815819702930696	40.0	0.0	no
824	chrII_613530r	2547	essential	YBR196C	348	+	AACAAGCCAATGTACGTTGA	N|117|K	silent|AAC>AAT|N|117	P|119|A	P|119|S	PGI1	PhosphoGlucoIsomerase	554.0	0		1	0		0	0.5466015988022093	P12709	0.9439849853515624		0.9562489986419678	0.9498909711837769	0.21682606637477875		0.22103774547576904	0.3500351309776306													43.054298622273556	40.0	0.0	no
825	chrII_613637	2549	essential	YBR196C	244	-	ACCGGTGACGTTAGCCTCCT	G|88|R	G|88|S	G|88|A	G|88|D	PGI1	PhosphoGlucoIsomerase	554.0	0		1	0		0	-1.3257362662773442	P12709	0.941340982913971	0.951104998588562	0.9499930143356324	0.9446240067481996	0.4860329926013946	0.7015200853347778	0.760576069355011	0.6285775303840637													60.05540992086157	60.0	0.0	no
826	chrII_613619	2550	essential	YBR196C	262	-	GAACATAGCATCTCTCAAAC	M|93|I	M|93|I			PGI1	PhosphoGlucoIsomerase	554.0	1	Series([], Name: modification, dtype: object)	0	0		0	0.32930005193864953	P12709	0.9553959965705872	0.9553959965705872			0.020202824845910072	0.020202824845910072															40.50815852792596	40.0	0.0	no
827	chrII_613654r	2552	essential	YBR196C	224	+	TGCATTGATTGAACTGGCCA	A|76|G	A|76|V			PGI1	PhosphoGlucoIsomerase	554.0	0		0	0		0	-0.6918556003747739	P12709	0.9484469890594482	0.9504740238189696			0.1151144951581955	0.09074702113866806							0.4510000050067902	1.0670000314712524							48.86828302235756	45.0	0.0	no
828	chrII_616733	2557	essential	YBR198C	1771	-	ATCGCATGACCATAACCTTG	D|597|H	D|597|N	C|596|S	C|596|Y	TAF5	TATA binding protein-Associated Factor	798.0	0		1	0		0	-1.0698920016714033	P38129	0.9486550092697144	0.956179976463318	0.9421560168266296	0.9290120005607604	0.004363010637462139	0.013696395792067051	0.051308020949363715	0.004398111253976822													47.25141594822578	45.0	0.0	no
829	chrII_616742r	2558	essential	YBR198C	1759	+	ACGACCAAACCGCAAGGTTA	H|587|Q	silent|CAC>CAT|H|587	D|588|E	silent|GAC>GAT|D|588	TAF5	TATA binding protein-Associated Factor	798.0	0		0	0		0	-0.3813217640646403	P38129	0.9588389992713928		0.9532920122146606		0.0397840291261673		0.14008152484893802														47.81001059725946	50.0	0.0	no
830	chrII_616748r	2559	essential	YBR198C	1753	+	CATCGCACGACCAAACCGCA	S|586|W	S|586|L	H|587|D	H|587|Y	TAF5	TATA binding protein-Associated Factor	798.0	0		0	0		0	-1.4887875562648352	P38129	0.9288619756698608	0.9298099875450134	0.9473130106925964	0.9489949941635132	0.0	0.0	0.1498219519853592	0.16044270992279053													52.11721502787231	60.0	0.0	no
831	chrII_616765	2560	essential	YBR198C	1739	-	GCGATGCAGTGGCGAAATAA	silent|TCG>TCC|S|586	silent|TCG>TCA|S|586	A|585|P	A|585|T	TAF5	TATA binding protein-Associated Factor	798.0	0		0	0		0	-1.185260348222576	P38129			0.9573720097541808	0.9523990154266356			0.0	0.0													46.04498590508047	50.0	0.0	no
832	chrII_616956	2567	essential	YBR198C	1548	-	CCCACCAAAGTTTTACACGT	silent|GTG>GTC|V|522	silent|GTG>GTA|V|522	G|523|R	G|523|R	TAF5	TATA binding protein-Associated Factor	798.0	0		0	0		1	-0.0119441380368546	P38129			0.941340982913971	0.941340982913971			0.0	0.0													49.10526296749094	45.0	0.0	no
833	chrII_616957	2568	essential	YBR198C	1547	-	CCACCAAAGTTTTACACGTT	V|522|L	V|522|M	silent|GTG>GTC|V|522	silent|GTG>GTA|V|522	TAF5	TATA binding protein-Associated Factor	798.0	0		0	0		0	0.4095582041105424	P38129	0.9539830088615416	0.9587630033493042			0.06810545176267624	0.013107744976878166															45.87239231585671	40.0	0.0	no
834	chrII_617116	2572	essential	YBR198C	1388	-	ACATGTCTTTATTTGTGTTT	M|469|I	M|469|I	D|468|H	D|468|N	TAF5	TATA binding protein-Associated Factor	798.0	0		0	0		0	0.3938539114391697	P38129	0.9553959965705872	0.9553959965705872	0.9486550092697144	0.956179976463318	0.05552919954061508	0.05552919954061508	0.1182698905467987	0.7951752543449402													42.13893624844423	25.0	0.0	no
835	chrII_617469r	2576	essential	YBR198C	1032	+	CAACTAAATCAACAAACTGC	L|346|V	silent|CTA>TTA|L|346			TAF5	TATA binding protein-Associated Factor	798.0	0		0	0		0	0.8367137909607424	P38129	0.9512209892272948				0.4730924367904663																34.50005922746982	35.0	0.0	no
836	chrII_617536	2577	essential	YBR198C	968	-	TAACAAACTCCTCGTCTTTT	V|329|L	V|329|I			TAF5	TATA binding protein-Associated Factor	798.0	0		0	0		0	0.4197439056545914	P38129	0.9539830088615416	0.9574310183525084			0.645966112613678	0.4116410911083221															43.16993228175517	35.0	0.0	no
837	chrII_617645	2579	essential	YBR198C	859	-	ATCAGCCAATTTTTCCCTTG	D|293|H	D|293|N	A|292|P	A|292|T	TAF5	TATA binding protein-Associated Factor	798.0	0		0	0		0	0.1538894017063982	P38129	0.9486550092697144	0.956179976463318	0.9573720097541808	0.9523990154266356	0.05636259168386459	0.3604736626148224	0.23067237436771396	0.4934672713279724													50.5121007380933	40.0	0.0	no
838	chrII_617674	2580	essential	YBR198C	830	-	ATTCTACAATATTTGGATCT	E|283|Q	E|283|K	V|282|L	V|282|I	TAF5	TATA binding protein-Associated Factor	798.0	0		0	0		0	-1.1009936669006133	P38129	0.956179976463318	0.9475290179252625	0.9539830088615416	0.9574310183525084	0.5716257691383362	0.8996968865394592	0.5912805199623108	0.5950608253479004			-0.14834000170230865	-0.2804200053215027			-0.5867599844932556	-0.5134599804878235					38.23748638186589	25.0	0.0	no
839	chrII_617886	2581	essential	YBR198C	618	-	CCATGGAAGTCCTTAAAATC	G|213|R	G|213|S			TAF5	TATA binding protein-Associated Factor	798.0	0		0	0		0	-0.02605905226958749	P38129	0.941340982913971	0.951104998588562			0.24582678079605105	0.6402860879898071			-0.03466000035405159	0.7862799763679504											42.00104202187657	40.0	0.0	no
840	chrII_617988	2583	essential	YBR198C	516	-	TACATGATGTAGCTTAGTTC	M|178|I	M|178|I			TAF5	TATA binding protein-Associated Factor	798.0	0		0	0		0	-0.9994781259290146	P38129	0.9553959965705872	0.9553959965705872			0.2583727240562439	0.2583727240562439			2.9358398914337163	2.9358398914337163											42.48929325816334	35.0	0.0	no
841	chrII_618089r	2586	essential	YBR198C	412	+	TATCTAGCGGGCGACTAGAA	S|139|C	S|139|F			TAF5	TATA binding protein-Associated Factor	798.0	0		0	0		0	-0.5156366433602638	P38129	0.945252001285553	0.9294660091400146			0.05524877458810806	0.06012406200170518															48.04793835490205	50.0	0.0	no
842	chrII_618116	2588	essential	YBR198C	388	-	ACCACCTTCTGCATCTCTCT	G|136|R	G|136|S	G|136|A	G|136|D	TAF5	TATA binding protein-Associated Factor	798.0	0		0	0		0	0.0558164765119695	P38129	0.941340982913971	0.951104998588562	0.9499930143356324	0.9446240067481996	0.5263200402259827	0.7322649955749512	0.7516424655914307	0.626510739326477													57.98219613715531	50.0	0.0	no
843	chrII_618180r	2593	essential	YBR198C	321	+	TCATCAATTCCTCCGAACCC	S|108|*	S|108|L	S|109|*	S|109|L	TAF5	TATA binding protein-Associated Factor	798.0	0		1	0		0	-1.2159685497086985	P38129		0.9298099875450134		0.9298099875450134		0.20383524894714355		0.21016575396060946													52.34098942516749	50.0	0.0	no
844	chrII_618216	2594	essential	YBR198C	288	-	TTACCTGTTTTAGTATTTGC	G|102|A	G|102|D	G|102|R	G|102|S	TAF5	TATA binding protein-Associated Factor	798.0	0		1	0		0	-0.1871187353384636	P38129	0.9499930143356324	0.9446240067481996	0.941340982913971	0.951104998588562	0.6894954442977905	0.10686898976564407	0.07676265388727188	0.6313326358795166													43.95077704595138	30.0	0.0	no
845	chrII_618435r	2607	essential	YBR198C	66	+	CAACGAACTAATAATGCTGC	R|24|G	R|24|*			TAF5	TATA binding protein-Associated Factor	798.0	0		1	0		0	-0.3887101112898936	P38129	0.8994590044021606				0.453848123550415																38.41399114202369	40.0	0.0	no
846	chrII_620890	2608	high_effect	YBR200W	18	+	CTCTCAAAAAGAGATAGTAA	silent|CTC>CTG|L|7	silent|CTC>CTT|L|7	S|8|*	S|8|L	BEM1	Bud EMergence	551.0	0		0	0		1	-0.01769455791387911	P29366																					33.09614545896653	30.0	1.0	no
847	chrII_620944	2609	high_effect	YBR200W	72	+	TCCACACCTTCTCATGATAA	silent|TCC>TCG|S|25	silent|TCC>TCT|S|25	S|25|C	S|25|F	BEM1	Bud EMergence	551.0	0		0	0		1	0.3108506452242262	P29366																			0.26175999641418457	-0.9046599864959716	47.65636410487043	40.0	1.0	no
848	chrII_620945	2610	high_effect	YBR200W	73	+	CCACACCTTCTCATGATAAT	T|26|R	T|26|I	silent|TCC>TCG|S|25	silent|TCC>TCT|S|25	BEM1	Bud EMergence	551.0	1	Series([], Name: modification, dtype: object)	0	0		0	-1.3420245431367317	P29366																					46.64317661206104	40.0	1.0	no
849	chrII_621132	2615	high_effect	YBR200W	260	+	TTCAAAGGAACTATCTTTCA	S|88|*	S|88|L			BEM1	Bud EMergence	551.0	0		0	0		0	-1.5523970984132411	P29366						0.11532685905694963															38.290735719338564	30.0	1.0	no
850	chrII_621237r	2618	high_effect	YBR200W	368	-	ACACTTCAAAATAGGTTTTG	V|129|L	V|129|M	silent|GTG>GTC|V|129	silent|GTG>GTA|V|129	BEM1	Bud EMergence	551.0	0		0	0		0	-0.277192234130936	P29366					0.15246741473674774	0.040166284888982766															36.671395702076666	30.0	1.0	no
851	chrII_621238r	2619	high_effect	YBR200W	369	-	AACACTTCAAAATAGGTTTT	silent|GTG>GTC|V|129	silent|GTG>GTA|V|129	V|129|L	V|129|M	BEM1	Bud EMergence	551.0	0		0	0		0	-0.3958874724349269	P29366							0.15246741473674774	0.040166284888982766													35.37588617950871	25.0	1.0	no
852	chrII_621245r	2621	high_effect	YBR200W	376	-	TCTATCAAACACTTCAAAAT	R|132|T	R|132|K	D|131|H	D|131|N	BEM1	Bud EMergence	551.0	0		0	0		0	-0.3924930382483488	P29366					0.019217023625969887	0.7302218079566956	0.15505343675613406	0.9491428136825562													33.661468425203225	25.0	1.0	no
853	chrII_621315	2623	high_effect	YBR200W	443	+	TACAAATGATTCATTAAACA	T|149|R	T|149|I			BEM1	Bud EMergence	551.0	0		0	0		0	0.7377280603964356	P29366					0.19704590737819672	0.10482480376958847															30.923258946671357	20.0	1.0	no
854	chrII_621316	2624	high_effect	YBR200W	444	+	ACAAATGATTCATTAAACAT	T|149|R	T|149|I			BEM1	Bud EMergence	551.0	0		0	0		0	-0.26909199486571217	P29366					0.19704590737819672	0.10482480376958847															31.435928695618372	20.0	1.0	no
855	chrII_621486r	2630	high_effect	YBR200W	617	-	TAACAAACCCAACAGGAACA	V|212|L	V|212|I			BEM1	Bud EMergence	551.0	0		0	0		0	0.0843367244971771	P29366					0.03110164403915405	0.17848534882068634			-1.76691997051239	0.1088000014424324											40.20773368437773	40.0	1.0	no
856	chrII_621509	2631	high_effect	YBR200W	637	+	GCATCATAGATATTGCCACG	S|213|R	silent|AGC>AGT|S|213	I|214|M	silent|ATC>ATT|I|214	BEM1	Bud EMergence	551.0	0		0	0		0	0.4424312345131515	P29366					0.2395727336406708		0.006062314379960298		-1.0239800214767456		0.6001999974250793										47.27971870238633	45.0	1.0	no
857	chrII_621576r	2632	high_effect	YBR200W	707	-	TCCATTCTTGAACAGTTGGT	W|242|S	W|242|*	W|242|C	W|242|*	BEM1	Bud EMergence	551.0	0		0	0		0	-2.0148016682318213	P29366					0.0		0.0		3.3987998962402344		2.893399953842163										48.013338712521545	40.0	1.0	yes
858	chrII_621636r	2633	high_effect	YBR200W	767	-	GCTGCTGCTCCACAGAACCA	Q|262|H	silent|CAG>CAA|Q|262	Q|261|H	silent|CAG>CAA|Q|261	BEM1	Bud EMergence	551.0	0		1	0		0	0.5497952657872779	P29366					0.1301390677690506		0.11659639328718185														58.57686551926406	60.0	1.0	no
859	chrII_621740r	2638	high_effect	YBR200W	871	-	CTTCTCATCTTCTAACCCAA	E|296|D	silent|GAG>GAA|E|296	E|296|Q	E|296|K	BEM1	Bud EMergence	551.0	0		0	0		0	-0.5709608025269853	P29366					1.0		0.29529768228530884	0.4005987048149109	0.11940000206232072		-0.4676800072193146	-0.10292000323534012									48.07451159285272	40.0	1.0	no
860	chrII_621867r	2640	high_effect	YBR200W	998	-	TCAACTTACCGGCCTCTGCT	L|339|F	silent|TTG>TTA|L|339	K|338|N	silent|AAG>AAA|K|338	BEM1	Bud EMergence	551.0	0		0	0		0	0.5201514254032109	P29366					0.17256782948970795		0.29762738943099976		-0.19988000392913816		1.0662599802017212		0.6922221779823303		1.2698001861572266						56.96984798761475	55.00000000000001	1.0	no
861	chrII_621868r	2641	high_effect	YBR200W	999	-	CTCAACTTACCGGCCTCTGC	L|339|F	silent|TTG>TTA|L|339	K|338|N	silent|AAG>AAA|K|338	BEM1	Bud EMergence	551.0	0		0	0		0	1.0167618761038828	P29366					0.17256782948970795		0.29762738943099976		-0.19988000392913816		1.0662599802017212		0.6922221779823303		1.2698001861572266						56.96984798761475	60.0	1.0	no
862	chrII_626035	2652	essential	YBR202W	263	+	TCAAAACGAAAAGTTTCTCC	Q|89|E	Q|89|*	N|90|K	silent|AAC>AAT|N|90	MCM7	MiniChromosome Maintenance	845.0	0		0	0		0	0.2573301387367089	P38132	0.922443985939026		0.9035819768905641		1.0		0.23828081786632535														36.95077556927339	35.0	1.0	no
863	chrII_626203r	2656	essential	YBR202W	434	-	TCTCATTCCTCAGTCTCCTT	E|151|Q	E|151|K	E|151|D	silent|GAG>GAA|E|151	MCM7	MiniChromosome Maintenance	845.0	0		0	0		0	-3.0453977898954583	P38132	0.9202449917793274	0.9081959724426271	0.912388026714325		0.6511221528053284	0.5996195077896118	0.5818276405334473														57.11179891964491	45.0	1.0	yes
864	chrII_626298r	2664	essential	YBR202W	529	-	TTCTCTTAACGCATCATTCA	E|183|Q	E|183|K	R|182|T	R|182|K	MCM7	MiniChromosome Maintenance	845.0	0		0	0		0	-0.6365781611093547	P38132	0.9315000176429749	0.9194509983062744	0.900963008403778	0.9193329811096193	0.4231487214565277	0.7113109230995178	0.1823716014623642	1.0													44.76842807125343	35.0	1.0	no
865	chrII_626433	2666	essential	YBR202W	661	+	GTTCTAAACCATTATCTGTT	S|222|C	S|222|F			MCM7	MiniChromosome Maintenance	845.0	0		0	0		0	0.017134414704481567	P38132	0.9077129960060121	0.8902170062065125			0.16441388428211212	0.5684424042701721															42.057933430485654	30.0	1.0	no
866	chrII_626515	2669	essential	YBR202W	743	+	TTCTGATGTCAAACCAGCTG	S|249|C	S|249|F			MCM7	MiniChromosome Maintenance	845.0	0		0	0		0	-1.3752984429974018	P38132	0.9077129960060121	0.8902170062065125			0.012579881586134434	0.007125353906303644															46.37257674283956	45.0	1.0	no
867	chrII_626553r	2671	essential	YBR202W	784	-	TTCGTACCCACATTGATCGC	E|268|Q	E|268|K	silent|GGG>GGC|G|266	silent|GGG>GGA|G|266	MCM7	MiniChromosome Maintenance	845.0	0		0	0		0	-0.0689135553048794	P38132	0.9315000176429749	0.9194509983062744			0.09473607689142227	0.01986931636929512															51.77300400648864	50.0	1.0	no
868	chrII_626759	2673	essential	YBR202W	987	+	TCGCTAAATATCCACGTTAA	L|331|V	silent|CTA>TTA|L|331	S|330|W	S|330|L	MCM7	MiniChromosome Maintenance	845.0	0		0	0		0	0.17506350910194987	P38132	0.9779649972915648		0.9502170085906982	0.9589700102806092	0.3175411522388458		0.002684257924556732	0.01290670782327652													41.61309667742563	35.0	1.0	no
869	chrII_626770r	2676	essential	YBR202W	1001	-	TTACCAGCGTCCCGTTAACG	V|340|L	V|340|I	silent|CTG>CTC|L|339	silent|CTG>CTA|L|339	MCM7	MiniChromosome Maintenance	845.0	0		1	0		0	0.10376163138102426	P38132	0.9131360054016112	0.9208049774169922			0.050413742661476135	0.06585069745779037															53.23500601983375	55.00000000000001	1.0	no
870	chrII_626834	2677	essential	YBR202W	1062	+	TTCTTGCCAGCGCCCTACAC	F|355|L	silent|TTC>TTT|F|355	P|357|A	P|357|S	MCM7	MiniChromosome Maintenance	845.0	0		0	0		0	0.4850809764501406	P38132	0.9022229909896852		1.0004199743270874	0.9926369786262512	0.013951902277767658		0.0	0.0													60.49580442034983	60.0	1.0	no
871	chrII_626881	2679	essential	YBR202W	1109	+	ACTGACAGAAACTTATTTAG	L|371|V	silent|CTG>TTG|L|371	T|372|R	T|372|I	MCM7	MiniChromosome Maintenance	845.0	0		0	0		0	0.21956943990071068	P38132	0.9282950162887572		0.8982250094413757	0.9084240198135376	0.1922057420015335		0.00974367279559374	0.010702784173190594													34.92320619447588	30.0	1.0	no
872	chrII_627062	2685	essential	YBR202W	1290	+	GCGTTGCTGCTATTACTTGT	A|431|G	A|431|V	L|433|V	silent|CTG>TTG|L|433	MCM7	MiniChromosome Maintenance	845.0	0		0	0		0	0.8469009844881159	P38132	0.9109870195388794	0.9102140069007874	0.9950990080833436		0.03969994187355042	0.0756106823682785	0.0														52.29551656202182	45.0	1.0	no
873	chrII_627219r	2690	essential	YBR202W	1450	-	GCCTGAGGAACCCTTACCAG	G|490|R	G|490|S	G|490|A	G|490|D	MCM7	MiniChromosome Maintenance	845.0	0		1	0		0	-2.7230199879684256	P38132	0.9727219939231871	0.9916149973869324	0.9903749823570251	0.9780880212783812	0.0	0.0	0.0	0.0													56.478839164749964	60.0	1.0	yes
874	chrII_627400	2696	essential	YBR202W	1628	+	ACAAACAATTTCGATATCCA	Q|544|E	Q|544|*	T|545|R	T|545|I	MCM7	MiniChromosome Maintenance	845.0	0		0	0		0	-0.21536994308102225	P38132	1.0026899576187134		0.9094799757003784	0.9196789860725404	0.0		0.0	0.0													38.39812111203491	30.0	1.0	no
875	chrII_627404	2698	essential	YBR202W	1632	+	ACAATTTCGATATCCAAGGC	T|545|R	T|545|I			MCM7	MiniChromosome Maintenance	845.0	0		0	0		0	0.1423627547503459	P38132	0.9094799757003784	0.9196789860725404			0.0	0.0															43.631255563967336	40.0	1.0	no
876	chrII_646460	2704	essential	YBR211C	653	-	TTCGTACCGATATTATCTGC	R|224|P	R|224|Q	V|223|L	V|223|I	AME1	Associated with Microtubules and Essential	324.0	0		0	0		0	0.43539183387677016	P38313	0.9099509716033936	0.949662983417511	0.9539830088615416	0.9574310183525084	0.01967362500727177	0.2161046266555786	0.18454459309577945	0.5252835750579834													45.9594526286486	40.0	0.0	no
877	chrII_646807	2708	essential	YBR211C	306	-	TCATCATTTCTAACATTTTG	E|109|Q	E|109|K	D|108|H	D|108|N	AME1	Associated with Microtubules and Essential	324.0	0		0	0		0	-0.17512700866422626	P38313	0.956179976463318	0.9475290179252625	0.9486550092697144	0.956179976463318	0.43965229392051697	0.6173505187034607	0.01875939592719078	0.05011746287345886													37.454673302976005	25.0	0.0	no
878	chrII_646892	2709	essential	YBR211C	221	-	GCTGATACCCATGTTCATGA	Q|80|H	silent|CAG>CAA|Q|80			AME1	Associated with Microtubules and Essential	324.0	0		0	0		0	-1.3068146070456406	P38313	0.9570760130882264				0.027651315554976463																51.03900526047658	45.0	0.0	no
879	chrII_646916r	2711	essential	YBR211C	194	+	CACTAATAACGTAAATGCGC	T|66|S	T|66|I			AME1	Associated with Microtubules and Essential	324.0	0		0	0		0	0.8271956947446194	P38313	0.9491789937019348	0.9472420215606691			0.5960248112678528	0.14405986666679382															38.67547342444289	40.0	0.0	no
880	chrII_646917	2712	essential	YBR211C	196	-	CTGCGCATTTACGTTATTAG	silent|GCG>GCC|A|71	silent|GCG>GCA|A|71	A|71|P	A|71|T	AME1	Associated with Microtubules and Essential	324.0	0		0	0		0	-0.3623268353049791	P38313			0.9573720097541808	0.9523990154266356																	44.5277900566324	40.0	0.0	no
881	chrII_646951	2713	essential	YBR211C	162	-	TCGAAAGAATTCGCAAGTTT	E|61|Q	E|61|K			AME1	Associated with Microtubules and Essential	324.0	0		1	0		0	-3.837434199948991	P38313	0.956179976463318	0.9475290179252625			0.4670051634311676	0.6642101407051086															38.94590224381909	35.0	0.0	yes
882	chrII_647017	2714	essential	YBR211C	96	-	TCCTCTCTATAAACAGCATT	E|38|D	silent|GAG>GAA|E|38	E|39|Q	E|39|K	AME1	Associated with Microtubules and Essential	324.0	0		1	0		0	-0.19505761848740266	P38313	0.94931298494339		0.956179976463318	0.9475290179252625	0.6221488118171692		0.6952270865440369	0.8264002203941345													44.36676834879871	35.0	0.0	no
883	chrII_685720	2716	essential	YBR234C	853	-	CGCAAATTTCCAGCCTTCAG	A|291|P	A|291|T			ARC40	ARp2/3 Complex subunit	384.0	0		0	0		0	-0.17958421489463233	P38328					0.24588076770305636	0.8852062821388245							-0.4814000129699707	0.2899999916553497							50.614696772426846	50.0	0.0	no
884	chrII_685920	2720	essential	YBR234C	653	-	GACTTCTCCATTCCACATCA	S|224|T	S|224|N	R|223|T	R|223|K	ARC40	ARp2/3 Complex subunit	384.0	0		0	0		0	1.6459147600820807	P38328					0.03434252738952637	0.14756038784980774	0.02845614776015282	0.013173903338611126													52.53593884549372	45.0	0.0	no
885	chrII_685965r	2721	essential	YBR234C	605	+	CCCTTTTGGTTGTTTAATCA	P|203|R	P|203|L	P|203|A	P|203|S	ARC40	ARp2/3 Complex subunit	384.0	0		0	0		0	0.08553495760189687	P38328					0.01334652118384838	0.004012519959360361	0.05156753957271576	0.011587778106331824													47.971563055959166	35.0	0.0	no
886	chrII_685974	2722	essential	YBR234C	599	-	AACAACCAAAAGGGAATTTC	C|206|S	C|206|Y	G|205|A	G|205|D	ARC40	ARp2/3 Complex subunit	384.0	0		0	0		0	-2.415760901121257	P38328					0.6857208013534546	0.07381636649370192	0.020121948793530464	0.08364874869585037					0.4501999914646149	-0.8637999892234802							36.219830332824756	35.0	0.0	yes
887	chrII_686222	2730	essential	YBR234C	351	-	ACAGCAAACTTATAACCATT	V|124|L	V|124|I	A|123|P	A|123|T	ARC40	ARp2/3 Complex subunit	384.0	0		1	0		0	-0.6754559799026307	P38328					0.06219681724905968	0.01759891398251057	0.0	0.0													39.16566604636199	30.0	0.0	no
888	chrII_686247r	2732	essential	YBR234C	323	+	AGCAGCTACTTCAGTTACAT	A|109|G	A|109|V	A|110|G	A|110|V	ARC40	ARp2/3 Complex subunit	384.0	0		0	0		0	0.5545380125039118	P38328					0.01818235963582993	0.0061672148294746884	0.0	0.0					0.34439998865127563	0.9696000218391418	1.753000020980835	1.3655999898910522					48.39706029386667	40.0	0.0	no
889	chrII_686325r	2735	essential	YBR234C	245	+	AGACCGTAATGCTTACGTTT	D|83|E	silent|GAC>GAT|D|83	R|84|G	R|84|C	ARC40	ARp2/3 Complex subunit	384.0	0		0	0		0	0.2560327386412027	P38328					0.01188800111413002		0.004130295477807522	0.0005152411758899689									1.883800029754639		-3.704999923706055	-0.2980000078678131	46.26578356226997	40.0	0.0	no
890	chrII_686467	2741	essential	YBR234C	106	-	ACAATCTGTTTCGCATGTAA	C|42|S	C|42|Y	D|41|H	D|41|N	ARC40	ARp2/3 Complex subunit	384.0	0		0	0		0	-0.10452985408298268	P38328					0.6550179719924927	0.041138283908367164	0.4725218415260315	1.0													42.951301690272096	35.0	0.0	no
891	chrII_686560	2743	essential	YBR234C	13	-	AACGGACTTGTCTTTAGAAT	V|11|L	V|11|I	K|9|N	silent|AAG>AAA|K|9	ARC40	ARp2/3 Complex subunit	384.0	0		0	0		0	0.6523010910423888	P38328					0.3617236912250519	0.32746827602386475	0.01612180471420288														40.669896229723356	35.0	0.0	no
892	chrII_690963	2745	essential	YBR236C	711	-	TCACACGGAAATCTACAGTC	C|243|S	C|243|Y	D|244|H	D|244|N	ABD1		436.0	0		0	0		0	-0.4221843778929386	P32783	0.9421560168266296	0.9290120005607604	0.9486550092697144	0.956179976463318	0.08791057020425798	0.2008577138185501	0.0	0.0													43.132491984020525	45.0	0.0	no
893	chrII_690822	2747	essential	YBR236C	852	-	TAACGAATGAATTCTGAATC	R|290|P	R|290|H			ABD1		436.0	0		0	0		0	-3.3678419241047317	P32783	0.9099509716033936	0.9570810198783876			0.23633578419685364	0.15702541172504425															33.147374757806396	30.0	0.0	yes
894	chrII_691054r	2751	essential	YBR236C	617	+	ATACCGGTCCATGAGAAATT	Y|207|*	silent|TAC>TAT|Y|207	R|208|G	R|208|W	ABD1		436.0	0		0	0		0	-1.0548468693526694	P32783			0.8994590044021606	0.9448130130767822			0.17947764694690704	0.008847994729876518													44.905634498448194	40.0	0.0	no
895	chrII_691306	2756	essential	YBR236C	368	-	TACGTTCATTATAGTGCTCT	R|129|P	R|129|H	E|128|Q	E|128|K	ABD1		436.0	0		0	0		0	-0.14423983610905622	P32783	0.9099509716033936	0.9570810198783876	0.956179976463318	0.9475290179252625	0.010783448815345764	0.011554082855582236	0.4951054453849793	0.33660730719566345													45.48251479743181	35.0	0.0	no
896	chrII_691328	2757	essential	YBR236C	346	-	GACAATCTGGTCAACATTTA	V|122|L	V|122|I	Q|120|H	silent|CAG>CAA|Q|120	ABD1		436.0	0		0	0		0	0.503998253199741	P32783	0.9539830088615416	0.9574310183525084	0.9570760130882264		0.04036128148436546	0.4281575679779053	0.05346934497356415														40.909637604974186	35.0	0.0	no
897	chrII_691432r	2758	essential	YBR236C	239	+	ACATGAAAGGTATGATCAAG	H|81|D	H|81|Y			ABD1		436.0	0		0	0		0	-1.7933656805511025	P32783	0.9473130106925964	0.9489949941635132			0.6330698132514954	0.373544991016388															35.96220520991602	35.0	0.0	no
898	chrII_691620r	2763	essential	YBR236C	51	+	CGTCAGTACGGCTCAATTAC	Q|19|E	Q|19|*			ABD1		436.0	0		0	0		0	-2.6728788793071705	P32783	0.9590039849281312																				47.718187862651405	50.0	0.0	yes
899	chrII_691650	2764	essential	YBR236C	24	-	TCTTCTTGTGACATCCATAT	D|15|H	D|15|N	E|14|Q	E|14|K	ABD1		436.0	0		1	0		0	0.10225576740293148	P32783	0.9486550092697144	0.956179976463318	0.956179976463318	0.9475290179252625																	46.50046064013885	35.0	0.0	no
900	chrII_692162	2771	essential	YBR237W	193	+	AACGTGTAAAAGAAGAGCTT	R|66|G	R|66|C						0		0	0		0	0.4358584728110727	P21372					0.2335866689682007	0.03360828012228012															36.79313501489156	35.0	1.0	no
901	chrII_692353r	2775	essential	YBR237W	387	-	TCTTTTTCATTATCATGCTC	D|136|H	D|136|N						0		0	0		0	0.06207222977665641	P21372					0.0	0.0															43.74219818979492	30.0	1.0	no
902	chrII_692645r	2778	essential	YBR237W	679	-	AACTTCCATCTCTGACATCG	V|233|L	V|233|I	E|232|Q	E|232|K				0		0	0		0	1.1144889123381547	P21372					0.148606076836586	0.3588675856590271	0.03049266897141933	0.02426370978355408	-0.17319999635219574	-0.4727599918842316	0.16784000396728516	0.2096399962902069									47.093467277063844	45.0	1.0	no
903	chrII_692720r	2780	essential	YBR237W	754	-	AGACCACTTTGTGACTGGTT	W|257|C	W|257|*	W|257|S	W|257|*				0		0	0		0	-1.4235156696681668	P21372					0.0037992177531123157		0.005506576038897038		4.733540058135986		5.997260093688965										50.25638425273593	45.0	1.0	no
904	chrII_692739	2781	essential	YBR237W	770	+	GTCTCAACTGGGACTATCAA	S|258|C	S|258|F	Q|259|E	Q|259|*				0		0	0		0	-0.5476729773277271	P21372					0.030493322759866718	0.04203922301530838	0.05587232857942581		-0.3170999884605408	-0.042500000447034836	-0.09532000124454497										46.102422381569795	45.0	1.0	no
905	chrII_692824	2783	essential	YBR237W	855	+	GCTCTTCCCGCTATTATGTC	L|287|V	L|287|F	A|286|G	A|286|V				0		0	0		0	-0.019026543488687386	P21372					0.12214194983243942	0.03312909975647926	0.05960603803396225	0.06241352111101151	3.3868799209594727	8.621540069580076	1.409600019454956	3.7163999080657963									56.12753483295126	50.0	1.0	no
906	chrII_692905r	2785	essential	YBR237W	939	-	GCTTTTACTTGTCTTAGCAA	A|320|P	A|320|T						0		0	0		0	1.062138229746655	P21372					0.21070808172225952	0.3370485305786133			3.6419799327850337	0.8970400094985962											46.071247638256644	35.0	1.0	no
907	chrII_693247r	2790	essential	YBR237W	1281	-	TTCATGATTTGCGTTATTTG	M|433|I	M|433|I						0		1	0		0	0.7208871461329318	P21372					0.242694228887558	0.242694228887558			2.252700090408325	2.252700090408325											41.11027523669271	30.0	1.0	no
908	chrII_693592	2794	essential	YBR237W	1623	+	TCAAAAAAGCTGTTAAATGC	S|542|*	S|542|L						0		0	0		0	0.8397659237723737	P21372						0.7261832952499391				-1.4579399824142456											33.565738170503614	30.0	1.0	no
909	chrII_693646r	2795	essential	YBR237W	1680	-	TTCATAAGCCTTTCTTGATA	M|566|I	M|566|I						0		0	0		0	0.12916771279872347	P21372					0.433814138174057	0.433814138174057			0.37648001313209534	0.37648001313209534											43.29006277907375	30.0	1.0	no
910	chrII_705963	2804	essential	YBR243C	811	-	ATTCCATTTCCATAGCGCCA	W|276|C	W|276|*	W|276|S	W|276|*				0		0	0		0	0.9775433809006684	P07286	0.8858469724655151		0.8858469724655151		0.009175501763820648		0.022946668788790703														55.02807459122897	45.0	0.0	no
911	chrII_706023r	2811	essential	YBR243C	748	+	TAGCCACAAGAGACTCCCAT	A|251|G	A|251|V	silent|GCC>GCG|A|251	silent|GCC>GCT|A|251				0		0	0		0	0.1998477562235948	P07286	0.9484469890594482	0.9504740238189696			0.31461256742477417	0.3870134055614472															52.28305796086636	50.0	0.0	no
912	chrII_706132r	2816	essential	YBR243C	639	+	AACTCCATCAACATCCTGGC	N|214|K	silent|AAC>AAT|N|214	S|215|C	S|215|F				0		0	0		0	-2.8925082461510985	P07286	0.9439849853515624		0.945252001285553	0.9294660091400146	0.013637172989547251		0.0025134996976703405	0.0011381196090951562													51.08438880745279	50.0	0.0	yes
913	chrII_706610	2833	essential	YBR243C	164	-	TACTCAAGTCCTTACCGAAT	S|61|T	S|61|N	L|60|F	silent|TTG>TTA|L|60				0		0	0		0	0.2744997288844026	P07286	0.9512869715690612	0.9536849856376648	0.9587849974632264		0.8563715219497681	0.31660738587379456	0.022193411365151402														45.790289688102796	40.0	0.0	no
914	chrII_713370	2844	essential	YBR247C	1066	-	TAGCCTTAAAAGATAACTCA	R|361|S	silent|AGG>AGA|R|361	R|361|T	R|361|K	ENP1	Essential Nuclear Protein	483.0	0		0	0		0	-1.1325638107849825	P38333	0.9087679982185364		0.932735025882721	0.955805003643036	0.041170932352542884		0.033193942159414284	0.06688429415225983													37.439464227963704	30.0	0.0	no
915	chrII_713373r	2845	essential	YBR247C	1060	+	CTGCCTTGAGTTATCTTTTA	A|355|G	A|355|V	silent|GCC>GCG|A|355	silent|GCC>GCT|A|355	ENP1	Essential Nuclear Protein	483.0	0		0	0		0	0.5264660298928987	P38333	0.9484469890594482	0.9504740238189696			0.0	0.0															47.28773069378309	35.0	0.0	no
916	chrII_713411r	2848	essential	YBR247C	1022	+	GCTTGCTAAAGTCTCTGTTC	L|342|V	L|342|F	A|343|G	A|343|V	ENP1	Essential Nuclear Protein	483.0	0		1	0		0	-0.7696367286638215	P38333	0.9512209892272948	0.9587849974632264	0.9484469890594482	0.9504740238189696	0.02124208211898804	0.016183769330382347	0.1524295061826706	0.5398281216621399													49.16436895576346	45.0	0.0	no
917	chrII_713464	2849	essential	YBR247C	972	-	TTACACCCTGTTTCAACCAA	C|330|S	C|330|Y	silent|GGG>GGC|G|329	silent|GGG>GGA|G|329	ENP1	Essential Nuclear Protein	483.0	0		0	0		0	0.5568038875198617	P38333	0.9421560168266296	0.9290120005607604			0.011851870454847813	0.00898529402911663															48.28894817672028	40.0	0.0	no
918	chrII_713465	2850	essential	YBR247C	971	-	TACACCCTGTTTCAACCAAT	C|330|S	C|330|Y	silent|GGG>GGC|G|329	silent|GGG>GGA|G|329	ENP1	Essential Nuclear Protein	483.0	0		0	0		0	0.037646462358573336	P38333	0.9421560168266296	0.9290120005607604			0.011851870454847813	0.00898529402911663															48.027173396961594	40.0	0.0	no
919	chrII_713497r	2852	essential	YBR247C	936	+	AAACCAAGTGCCTTCTTCAA	P|314|A	P|314|S	P|314|R	P|314|L	ENP1	Essential Nuclear Protein	483.0	0		1	0		0	-0.12571455721801986	P38333	0.9562489986419678	0.9498909711837769	0.9432820081710817	0.9430609941482544	0.035495415329933167	0.02363003045320511	0.11186322569847107	0.013243396766483784													46.153266859668925	40.0	0.0	no
920	chrII_713721	2855	essential	YBR247C	715	-	GACATCTTGCCAATTTCTTA	V|245|L	V|245|I	D|244|H	D|244|N	ENP1	Essential Nuclear Protein	483.0	0		0	0		0	0.058927858057169484	P38333	0.9539830088615416	0.9574310183525084	0.9486550092697144	0.956179976463318	0.7391300797462463	1.0	0.014068442396819592	0.035312090069055564													45.56744217672826	35.0	0.0	no
921	chrII_713940	2861	essential	YBR247C	496	-	ACTTTCCTTTTCTCGGATAG	S|172|T	S|172|N	E|171|Q	E|171|K	ENP1	Essential Nuclear Protein	483.0	1	Series([], Name: modification, dtype: object)	0	0		0	0.6528658038246863	P38333	0.9512869715690612	0.9536849856376648	0.956179976463318	0.9475290179252625	0.2673968076705933	0.13485155999660492	0.10428085923194884	0.02676052413880825													47.65505651824151	40.0	0.0	no
922	chrII_714156	2864	essential	YBR247C	280	-	GTCTTCATCATCATAGCTCA	D|100|H	D|100|N	E|99|Q	E|99|K	ENP1	Essential Nuclear Protein	483.0	0		0	0		0	-0.6497926787811135	P38333	0.9486550092697144	0.956179976463318	0.956179976463318	0.9475290179252625	0.6003847718238831	0.5945777297019958	0.4177727699279785	0.6576735973358154													49.4840537177804	40.0	0.0	no
923	chrII_714260r	2869	essential	YBR247C	173	+	ATCAAGAAAAATTTTGCAGT	S|59|*	S|59|L			ENP1	Essential Nuclear Protein	483.0	0		0	0		0	1.0388633774273202	P38333		0.9298099875450134				0.005099629983305931															34.22893064448812	25.0	0.0	no
924	chrII_722734r	2880	essential	YBR252W	126	-	ACCATACCTTGACCCATAGC	M|48|I	M|48|I	V|49|L	V|49|I	DUT1	DUTp pyrophosphatase	147.0	0		0	0		0	-1.5027869958767068	P33317					0.13844583928585052	0.13844583928585052	0.06709086149930954	0.1637469381093979	-0.22689999639987946	-0.22689999639987946	2.215399980545044	0.35545998811721796	-0.3687199950218201	-0.3687199950218201			-0.2295999974012375	-0.2295999974012375			53.95693347476202	50.0	1.0	no
925	chrII_722846r	2891	essential	YBR252W	238	-	TCTGTCGACAACACCAGCAC	R|86|T	R|86|K	D|85|H	D|85|N	DUT1	DUTp pyrophosphatase	147.0	0		1	0		0	-1.2127646109229506	P33317					0.42867663502693176	0.7079129219055176	0.0	0.0	0.013159999623894691	-0.2269800007343292	0.5948600172996521	0.2616400122642517					-0.07231999933719635	-0.09505999833345412	-0.2065799981355667	0.3143799901008606	50.84712015408985	55.00000000000001	1.0	no
926	chrII_722940	2892	essential	YBR252W	329	+	TCGCGTAGCCCAATTGATTC	silent|CGC>CGG|R|111	silent|CGC>CGT|R|111	R|111|G	R|111|C	DUT1	DUTp pyrophosphatase	147.0	0		0	0		0	0.4172167687043107	P33317							0.001166289672255516	0.00013066180690657347			1.4943200349807741	0.1988999992609024									51.736249873909685	50.0	1.0	no
927	chrII_723322r	2893	essential	YBR253W	55	-	TATCAATTCCGCCAGCTTCA	L|24|F	silent|TTG>TTA|L|24						0		0	0		0	0.8510677836882629	P32570	0.9587849974632264				0.0				0.911981999874115				-0.21211999654769895				1.2670667171478271				52.38873220643973	45.0	1.0	no
928	chrII_723454r	2894	essential	YBR253W	187	-	AACATTTTTAATCAATTGCA	V|69|L	V|69|I						0		0	0		0	-0.19399462875656195	P32570	0.9539830088615416	0.9574310183525084			0.06814146786928177	0.4948284327983856			-1.3433040380477903	-0.8990899920463562			-0.9278799891471864	-1.1266000270843506			-0.5244899988174438	-0.2291000187397003			34.968495034086125	20.0	1.0	no
929	chrII_723496r	2897	essential	YBR253W	229	-	CCATTTCTCTTTTATCGATC	W|83|S	W|83|*	E|81|D	silent|GAG>GAA|E|81				0		0	0		0	0.11014197708173018	P32570	0.8858469724655151		0.94931298494339		0.0		0.0		0.5335339903831482		0.7970119714736938		0.31275999546051025				5.527939796447754				45.14779479879643	35.0	1.0	no
930	chrII_723521	2898	essential	YBR253W	251	+	ACTGAACCAAATTCCTGTAA	L|85|V	silent|CTG>TTG|L|85	N|86|K	silent|AAC>AAT|N|86				0		0	0		0	0.7301034331336322	P32570	0.9512209892272948		0.9439849853515624		0.0		0.3010300099849701		1.2885299921035769		-0.3619619905948639		0.8333799839019775				0.3744199872016907		-0.1936399936676025		41.39380424835071	35.0	1.0	no
931	chrII_723886	2899	essential	YBR254C	358	-	GTCAATAACTACGCTACTGT	D|126|H	D|126|N			TRS20	TRapp Subunit	175.0	0		0	0		0	-0.3200463470220817	P38334					0.040595095604658134	0.30010494589805603															43.55874488216711	40.0	0.0	no
932	chrII_727631r	2911	essential	YBR256C	449	+	AACTTCCTTGACCATAATCA	T|151|S	T|151|I	S|152|C	S|152|F	RIB5	RIBoflavin biosynthesis	238.0	0		0	0		0	0.026936572857251373	P38145	0.9491789937019348	0.9472420215606691	0.945252001285553	0.9294660091400146	0.018252082169055942	0.16109202802181244	0.0	0.0													44.180069466590005	35.0	0.0	no
933	chrII_727783r	2912	essential	YBR256C	297	+	TTCGGTGGTCATTATGTACA	F|100|L	silent|TTC>TTT|F|100			RIB5	RIBoflavin biosynthesis	238.0	0		0	0		0	-0.5293479031403555	P38145	0.9387490153312684				0.15435445308685306								0.5374000072479248								47.380809561173685	40.0	0.0	no
934	chrII_727857r	2919	essential	YBR256C	223	+	AACGAAGTAATGTCGCTTCC	R|76|G	R|76|*			RIB5	RIBoflavin biosynthesis	238.0	0		1	0		0	-0.21309310607953108	P38145	0.8994590044021606				0.054773956537246704												1.6169999837875366				44.84656093876873	45.0	0.0	no
935	chrII_727870	2920	essential	YBR256C	213	-	TTACTTCGTTTTATAGTTTC	S|77|T	S|77|N	R|76|P	R|76|Q	RIB5	RIBoflavin biosynthesis	238.0	0		1	0		0	-0.06565839404219702	P38145	0.9512869715690612	0.9536849856376648	0.9099509716033936	0.949662983417511	1.0	0.005584918428212404	0.06392548233270645	0.16118872165679932									-2.433919906616211	2.992719888687134	2.8311800956726074	0.7920600175857544	39.59886605221243	25.0	0.0	no
936	chrII_727969r	2921	essential	YBR256C	111	+	ATTCTCACCGATTGTCACGT	L|39|V	L|39|F	silent|CTC>CTG|L|39	silent|CTC>CTT|L|39	RIB5	RIBoflavin biosynthesis	238.0	0		0	0		0	1.1901892889404802	P38145	0.9512209892272948	0.9587849974632264			0.017027806490659714	0.013561248779296877							3.695600032806397	8.408200263977049							50.49611605431574	45.0	0.0	no
937	chrII_728032	2925	essential	YBR256C	51	-	CCACTTTCAGAGTCATCATA	S|23|T	S|23|N	G|24|R	G|24|R	RIB5	RIBoflavin biosynthesis	238.0	0		0	0		0	0.3212195914890713	P38145	0.9512869715690612	0.9536849856376648	0.941340982913971	0.941340982913971	1.0	0.09460540860891342	0.01029833871871233	0.01029833871871233							-0.8537999987602234	-0.8537999987602234					47.51148213190754	40.0	0.0	no
938	chrII_728917	2929	essential	YBR257W	32	+	TCTTTTCACGAAATGCCTGG	L|12|V	L|12|F	F|13|L	silent|TTC>TTT|F|13	POP4	Processing Of Precursor RNAs	279.0	0		0	0		0	0.18814454959623492	P38336					0.0639200434088707	0.0346568338572979	1.0														46.52240358436217	45.0	1.0	no
939	chrII_729232	2931	essential	YBR257W	347	+	AGACCTTTTACACTACATAG	D|117|E	silent|GAC>GAT|D|117	L|118|V	L|118|F	POP4	Processing Of Precursor RNAs	279.0	0		0	0		0	-0.25338360550154393	P38336					1.0		0.21775828301906586	0.17215076088905334													41.55180629626079	35.0	1.0	no
940	chrII_729235r	2932	essential	YBR257W	353	-	TCTCCTCTATGTAGTGTAAA	E|124|Q	E|124|K	E|124|D	silent|GAG>GAA|E|124	POP4	Processing Of Precursor RNAs	279.0	0		0	0		0	0.2396380620030108	P38336					0.19626598060131076	0.4315623641014099	0.2285078763961792														44.383441009159576	35.0	1.0	no
941	chrII_729181	2933	essential	YBR257W	296	+	TACAAAAAAATGTCTGAAAT	T|100|R	T|100|I			POP4	Processing Of Precursor RNAs	279.0	0		0	0		0	0.044978215485226784	P38336					0.5388606786727905	0.2439786791801453															27.717797879716894	20.0	1.0	no
942	chrII_729388	2934	essential	YBR257W	503	+	AGCATTATTAAAACTATCTA	A|169|G	A|169|V			POP4	Processing Of Precursor RNAs	279.0	0		0	0		0	0.8507765119854592	P38336					0.07639560103416443	1.0															33.42772797217049	20.0	1.0	no
943	chrII_729469r	2937	essential	YBR257W	587	-	CCCAGATCACAATGCCTTGA	W|202|S	W|202|*	W|202|C	W|202|*	POP4	Processing Of Precursor RNAs	279.0	0		0	0		0	0.0007081033859102082	P38336					0.05669045075774193		0.03060182370245457														52.29972534609419	50.0	1.0	no
944	chrII_738755r	2939	essential	YBR265W	176	-	CGTCAGTGGTTTCCCTTCTC	D|65|H	D|65|N			TSC10	Temperature-sensitive Suppressors of Csg2 mutants	320.0	0		0	0		0	-0.5272176218061358	P38342																					58.84080308460102	55.00000000000001	1.0	no
945	chrII_738769r	2940	essential	YBR265W	190	-	TTGCACTTGGCCCTCGTCAG	silent|GTG>GTC|V|69	silent|GTG>GTA|V|69	V|69|L	V|69|M	TSC10	Temperature-sensitive Suppressors of Csg2 mutants	320.0	0		0	0		0	-0.0722798633402541	P38342																					59.59170546331779	60.0	1.0	no
946	chrII_738908r	2949	essential	YBR265W	329	-	CACAGCATAACGTTTGTGTA	C|116|S	C|116|Y	C|115|S	C|115|Y	TSC10	Temperature-sensitive Suppressors of Csg2 mutants	320.0	0		0	0		0	-0.0832775420519862	P38342					0.05583078414201737	0.005700279027223587	0.4609235525131226	1.0													44.45288149609337	40.0	1.0	no
947	chrII_738913	2951	essential	YBR265W	331	+	CACAAACGTTATGCTGTGCA	Q|112|E	Q|112|*	T|113|R	T|113|M	TSC10	Temperature-sensitive Suppressors of Csg2 mutants	320.0	0		0	0		0	-0.936947575811188	P38342					0.4115535616874695		0.017349150031805042	0.05351142585277557													46.015913203792316	45.0	1.0	no
948	chrII_739037r	2959	essential	YBR265W	458	-	GTTCCTTGGTTTGCTCTGCA	E|159|Q	E|159|K	K|158|N	silent|AAG>AAA|K|158	TSC10	Temperature-sensitive Suppressors of Csg2 mutants	320.0	0		0	0		0	0.1627396676244255	P38342					0.5782309770584106	0.9185873866081238	0.4784953892230988														58.75154530796118	50.0	1.0	no
949	chrII_739086	2961	essential	YBR265W	504	+	ACCGCGCTTTACCCATTTGT	silent|ACC>ACG|T|169	silent|ACC>ACT|T|169	T|169|S	T|169|I	TSC10	Temperature-sensitive Suppressors of Csg2 mutants	320.0	0		0	0		0	0.08063857833243204	P38342							0.05976647138595581	0.3239608108997345													56.50563288574483	50.0	1.0	no
950	chrII_739203	2966	essential	YBR265W	621	+	CCTGGTAATTTTGAAAGCGA	P|208|R	P|208|L			TSC10	Temperature-sensitive Suppressors of Csg2 mutants	320.0	0		0	0		0	0.6823130755968261	P38342					0.0	0.0															42.96825269396345	40.0	1.0	no
951	chrII_739251r	2967	essential	YBR265W	672	-	TCGATCAACTTTGTAATTTC	E|231|Q	E|231|K	L|229|F	silent|TTG>TTA|L|229	TSC10	Temperature-sensitive Suppressors of Csg2 mutants	320.0	0		0	0		0	0.005432310369280803	P38342					0.0	0.0	0.05204615741968155														38.230238844307905	30.0	1.0	no
952	chrII_739292r	2970	essential	YBR265W	713	-	TATCACATGCTTGTTTGCAT	D|244|H	D|244|N	C|243|S	C|243|Y	TSC10	Temperature-sensitive Suppressors of Csg2 mutants	320.0	0		1	0		0	-0.6115205759865507	P38342					0.04106031730771065	0.325944185256958	0.4463856816291809	0.07589099556207657													46.512399650531165	35.0	1.0	no
953	chrII_741399	2974	high_effect	YBR268W	100	+	CATCGCTTAACTTAAACATA	S|35|W	S|35|L	L|36|V	L|36|F	MRPL37	Mitochondrial Ribosomal Protein, Large subunit	105.0	0		0	0		0	0.189134372161243	P36532					0.03332320600748062	0.3616802096366882	0.03528272733092308	0.02332619018852711													37.223227218535726	30.0	1.0	no
954	chrII_761316	2979	high_effect	YBR279W	59	+	ACAATTACCTCCTAAACTTC	Q|21|E	Q|21|*			PAF1	RNA Polymerase II Associated Factor	445.0	0		0	0		0	0.8164625614036873	P38351	0.9590039849281312				1.0																41.99203675348185	35.0	1.0	no
955	chrII_761645r	2988	high_effect	YBR279W	391	-	TTTCAACGATGTGTTATCAT	L|136|F	silent|TTG>TTA|L|136	silent|TCG>TCC|S|135	silent|TCG>TCA|S|135	PAF1	RNA Polymerase II Associated Factor	445.0	0		0	0		0	-0.3630234579253062	P38351	0.9587849974632264				0.2126622051000595																40.449640533720014	30.0	1.0	no
956	chrII_761856r	2993	high_effect	YBR279W	602	-	ATGCACTGCCCATGAATTTT	A|207|P	A|207|T	S|206|T	S|206|N	PAF1	RNA Polymerase II Associated Factor	445.0	0		0	0		0	-0.5240078789975624	P38351	0.9573720097541808	0.9523990154266356	0.9512869715690612	0.9536849856376648	0.10785917192697524	0.022921545431017883	0.0	0.0													49.295410191989724	40.0	1.0	no
957	chrII_761926r	2995	high_effect	YBR279W	672	-	TCGTCTTCTTCCAGTTCCAC	E|231|Q	E|231|K	D|230|H	D|230|N	PAF1	RNA Polymerase II Associated Factor	445.0	0		0	0		0	-0.517445903799232	P38351	0.956179976463318	0.9475290179252625	0.9486550092697144	0.956179976463318	0.05262714996933937	0.13486969470977786	0.1940135508775711	0.8797180652618408													56.459228922124616	50.0	1.0	no
958	chrII_762201	3001	high_effect	YBR279W	944	+	AAACGACATCATTAAACCTT	N|316|K	silent|AAC>AAT|N|316	D|317|E	silent|GAC>GAT|D|317	PAF1	RNA Polymerase II Associated Factor	445.0	0		0	0		0	0.5593139398370138	P38351	0.9439849853515624		0.9532920122146606		0.6247106790542603		1.0														37.21011637293168	30.0	1.0	no
959	chrII_762243r	3002	high_effect	YBR279W	989	-	TTCTCAAAGTAACATTAAGT	R|336|T	R|336|K	L|335|F	silent|TTG>TTA|L|335	PAF1	RNA Polymerase II Associated Factor	445.0	0		0	0		0	0.38561734066333664	P38351	0.932735025882721	0.955805003643036	0.9587849974632264		0.016393039375543594	0.07196255773305893	0.035433080047368996														34.67430597870475	25.0	1.0	no
960	chrII_768297r	3006	high_effect	YBR282W	60	-	CCATCTCTGTATTTCTTCCA	G|27|R	G|27|S	D|26|H	D|26|N	MRPL27	Mitochondrial Ribosomal Protein, Large subunit	146.0	0		0	0		0	0.04751967522261516	P36526																	2.482599973678589	1.3032000064849854	3.4790000915527344	1.8550000190734863	52.07544129049808	40.0	1.0	no
961	chrII_768537	3014	high_effect	YBR282W	297	+	CCTCTAAAACACGAATTTAA	L|101|V	silent|CTA>TTA|L|101	P|100|R	P|100|L	MRPL27	Mitochondrial Ribosomal Protein, Large subunit	146.0	0		0	0		0	1.0713821429098775	P36526					0.7329952120780945		0.4620476961135864	0.2699228525161743									1.1131999492645264		1.1253999471664429	0.9828000068664552	35.59396761816953	30.0	1.0	no
962	chrII_779691	3016	high_effect	YBR289W	24	+	AACAGCGTTCCAAATAGTAT	N|9|K	silent|AAC>AAT|N|9	S|10|R	silent|AGC>AGT|S|10				0		0	0		0	-0.1991652274905307	P18480	0.9439849853515624		0.9417110085487366																		41.913217110504775	35.0	1.0	no
963	chrII_780531	3027	high_effect	YBR289W	864	+	ACCAATGTTCAGCCAACTAT	silent|ACC>ACG|T|289	silent|ACC>ACT|T|289	T|289|S	T|289|I				0		0	0		0	0.1578502523657841	P18480			0.9491789937019348	0.9472420215606691			0.7347686290740967	0.4358288943767548													47.314139648661296	40.0	1.0	no
964	chrII_780625	3028	high_effect	YBR289W	958	+	AGCTACCATATCCAACCTAT	L|321|V	silent|CTA>TTA|L|321	P|322|A	P|322|S				0		0	0		0	0.015100849357604168	P18480	0.9512209892272948		0.9562489986419678	0.9498909711837769	0.0783964991569519		0.195943221449852	0.2972351014614105													49.209405159349615	40.0	1.0	no
965	chrII_780744	3031	high_effect	YBR289W	1077	+	TACGATCCGTTTAGCATTTA	Y|360|*	silent|TAC>TAT|Y|360	P|362|A	P|362|S				0		0	0		0	-0.3825955236125596	P18480			0.9562489986419678	0.9498909711837769			0.0270318016409874	0.030015954747796062													45.08069558316515	35.0	1.0	no
966	chrII_780873r	3034	high_effect	YBR289W	1209	-	TTTCCCCAAATACTTGCCGA	G|409|A	G|409|E	G|409|R	G|409|R				0		0	0		0	-0.7636544483108173	P18480	0.9499930143356324	0.9438679814338684	0.941340982913971	0.941340982913971	0.0	0.0	0.0	0.0													51.53399177513803	45.0	1.0	no
967	chrII_780980r	3038	high_effect	YBR289W	1316	-	AGACTTTTAATTTATCCTCT	V|445|L	V|445|I						0		1	0		0	0.5939267473321981	P18480	0.9539830088615416	0.9574310183525084			0.9149282574653624	0.7391185760498047															40.77467168700122	25.0	1.0	no
968	chrII_781031	3040	high_effect	YBR289W	1364	+	ACAGTTAGTTCCCATAAGAT	Q|456|E	Q|456|*						0		0	0		0	-0.30573092876509284	P18480	0.9590039849281312				1.0																45.311952803949616	35.0	1.0	no
969	chrII_781082r	3042	high_effect	YBR289W	1418	-	TCCATAACAAAGTGTCCCTG	W|479|S	W|479|*	W|479|C	W|479|*				0		0	0		0	-0.9635846792924014	P18480	0.8858469724655151		0.8858469724655151		0.0022255945950746536		0.0015019540442153811														47.42671627427535	45.0	1.0	no
970	chrII_781163r	3043	high_effect	YBR289W	1499	-	CTCTCGTAGCGTCCTCAAAT	R|506|T	R|506|K	silent|ACG>ACC|T|505	silent|ACG>ACA|T|505				0		0	0		0	0.2386474665340005	P18480	0.932735025882721	0.955805003643036			0.4931586980819702	1.0															51.22845060701035	50.0	1.0	no
971	chrII_781221	3044	high_effect	YBR289W	1554	+	GAGCAGATTCAGGAGTTTCA	Q|520|E	Q|520|*						0		0	0		0	-0.5138214485173832	P18480	0.9590039849281312				0.0																48.73053134126371	45.0	1.0	no
972	chrII_781248r	3046	high_effect	YBR289W	1584	-	TCCTGATTCAACTCTATATA	Q|534|H	silent|CAG>CAA|Q|534	D|535|H	D|535|N				0		0	0		0	1.1904340656690604	P18480	0.9570760130882264		0.9486550092697144	0.956179976463318	0.18018700182437894		0.09782713651657103	0.519297182559967													41.47394392126319	30.0	1.0	no
973	chrII_781271r	3047	high_effect	YBR289W	1607	-	TCAAGTCATCACCGCCTAGA	L|542|F	silent|TTG>TTA|L|542	D|541|H	D|541|N				0		0	0		0	1.26515946652599	P18480	0.9587849974632264		0.9486550092697144	0.956179976463318	0.1142742559313774		0.004409465007483959	0.008970994502305984													52.58562457663351	50.0	1.0	no
974	chrII_781331r	3048	high_effect	YBR289W	1667	-	ACTCAAATTGATCGATTAAC	E|562|Q	E|562|K	E|562|D	silent|GAG>GAA|E|562				0		0	0		0	1.4118866327960735	P18480	0.956179976463318	0.9475290179252625	0.94931298494339		0.011038145981729029	0.008577811531722546	0.060608815401792526														35.029203444633595	30.0	1.0	no
975	chrII_781556r	3053	high_effect	YBR289W	1892	-	CATCATCAAGAGTAATCGTT	D|637|H	D|637|N	D|636|H	D|636|N				0		0	0		0	-0.08329028991659126	P18480	0.9486550092697144	0.956179976463318	0.9486550092697144	0.956179976463318	0.016430232673883438	0.13809353113174438	0.11995478719472885	0.5022027492523193													40.388187119486076	35.0	1.0	no
976	chrII_781564	3055	high_effect	YBR289W	1897	+	TTACTCTTGATGATGTTTAT	T|634|S	T|634|I	L|635|V	L|635|F				0		0	0		0	0.2968363215228205	P18480	0.9491789937019348	0.9472420215606691	0.9512209892272948	0.9587849974632264	0.3584313690662384	0.06608863919973372	1.0	0.41663530468940735													38.88327269104372	25.0	1.0	no
977	chrII_781614r	3056	high_effect	YBR289W	1950	-	GCTGAAATCTGTAATAGGTT	A|657|P	A|657|T						0		0	0		0	0.0021562510039586247	P18480	0.9573720097541808	0.9523990154266356			0.3170899748802185	0.6124560236930847															40.76616016441909	35.0	1.0	no
978	chrIII_22648	3059	essential	YCL059C	712	-	TTCGACGTTTCTGATCTTCT	E|244|Q	E|244|K	V|243|L	V|243|I	KRR1	contains KRR-R motif	316.0	0		0	0		0	-0.8804994863898059	P25586	0.956179976463318	0.9475290179252625	0.9539830088615416	0.9574310183525084	0.4184235334396362	1.0	0.13912834227085116	0.1745179295539856													47.571334742884744	40.0	0.0	no
979	chrIII_22649	3060	essential	YCL059C	711	-	TCGACGTTTCTGATCTTCTT	E|244|Q	E|244|K	V|243|L	V|243|I	KRR1	contains KRR-R motif	316.0	0		0	0		0	-0.4576508823465621	P25586	0.956179976463318	0.9475290179252625	0.9539830088615416	0.9574310183525084	0.4184235334396362	1.0	0.13912834227085116	0.1745179295539856													47.5713347428848	40.0	0.0	no
980	chrIII_22684	3062	essential	YCL059C	676	-	CACATTCCTCTTCTTAAACA	V|232|L	V|232|M	R|230|S	silent|AGG>AGA|R|230	KRR1	contains KRR-R motif	316.0	0		0	0		0	0.5190486929109793	P25586	0.9539830088615416	0.9587630033493042	0.9087679982185364		1.0	0.2064274698495865	0.05938632041215896														43.51059532049732	35.0	0.0	no
981	chrIII_22685	3063	essential	YCL059C	675	-	ACATTCCTCTTCTTAAACAT	V|232|L	V|232|M	R|230|S	silent|AGG>AGA|R|230	KRR1	contains KRR-R motif	316.0	0		0	0		0	-0.5949642581319988	P25586	0.9539830088615416	0.9587630033493042	0.9087679982185364		1.0	0.2064274698495865	0.05938632041215896														42.19578973893885	30.0	0.0	no
982	chrIII_22773	3064	essential	YCL059C	587	-	ATTCCTTGATATGATAGATA	E|202|Q	E|202|K	K|201|N	silent|AAG>AAA|K|201	KRR1	contains KRR-R motif	316.0	0		0	0		0	0.3724042676092843	P25586	0.956179976463318	0.9475290179252625	0.9355990290641784		0.5369480848312378	0.6821274757385254	0.0		-0.09929519891738893	0.14612579345703125	0.3385761976242065								0.7695940136909485		38.32903555029594	25.0	0.0	no
983	chrIII_22809	3065	essential	YCL059C	551	-	TACAATCTTCTACTACTCGA	C|190|S	C|190|Y	D|189|H	D|189|N	KRR1	contains KRR-R motif	316.0	0		0	0		0	-0.8023181462795553	P25586	0.9421560168266296	0.9290120005607604	0.9486550092697144	0.956179976463318	0.025441588833928108	0.002644588239490986	0.0031476449221372604	0.010550841689109802	-0.08202920109033585	11.735067367553713	-0.7798423767089844	-0.9697268009185792									41.6365446849461	35.0	0.0	no
984	chrIII_22917r	3068	essential	YCL059C	440	+	CCCTAACGGTAATACTTTAA	P|148|R	P|148|L	P|148|A	P|148|S	KRR1	contains KRR-R motif	316.0	0		0	0		0	0.2259925916029623	P25586	0.9432820081710817	0.9430609941482544	0.9562489986419678	0.9498909711837769	0.008565069176256657	0.0036244024522602562	0.012493587099015713	0.08037137985229492	1.3187052011489868	1.3525214195251465	1.4303168058395386	1.5113341808319092					0.17678800225257876	-0.1368650197982788	0.16863799095153809	0.5809030532836914	41.67201814935596	35.0	0.0	no
985	chrIII_23010	3071	essential	YCL059C	350	-	CGCATGCCATGTCATCTTGT	C|123|S	C|123|Y	A|122|P	A|122|T	KRR1	contains KRR-R motif	316.0	0		0	0		0	0.9815034955811308	P25586	0.9421560168266296	0.9290120005607604	0.9573720097541808	0.9523990154266356	0.2175516337156296	0.0012314493069425225	0.2333046644926071	0.4590996205806732	-0.4816559851169586	8.016139984130861	0.7903631925582886	-0.6526020169258118									54.651086749299104	50.0	0.0	no
986	chrIII_23258	3075	essential	YCL059C	102	-	AAACTGGACTCTTCAGCAAA	S|40|T	S|40|N			KRR1	contains KRR-R motif	316.0	0		0	0		0	-0.2664974626653677	P25586	0.9512869715690612	0.9536849856376648			0.2036035507917404	0.009549967013299463			-0.4973979890346527	0.14515720307826996											41.800523918621884	40.0	0.0	no
987	chrIII_23330	3077	essential	YCL059C	30	-	TCAATATCATCCGTATCCCA	D|17|H	D|17|N			KRR1	contains KRR-R motif	316.0	0		1	0		0	-0.780309151212017	P25586	0.9486550092697144	0.956179976463318			0.04538310691714287	0.11603079736232758															49.50035481641692	40.0	0.0	no
988	chrIII_31571	3080	essential	YCL054W	122	+	CCACTTCTTAGAAAAATCGA	H|42|Q	silent|CAC>CAT|H|42	H|42|D	H|42|Y	SPB1	Suppressor of PaB1 mutant	841.0	0		0	0		0	0.7539068296457891	P25582	0.9588389992713928		0.9473130106925964	0.9489949941635132	0.4214459955692291		0.3427586555480957	0.34579089283943176													38.68488486830921	35.0	1.0	no
989	chrIII_31653	3083	essential	YCL054W	204	+	CCTGTCAACTCCTTAATTAT	P|69|R	P|69|L	silent|GTC>GTG|V|70	silent|GTC>GTT|V|70	SPB1	Suppressor of PaB1 mutant	841.0	0		0	0		0	1.1528090450996322	P25582	0.9432820081710817	0.9430609941482544			0.0151976328343153	0.005428474862128496															44.967958802990324	35.0	1.0	no
990	chrIII_31705r	3086	essential	YCL054W	259	-	ACTTTGAAAAGTTATAACAT	S|93|T	S|93|N			SPB1	Suppressor of PaB1 mutant	841.0	0		0	0		0	-0.4191584477354168	P25582	0.9512869715690612	0.9536849856376648			0.16210679709911344	0.20940935611724854															31.49168522342484	20.0	1.0	no
991	chrIII_31885r	3088	essential	YCL054W	439	-	GTTCACCACCAAATTTTCGA	silent|GTG>GTC|V|152	silent|GTG>GTA|V|152	V|152|L	V|152|M	SPB1	Suppressor of PaB1 mutant	841.0	0		0	0		0	0.004442159472263757	P25582			0.9539830088615416	0.9587630033493042			0.23799598217010495	0.08332792669534682													46.52539913684865	40.0	1.0	no
992	chrIII_31936r	3090	essential	YCL054W	490	-	AATCAATTTATTATAATCCT	L|169|F	silent|TTG>TTA|L|169			SPB1	Suppressor of PaB1 mutant	841.0	0		0	0		0	-0.8779818114783132	P25582	0.9587849974632264				0.0																33.30496442821618	15.0	1.0	no
993	chrIII_31919	3091	essential	YCL054W	470	+	TACTAAAATTTTCAGATCCA	T|158|S	T|158|I			SPB1	Suppressor of PaB1 mutant	841.0	0		1	0		0	0.5143574301186419	P25582	0.9491789937019348	0.9472420215606691			0.0	0.0															36.687964674804284	25.0	1.0	no
994	chrIII_31967r	3092	essential	YCL054W	521	-	CAACTTTCTCAAACAATTGT	V|180|L	V|180|I			SPB1	Suppressor of PaB1 mutant	841.0	0		0	0		0	1.053819351513508	P25582	0.9539830088615416	0.9574310183525084			0.0	0.0															37.275607843194905	30.0	1.0	no
995	chrIII_32005r	3095	essential	YCL054W	559	-	TGCAGAAACATTTCTTGATG	A|193|P	A|193|T			SPB1	Suppressor of PaB1 mutant	841.0	0		0	0		0	-0.2727918805245987	P25582	0.9573720097541808	0.9523990154266356			0.0	0.0															39.10848521533524	35.0	1.0	no
996	chrIII_32115r	3100	essential	YCL054W	669	-	TCCATATTCTGTTGCCCATC	M|229|I	M|229|I	E|230|Q	E|230|K	SPB1	Suppressor of PaB1 mutant	841.0	0		0	0		0	-1.4049582958170963	P25582	0.9553959965705872	0.9553959965705872	0.956179976463318	0.9475290179252625	0.3618353605270386	0.3618353605270386	0.4989060461521149	0.6488618850708008													54.48855180455541	45.0	1.0	no
997	chrIII_32218	3101	essential	YCL054W	769	+	CCTCAATTTTGGATTTTGTC	S|258|*	S|258|L	silent|ACC>ACG|T|257	silent|ACC>ACT|T|257	SPB1	Suppressor of PaB1 mutant	841.0	0		0	0		0	0.2247228108738513	P25582		0.9298099875450134				0.3574244976043701															44.31690472665906	35.0	1.0	no
998	chrIII_32335r	3104	essential	YCL054W	889	-	ACAGGAACGGAACTCGTCTG	C|303|S	C|303|Y			SPB1	Suppressor of PaB1 mutant	841.0	0		0	0		0	-0.1596322912196345	P25582	0.9421560168266296	0.9290120005607604			0.5574010014533997	0.3994162082672119															46.553956214057386	55.00000000000001	1.0	no
999	chrIII_32300r	3105	essential	YCL054W	854	-	TCTTCAAGATCTTCCATTCA	K|291|N	silent|AAG>AAA|K|291	L|290|F	silent|TTG>TTA|L|290	SPB1	Suppressor of PaB1 mutant	841.0	0		0	0		0	-1.0095858035670684	P25582	0.9355990290641784		0.9587849974632264		0.3950199484825134		0.11387160420417786														46.16253337729705	35.0	1.0	no
1000	chrIII_32353r	3106	essential	YCL054W	907	-	GACTTTTAAATCTTCAATAC	V|309|L	V|309|I			SPB1	Suppressor of PaB1 mutant	841.0	0		0	0		0	0.2314395995416345	P25582	0.9539830088615416	0.9574310183525084			0.0	0.0															33.85973554624752	25.0	1.0	no
1001	chrIII_32402r	3107	essential	YCL054W	956	-	TTGCAATCTTTCTCCATCTT	A|325|P	A|325|T			SPB1	Suppressor of PaB1 mutant	841.0	0		0	0		0	0.2177086887777409	P25582	0.9573720097541808	0.9523990154266356			0.03254062309861183	0.11208321154117584															48.392313033836096	35.0	1.0	no
1002	chrIII_32620r	3109	essential	YCL054W	1174	-	TTCAATACCAATATCAGTGG	E|398|Q	E|398|K			SPB1	Suppressor of PaB1 mutant	841.0	0		0	0		0	-0.7999496645779094	P25582	0.956179976463318	0.9475290179252625			0.01439753733575344	0.011148946359753607															40.59526866500824	35.0	1.0	no
1003	chrIII_32693	3111	essential	YCL054W	1244	+	GACTGGTATCTTGAACGACT	T|416|S	T|416|I			SPB1	Suppressor of PaB1 mutant	841.0	0		0	0		0	1.3022564167136332	P25582	0.9491789937019348	0.9472420215606691			0.7312198877334595	0.18535593152046204															44.950087910455295	45.0	1.0	no
1004	chrIII_32699	3112	essential	YCL054W	1250	+	TATCTTGAACGACTTGGCGA	I|418|M	silent|ATC>ATT|I|418			SPB1	Suppressor of PaB1 mutant	841.0	0		0	0		0	0.3866028798480789	P25582	0.9598389863967896				0.10816715657711028																45.261607865287196	45.0	1.0	no
1005	chrIII_32893r	3115	essential	YCL054W	1447	-	TGCTTGCTTAGCTCTAAACT	A|489|P	A|489|T	K|487|N	silent|AAG>AAA|K|487	SPB1	Suppressor of PaB1 mutant	841.0	0		0	0		0	-0.7421690386715367	P25582	0.9573720097541808	0.9523990154266356	0.9355990290641784		0.1252005398273468	0.3019713759422302	0.010296759195625782														47.17514048827086	40.0	1.0	no
1006	chrIII_33055r	3117	essential	YCL054W	1609	-	CTTCAATTTGCTAATCAAAT	L|542|F	silent|TTG>TTA|L|542			SPB1	Suppressor of PaB1 mutant	841.0	0		0	0		0	0.09702817081878642	P25582	0.9587849974632264				0.07218434661626816																35.790425614074024	25.0	1.0	no
1007	chrIII_33172r	3121	essential	YCL054W	1726	-	ACTCATTATGCCATCATTGA	M|581|I	M|581|I	S|582|T	S|582|N	SPB1	Suppressor of PaB1 mutant	841.0	0		0	0		0	-0.6024984243082114	P25582	0.9553959965705872	0.9553959965705872	0.9512869715690612	0.9536849856376648	0.13920876383781433	0.13920876383781433	0.5004004836082458	0.4533675611019135													46.05497117477501	35.0	1.0	no
1008	chrIII_34482	3122	essential	YCL052C	892	-	TGTCACTTCATTCATTGTGC	silent|GTG>GTC|V|303	silent|GTG>GTA|V|303	V|303|L	V|303|M				0		0	0		1	-0.1897063835846634	P25580			0.9454690217971802	0.9559720158576964			0.1915108412504196	0.01266392320394516													48.14486501366542	40.0	0.0	no
1009	chrIII_35028	3132	essential	YCL052C	346	-	TGACAGATTCAAATCTACTT	silent|CTG>CTC|L|121	silent|CTG>CTA|L|121						0		0	0		0	0.19060045141833834	P25580																					37.81567267912391	30.0	0.0	no
1010	chrIII_35029	3133	essential	YCL052C	345	-	GACAGATTCAAATCTACTTC	silent|CTG>CTC|L|121	silent|CTG>CTA|L|121						0		0	0		0	0.4159000214633636	P25580																					38.649332139888884	35.0	0.0	no
1011	chrIII_35132r	3136	essential	YCL052C	239	+	TTCAGTTTACTCAAATTCTT	S|81|*	S|81|L						0		1	0		0	0.9148488657314972	P25580		0.9753659963607788				0.012793948873877524															38.950232638190926	25.0	0.0	no
1012	chrIII_35296r	3143	essential	YCL052C	75	+	ACTCATTTGACTGTTCGTGG	H|27|D	H|27|Y	T|26|S	T|26|I				0		1	0		0	1.3945768412741455	P25580	0.9917020201683044	0.9918540120124816	0.9913139939308168	0.9893620014190674	0.07185269892215729	0.017810562625527382	0.1975744515657425	0.04110177606344223													47.78947257623923	45.0	0.0	no
1013	chrIII_35299r	3144	essential	YCL052C	72	+	GACACTCATTTGACTGTTCG	D|25|E	silent|GAC>GAT|D|25	T|26|S	T|26|I				0		1	0		0	-0.6065171653245218	P25580	0.9954699873924256		0.9913139939308168	0.9893620014190674	0.2919847071170807		0.1975744515657425	0.04110177606344223													45.75093697780829	45.0	0.0	no
1014	chrIII_49074r	3149	essential	YCL043C	1125	+	TCCTCTGTCTTCCAATTGGT	silent|TCC>TCG|S|376	silent|TCC>TCT|S|376	S|376|C	S|376|F	PDI1	Protein Disulfide Isomerase	522.0	0		0	0		0	1.1505094561590163	P17967			0.945252001285553	0.9294660091400146			0.0119347982108593	0.010730628855526449			0.1926800012588501	0.13322000205516815									54.576174095935755	45.0	0.0	no
1015	chrIII_49113	3150	essential	YCL043C	1089	-	ATCTCTTGGGACTTCACGAT	E|369|D	silent|GAG>GAA|E|369	E|369|Q	E|369|K	PDI1	Protein Disulfide Isomerase	522.0	0		0	0		0	0.5805161208553783	P17967	0.94931298494339		0.956179976463318	0.9475290179252625	0.4899960458278656		0.2298706769943237	0.18309178948402405	0.3111000061035156		-0.09458000212907793	-0.10976000130176544									48.86058200358564	45.0	0.0	no
1016	chrIII_49115	3151	essential	YCL043C	1087	-	CTCTTGGGACTTCACGATTG	E|369|Q	E|369|K			PDI1	Protein Disulfide Isomerase	522.0	0		0	0		0	0.4901132822475505	P17967	0.956179976463318	0.9475290179252625			0.2298706769943237	0.18309178948402405			-0.09458000212907793	-0.10976000130176544											48.05207575089162	50.0	0.0	no
1017	chrIII_49114	3152	essential	YCL043C	1088	-	TCTCTTGGGACTTCACGATT	E|369|Q	E|369|K	E|369|D	silent|GAG>GAA|E|369	PDI1	Protein Disulfide Isomerase	522.0	0		0	0		0	-0.12436412758813856	P17967	0.956179976463318	0.9475290179252625	0.94931298494339		0.2298706769943237	0.18309178948402405	0.4899960458278656		-0.09458000212907793	-0.10976000130176544	0.3111000061035156										49.14943041134347	45.0	0.0	no
1018	chrIII_49420r	3162	essential	YCL043C	779	+	TTACTTATTCTACAATGACG	Y|261|*	silent|TAC>TAT|Y|261			PDI1	Protein Disulfide Isomerase	522.0	0		0	0		0	-0.0408601107981672	P17967																					36.86047208940107	30.0	0.0	no
1019	chrIII_49484	3168	essential	YCL043C	718	-	ACCGTCGATTTCACCAAAGT	G|246|R	G|246|S	G|246|A	G|246|D	PDI1	Protein Disulfide Isomerase	522.0	0		0	0		0	0.17810806055645467	P17967	0.941340982913971	0.951104998588562	0.9499930143356324	0.9446240067481996	0.21471227705478668	0.4926782548427582	0.986220121383667	0.21394045650959012	-0.3616200089454651	-0.07649999856948853	-0.2612000107765198	0.13255999982357025					1.0432000160217283	1.4670000076293943	-0.19699999690055847	3.715800046920776	48.32101294721252	45.0	0.0	no
1020	chrIII_49485	3169	essential	YCL043C	717	-	CCGTCGATTTCACCAAAGTA	G|246|R	G|246|S	D|245|H	D|245|N	PDI1	Protein Disulfide Isomerase	522.0	0		0	0		0	-0.967075962636662	P17967	0.941340982913971	0.951104998588562	0.9486550092697144	0.956179976463318	0.21471227705478668	0.4926782548427582	0.05739530175924301	1.0	-0.3616200089454651	-0.07649999856948853	2.0591399669647217	0.8618199825286865					1.0432000160217283	1.4670000076293943	-0.9333999752998352	0.0575999990105629	47.39475813290329	45.0	0.0	no
1021	chrIII_49563	3172	essential	YCL043C	639	-	TTCTTACCGTTGTATACTAC	K|219|N	silent|AAG>AAA|K|219	G|218|A	G|218|D	PDI1	Protein Disulfide Isomerase	522.0	0		0	0		0	1.6418070364764152	P17967	0.9355990290641784		0.9499930143356324	0.9446240067481996	0.2788476049900055		0.21259312331676486	0.18062688410282132	0.0837400034070015		-0.3280999958515167	0.08736000210046768	0.6855999827384949								43.86147808809335	35.0	0.0	no
1022	chrIII_49681r	3178	essential	YCL043C	518	+	CAACGCCACCTTTTACTCCA	N|174|K	silent|AAC>AAT|N|174	A|175|G	A|175|V	PDI1	Protein Disulfide Isomerase	522.0	1	Series([], Name: modification, dtype: object)	0	0		0	0.3017363958292283	P17967	0.9439849853515624		0.9484469890594482	0.9504740238189696	0.0		0.13263922929763794	0.10143399238586426	-0.2590999901294708		0.4898999929428101	0.20173999667167666			0.4343999922275543	0.09933999925851822					53.41453404017784	50.0	0.0	no
1023	chrIII_49722r	3180	essential	YCL043C	477	+	ACTCCAGTTATCGTCCAATC	P|161|A	P|161|S	T|160|S	T|160|I	PDI1	Protein Disulfide Isomerase	522.0	0		0	0		0	0.19258223944017847	P17967	0.9562489986419678	0.9498909711837769	0.9491789937019348	0.9472420215606691	0.9223297834396362	0.852812647819519	0.878312885761261	0.3198210895061493	2.636620044708252	4.697979927062988	0.6491400003433228	-0.028899999335408214					2.1052000522613525	3.2980000972747803	0.0843999981880188	-1.246999979019165	50.341205508031244	45.0	0.0	no
1024	chrIII_49852r	3188	essential	YCL043C	347	+	TAACAACTCGATCGATTACG	N|117|K	silent|AAC>AAT|N|117	N|118|K	silent|AAC>AAT|N|118	PDI1	Protein Disulfide Isomerase	522.0	1	Series([], Name: modification, dtype: object)	0	0		0	0.363166792760069	P17967	0.9439849853515624		0.9439849853515624		0.8589611053466797		0.948078155517578		-0.6246600151062012		-0.6689599752426147						-1.0368000268936155				38.712484426848334	40.0	0.0	no
1025	chrIII_49851r	3189	essential	YCL043C	348	+	AACAACTCGATCGATTACGA	N|117|K	silent|AAC>AAT|N|117	N|118|K	silent|AAC>AAT|N|118	PDI1	Protein Disulfide Isomerase	522.0	1	Series([], Name: modification, dtype: object)	0	0		0	-0.01785394537367238	P17967	0.9439849853515624		0.9439849853515624		0.8589611053466797		0.948078155517578		-0.6246600151062012		-0.6689599752426147						-1.0368000268936155				40.252028811941564	40.0	0.0	no
1026	chrIII_49893	3190	essential	YCL043C	309	-	ATCTTCAAGCTTGGGAACCC	K|109|N	silent|AAG>AAA|K|109	L|108|F	silent|TTG>TTA|L|108	PDI1	Protein Disulfide Isomerase	522.0	0		1	0		0	-0.9237848243720488	P17967	0.9355990290641784		0.9587849974632264		0.0		0.028573479503393177		0.04795999825000763		4.846059799194336										51.29580246814918	50.0	0.0	no
1027	chrIII_49995	3191	essential	YCL043C	207	-	TCGGCGGCTTTAACGTATTC	E|76|Q	E|76|K	A|75|P	A|75|T	PDI1	Protein Disulfide Isomerase	522.0	0		0	0		0	-1.232759412561531	P17967	0.956179976463318	0.9475290179252625	0.9573720097541808	0.9523990154266356	0.218888521194458	0.3918624818325043	0.0	0.0	-0.3470999896526337	-0.6175199747085571	7.266079902648926	3.0032401084899902			9.748820304870604	1.8722399473190308					49.61911953179747	50.0	0.0	no
1028	chrIII_50025	3193	essential	YCL043C	177	-	TTCTTACAGTGGCCACACCA	K|65|N	silent|AAG>AAA|K|65	C|64|S	C|64|Y	PDI1	Protein Disulfide Isomerase	522.0	0		1	0		0	-0.7002421327468965	P17967	0.9355990290641784		0.9421560168266296	0.9290120005607604	0.0		0.3593630492687225	0.007857794873416424	1.8218799829483032		1.6066399812698364	35.88610076904297			1.4950400590896606	37.649818420410156					54.97197158316726	50.0	0.0	no
1029	chrIII_50068r	3195	essential	YCL043C	131	+	GTACATTCAGTCGCACGACT	Y|45|*	silent|TAC>TAT|Y|45			PDI1	Protein Disulfide Isomerase	522.0	0		0	0		0	-1.018427368278196	P17967																					50.42267202665369	50.0	0.0	no
1030	chrIII_50078	3196	essential	YCL043C	124	-	CGACTGAATGTACTCATTGA	Q|47|H	silent|CAG>CAA|Q|47			PDI1	Protein Disulfide Isomerase	522.0	0		0	0		0	-0.2319549474697068	P17967	0.9570760130882264				0.07969747483730316				0.8289999961853027								0.003000000026077032				41.71106413374258	40.0	0.0	no
1031	chrIII_50116	3198	essential	YCL043C	86	-	TAACGACAGCGGAGTCTTCA	V|35|L	V|35|I	V|34|L	V|34|I	PDI1	Protein Disulfide Isomerase	522.0	0		0	0		0	-1.5104572459844932	P17967	0.9539830088615416	0.9574310183525084	0.9539830088615416	0.9574310183525084	0.04124882444739342	0.33942729234695435	0.0	0.0	0.25839999318122864	0.06390000134706497	2.592159986495972	1.5286999940872192	-0.1928199976682663	-0.08073999732732773	2.4880800247192383	1.4418200254440308					48.18047718985872	50.0	0.0	no
1032	chrIII_50162	3203	essential	YCL043C	40	-	AACAGAGGAGGCGAGCAGCA	V|20|L	V|20|I			PDI1	Protein Disulfide Isomerase	522.0	0		0	0		0	-0.2865430867032574	P17967	0.9539830088615416	0.9574310183525084			0.8194443583488464	0.534485399723053															52.88347264305088	60.0	0.0	no
1033	chrIII_50189r	3205	essential	YCL043C	10	+	CTGCTGGTGCCGTCCTGTCA	A|5|G	A|5|V			PDI1	Protein Disulfide Isomerase	522.0	0		0	0		0	-0.5290864229064425	P17967	0.9484469890594482	0.9504740238189696			0.36408883333206177	0.3046771585941315															64.61117593454713	65.0	0.0	no
1034	chrIII_65027	3208	essential	YCL031C	522	-	TTCAAATAATCAATATCCAG	L|180|F	silent|TTG>TTA|L|180			RRP7	Ribosomal RNA Processing	297.0	0		0	0		0	0.2009029119669584	P25368					0.033491335809230804				0.10891559720039368								2.6175999641418457				33.893751721589645	25.0	0.0	no
1035	chrIII_65155r	3209	essential	YCL031C	391	+	CTGCAAGTATAAATAACTGC	A|132|G	A|132|V			RRP7	Ribosomal RNA Processing	297.0	0		0	0		0	-0.6239468649431477	P25368					0.19869232177734372	0.061339646577835076			0.6179075837135315	0.4811860024929047											37.19214275358172	35.0	0.0	no
1036	chrIII_65407	3216	essential	YCL031C	142	-	AAACAAACAGTCAGACTCGT	L|53|F	silent|TTG>TTA|L|53			RRP7	Ribosomal RNA Processing	297.0	0		0	0		0	0.308774088694315	P25368					0.02314992249011993				2.026498794555664												40.09808397861394	40.0	0.0	no
1037	chrIII_65496r	3218	essential	YCL031C	50	+	GTTCAAATTACCGGATCACA	F|18|L	silent|TTC>TTT|F|18			RRP7	Ribosomal RNA Processing	297.0	0		0	0		0	-0.2529743078506124	P25368					0.5145291686058044				2.048474073410034												44.17271744868884	40.0	0.0	no
1038	chrIII_93231	3222	essential	YCL017C	1020	-	TCACCAAATCCCGCTACCAA	G|346|A	G|346|D	E|347|Q	E|347|K	NFS1	NiFS-like	497.0	0		0	0		0	-1.385960741071557	P25374	0.6328570246696472	0.5488979816436768	0.8769729733467102	0.8291500210762024	0.1935919374227524	0.001311180298216641	0.18710198998451236	0.8803192377090454													51.847420770469284	50.0	0.0	no
1039	chrIII_93358r	3230	essential	YCL017C	890	+	TCACAAGATTTACGGTCCAA	H|298|Q	silent|CAC>CAT|H|298	H|298|D	H|298|Y	NFS1	NiFS-like	497.0	0		0	0		0	1.0528705635018187	P25374	0.6223030090332031		0.6270779967308044	0.6290119886398315	0.0013999727088958025		0.0046516964212059975	0.0008104568696580827													44.23369125500442	40.0	0.0	no
1040	chrIII_93428	3232	essential	YCL017C	823	-	AATCTTACCATAGGCTTGTG	K|280|N	silent|AAG>AAA|K|280			NFS1	NiFS-like	497.0	0		0	0		0	-1.6374780950302008	P25374	0.6809970140457153				0.031737811863422394								-0.4004000127315521								45.97902806618885	40.0	0.0	no
1041	chrIII_93632	3235	essential	YCL017C	619	-	TTCAAATCCCTCCTTCATCA	E|213|Q	E|213|K			NFS1	NiFS-like	497.0	0		0	0		0	0.3902868190527956	P25374	0.9392210245132446	0.914098024368286			0.1137024536728859	0.2774829268455505															50.579818218607045	40.0	0.0	no
1042	chrIII_93748r	3240	essential	YCL017C	500	+	AGCGACCGAATCTAATAATA	A|168|G	A|168|V	T|169|S	T|169|I	NFS1	NiFS-like	497.0	0		0	0		0	-2.2630397977576955	P25374	0.6501309871673584	0.6235629916191101	0.6616600155830383	0.6859859824180603	0.35697171092033386	0.003415377577766776	0.1369686722755432	0.0008867593714967369					1.0772000551223757	-0.5267999768257141							39.39067301646844	35.0	0.0	yes
1043	chrIII_93916	3244	essential	YCL017C	335	-	ACATCGTATCCAAAACCCTA	M|118|I	M|118|I	silent|ACG>ACC|T|117	silent|ACG>ACA|T|117	NFS1	NiFS-like	497.0	0		0	0		0	-0.8895828809929082	P25374	0.8721529841423035	0.8721529841423035			0.022234268486499783	0.022234268486499783							0.08479999750852585	0.08479999750852585							45.97019445415515	40.0	0.0	no
1044	chrIII_93932r	3248	essential	YCL017C	316	+	CCACTACACCAACAGACCCT	T|107|S	T|107|I	silent|GCC>GCG|A|106	silent|GCC>GCT|A|106	NFS1	NiFS-like	497.0	0		0	0		0	0.6163436059346412	P25374	0.8090819716453552	0.5819730162620544			0.029883671551942825	0.0007458889158442616							-2.5053999423980717	0.8669999837875366							53.9834884611455	55.00000000000001	0.0	no
1045	chrIII_93931r	3249	essential	YCL017C	317	+	CACTACACCAACAGACCCTA	T|107|S	T|107|I	T|108|R	T|108|I	NFS1	NiFS-like	497.0	0		0	0		0	-0.3048302246731866	P25374	0.8090819716453552	0.5819730162620544	0.5540890097618103	0.7413619756698608	0.029883671551942825	0.0007458889158442616	0.0008476003422401844	0.0009116323781199752					-2.5053999423980717	0.8669999837875366							50.07224749738202	50.0	0.0	no
1046	chrIII_93857	3250	essential	YCL017C	394	-	CCAACCGTAAGAGTGAGTGT	W|138|S	W|138|*	G|137|A	G|137|D	NFS1	NiFS-like	497.0	0		0	0		0	-4.251828003079959	P25374	0.6943100094795227		0.6383789777755737	0.5837669968605042	0.17989720404148102		0.03719348832964897	0.0008810758590698242					1.2148000001907349								48.86163171708597	50.0	0.0	yes
1047	chrIII_93984r	3252	essential	YCL017C	264	+	TATCAAGAAAACACAGGTTT	Q|90|E	Q|90|*			NFS1	NiFS-like	497.0	0		0	0		0	-0.3944636897947316	P25374	1.0237799882888794																				35.670846798857845	30.0	0.0	no
1048	chrIII_94144	3260	essential	YCL017C	107	-	ACTTCACGCCTGCTGCAGGA	K|42|N	silent|AAG>AAA|K|42	silent|GTG>GTC|V|41	silent|GTG>GTA|V|41	NFS1	NiFS-like	497.0	0		0	0		0	-0.3031803843225301	P25374	1.0028899908065796																				58.95102923979431	60.0	0.0	no
1049	chrIII_95069	3265	high_effect	YCL016C	675	-	TCAATGATTTCTCTTGTGTA	E|232|Q	E|232|K			DCC1	Defective in sister Chromatid Cohesion	380.0	0		0	0		0	1.0801852627040918	P25559					0.31168466806411743	0.7107964158058167															41.895249799134774	30.0	0.0	no
1050	chrIII_95136r	3268	high_effect	YCL016C	605	+	TCTACAGCATCTGAATGTTG	L|203|V	silent|CTA>TTA|L|203	Q|204|E	Q|204|*	DCC1	Defective in sister Chromatid Cohesion	380.0	0		0	0		0	-1.0764571666214775	P25559					0.3383998572826385		0.9684226512908936														43.47986300181879	40.0	0.0	no
1051	chrIII_95305	3272	high_effect	YCL016C	439	-	GTTCTCAAGTAGTTCTTCCA	E|152|D	silent|GAG>GAA|E|152	E|152|Q	E|152|K	DCC1	Defective in sister Chromatid Cohesion	380.0	0		0	0		0	-0.2837189136199452	P25559					0.5844939351081848		0.32433342933654785	0.4044515788555145													50.30454479947496	40.0	0.0	no
1052	chrIII_95347	3275	high_effect	YCL016C	397	-	TGACCTCTTCATGATTTTGT	R|138|S	silent|AGG>AGA|R|138	R|138|T	R|138|K	DCC1	Defective in sister Chromatid Cohesion	380.0	0		0	0		0	-0.5237674244112579	P25559																					46.47043892878725	35.0	0.0	no
1053	chrIII_95375	3276	high_effect	YCL016C	369	-	TCCAGTTCTCCGTTGTATAT	silent|CTG>CTC|L|129	silent|CTG>CTA|L|129	D|130|H	D|130|N	DCC1	Defective in sister Chromatid Cohesion	380.0	0		0	0		0	0.4723311076797571	P25559																					51.589143542836844	40.0	0.0	no
1054	chrIII_95376r	3277	high_effect	YCL016C	365	+	ACCAATATACAACGGAGAAC	P|123|R	P|123|L	P|123|A	P|123|S	DCC1	Defective in sister Chromatid Cohesion	380.0	0		0	0		0	0.7335699415625421	P25559					0.02062525413930416	0.014769928529858591	0.06787785887718199	0.06522869318723679													38.68477287673488	40.0	0.0	no
1055	chrIII_95437	3278	high_effect	YCL016C	307	-	CTCAAATTCTGATTCAGTCT	E|109|Q	E|109|K			DCC1	Defective in sister Chromatid Cohesion	380.0	0		0	0		0	0.056277090577297316	P25559					0.0	0.0															42.409826641740544	35.0	0.0	no
1056	chrIII_95495r	3281	high_effect	YCL016C	246	+	TTCGACGAAACGCTCTTGTT	F|83|L	silent|TTC>TTT|F|83	D|84|E	silent|GAC>GAT|D|84	DCC1	Defective in sister Chromatid Cohesion	380.0	0		0	0		0	-0.21385011583187089	P25559					0.46910759806633		1.0														45.63868654717726	45.0	0.0	no
1057	chrIII_95637r	3284	high_effect	YCL016C	104	+	CCAGTTAAGGTTTAAGTCAT	Q|36|E	Q|36|*			DCC1	Defective in sister Chromatid Cohesion	380.0	0		0	0		0	-1.5714925141606284	P25559					0.9921339154243468																43.418653797896745	35.0	0.0	no
1058	chrIII_109198	3289	essential	YCL004W	93	+	GCTGCGAACCCTTCTCCATT	A|32|G	A|32|V	A|33|G	A|33|V	PGS1	PhosphatidylGlycerolphosphate Synthase	521.0	0		0	0		0	-0.35404753478419904	P25578	0.9484469890594482	0.9504740238189696	0.9484469890594482	0.9504740238189696	0.4179718494415283	0.30946817994117737	0.4156557023525238	0.2612995803356171													57.89057781822237	55.00000000000001	1.0	no
1059	chrIII_109476r	3293	essential	YCL004W	374	-	GCAATTCTCTTGTTCCTCGA	L|131|F	silent|TTG>TTA|L|131	E|130|Q	E|130|K	PGS1	PhosphatidylGlycerolphosphate Synthase	521.0	0		0	0		0	0.3364970457663565	P25578	0.9587849974632264		0.956179976463318	0.9475290179252625	0.05438913032412529		0.0	0.0													51.80170646764492	45.0	1.0	no
1060	chrIII_109525	3295	essential	YCL004W	420	+	TCGTCTTTAGTAGCCAAATA	S|141|W	S|141|L	S|142|C	S|142|F	PGS1	PhosphatidylGlycerolphosphate Synthase	521.0	0		0	0		0	1.0065869178901914	P25578	0.9288619756698608	0.9298099875450134	0.945252001285553	0.9294660091400146	0.0014254162088036535	0.013479532673954964	0.010827819816768171	0.0063433945178985604													44.03980562036411	35.0	1.0	no
1061	chrIII_109538r	3297	essential	YCL004W	436	-	CACTCTCTCTGACCCATATT	V|152|L	V|152|M	R|151|T	R|151|K	PGS1	PhosphatidylGlycerolphosphate Synthase	521.0	0		0	0		0	-0.7069635316716001	P25578	0.9539830088615416	0.9587630033493042	0.932735025882721	0.955805003643036	0.021793277934193608	0.004288611002266407	0.0	0.0													51.667406729976044	45.0	1.0	no
1062	chrIII_109612	3302	essential	YCL004W	507	+	GTTCCCAAGAGATTTAATGA	P|171|A	P|171|S	P|171|R	P|171|L	PGS1	PhosphatidylGlycerolphosphate Synthase	521.0	0		0	0		0	-1.0211067007013763	P25578	0.9562489986419678	0.9498909711837769	0.9432820081710817	0.9430609941482544	0.0	0.0	0.0	0.0													42.70713806348863	35.0	1.0	no
1063	chrIII_109615r	3303	essential	YCL004W	513	-	AAACCTTCATTAAATCTCTT	G|177|A	G|177|D	G|177|R	G|177|S	PGS1	PhosphatidylGlycerolphosphate Synthase	521.0	0		0	0		0	0.5101165338957917	P25578	0.9499930143356324	0.9446240067481996	0.941340982913971	0.951104998588562	0.31573814153671265	0.06780677288770676	0.05092522501945496	0.17215825617313385													37.73875279848738	25.0	1.0	no
1064	chrIII_109855r	3304	essential	YCL004W	753	-	TCAACAGTAGGATTCGAATC	E|258|Q	E|258|K	V|257|L	V|257|I	PGS1	PhosphatidylGlycerolphosphate Synthase	521.0	0		0	0		0	-0.6578639099487209	P25578	0.956179976463318	0.9475290179252625	0.9539830088615416	0.9574310183525084	0.2322475612163544	0.20625828206539154	0.3809472620487213	0.26336202025413513													40.63756471243392	40.0	1.0	no
1065	chrIII_110026r	3308	essential	YCL004W	924	-	GTCGATTTGTCATTATATTT	silent|TCG>TCC|S|314	silent|TCG>TCA|S|314			PGS1	PhosphatidylGlycerolphosphate Synthase	521.0	0		0	0		0	-0.4631559633359214	P25578																					39.98659181559884	25.0	1.0	no
1066	chrIII_110208	3313	essential	YCL004W	1103	+	AAACGGCTTTTACCAATCAA	N|369|K	silent|AAC>AAT|N|369	silent|GGC>GGG|G|370	silent|GGC>GGT|G|370	PGS1	PhosphatidylGlycerolphosphate Synthase	521.0	0		0	0		0	-0.8728863906361772	P25578	0.9439849853515624				0.0																41.247312624631384	35.0	1.0	no
1067	chrIII_131025	3317	high_effect	YCR009C	498	-	CTCAATTCTTTTTCAGCCCT	L|172|F	silent|TTG>TTA|L|172			RVS161	Reduced Viability on Starvation	265.0	0		1	0		0	0.9760171929504496	P25343	0.9587849974632264				0.7332947850227356								5.347539901733398								51.56651587313087	40.0	0.0	no
1068	chrIII_131036	3318	high_effect	YCR009C	487	-	TTCAGCCCTTGGCAGTTTAG	E|169|Q	E|169|K	A|168|P	A|168|T	RVS161	Reduced Viability on Starvation	265.0	0		1	0		0	-0.2051328888967729	P25343	0.956179976463318	0.9475290179252625	0.9573720097541808	0.9523990154266356	0.1887722909450531	0.014642412774264812	0.018451899290084842	0.01711932010948658							5.64192008972168	1.6129200458526611					55.77518084721589	50.0	0.0	no
1069	chrIII_131166	3322	high_effect	YCR009C	357	-	TACGTCGAAAACTTTGTTAT	silent|ACG>ACC|T|125	silent|ACG>ACA|T|125	silent|TCG>TCC|S|124	silent|TCG>TCA|S|124	RVS161	Reduced Viability on Starvation	265.0	0		0	0		0	0.12881202074704012	P25343																					37.38509725887377	30.0	0.0	no
1070	chrIII_131190	3324	high_effect	YCR009C	333	-	TCTAGTACGGTTTCTCTTAA	D|118|H	D|118|N			RVS161	Reduced Viability on Starvation	265.0	0		0	0		0	0.0005729855715578824	P25343	0.9486550092697144	0.956179976463318			0.04102540761232376	0.5003860592842102															44.413071692263095	35.0	0.0	no
1071	chrIII_131213r	3325	high_effect	YCR009C	307	+	AAACTGTTAAGCAATTAGAC	T|104|S	T|104|I			RVS161	Reduced Viability on Starvation	265.0	0		1	0		0	0.15113279664133766	P25343	0.9491789937019348	0.9472420215606691			0.5153236389160156	0.4401922225952149															34.568448359525746	30.0	0.0	no
1072	chrIII_137856r	3333	essential	YCR012W	113	-	GCAAAGCAGCAACAATTCTT	L|44|F	silent|TTG>TTA|L|44	A|43|P	A|43|T	PGK1	3-PhosphoGlycerate Kinase	416.0	0		1	0		0	-0.959513835975902	P00560					0.00815636944025755		0.0062684244476258755	0.15589073300361633	2.076780080795288		2.9578800201416016	1.4335399866104126									43.30294729238	40.0	1.0	no
1073	chrIII_137877	3334	essential	YCR012W	131	+	GCCAACCATCAAGTACGTTT	P|45|R	P|45|L	P|45|A	P|45|S	PGK1	3-PhosphoGlycerate Kinase	416.0	0		1	0		0	0.1220050051457272	P00560					0.0013874339638277886	0.0012253756867721677	0.007046256680041552	0.03673611208796501	0.3190799951553345	0.4911800026893616	1.3240200281143188	1.943560004234314									49.356021597785684	45.0	1.0	no
1074	chrIII_137907r	3337	essential	YCR012W	164	-	AAGCCAAGACAACGTATCTT	A|61|P	A|61|T	L|60|F	silent|TTG>TTA|L|60	PGK1	3-PhosphoGlycerate Kinase	416.0	0		0	0		0	0.2419321183058384	P00560					0.14338184893131256	0.3654773235321045	0.005458476021885872		4.911280155181885	0.7204999923706055	4.997379779815674										43.35854457126368	40.0	1.0	no
1075	chrIII_137970	3339	essential	YCR012W	224	+	CTCTTTGGCTCCAGTTGCTA	S|76|C	S|76|F			PGK1	3-PhosphoGlycerate Kinase	416.0	1	Series([], Name: modification, dtype: object)	0	0		0	-0.8371886598504141	P00560					0.0034210155718028545	0.002220902591943741			1.0415199995040894	6.24015998840332											57.007485900605566	50.0	1.0	no
1076	chrIII_138061	3341	essential	YCR012W	315	+	GCTGTCAAGGCTTCTGCCCC	A|106|G	A|106|V	silent|GTC>GTG|V|107	silent|GTC>GTT|V|107	PGK1	3-PhosphoGlycerate Kinase	416.0	0		1	0		0	-0.4611937364819999	P00560					0.11985044181346892	0.15366144478321075			1.2862000465393066	0.4973399937152863											64.51698216784217	65.0	1.0	no
1077	chrIII_138078	3343	essential	YCR012W	332	+	CCCAGGTTCCGTTATTTTGT	P|112|R	P|112|L	P|112|A	P|112|S	PGK1	3-PhosphoGlycerate Kinase	416.0	0		1	0		0	0.17865787256072813	P00560					0.3843642473220825	0.22120043635368347	0.6228227615356445	0.5379914045333862	1.0850600004196167	1.1184200048446655	0.9688000082969666	1.2309000492095947									55.064223537897355	45.0	1.0	no
1078	chrIII_138078r	3344	essential	YCR012W	335	-	CCAACAAAATAACGGAACCT	L|118|F	silent|TTG>TTA|L|118	L|117|F	silent|TTG>TTA|L|117	PGK1	3-PhosphoGlycerate Kinase	416.0	0		1	0		0	1.018122127326076	P00560					0.004287330433726311		0.006045325193554163		3.827579975128174		1.1740200519561768										39.12894171697445	40.0	1.0	no
1079	chrIII_138462	3354	essential	YCR012W	716	+	TTTCACCTTCAAGAAGGTTT	F|240|L	silent|TTC>TTT|F|240	T|241|S	T|241|I	PGK1	3-PhosphoGlycerate Kinase	416.0	0		1	0		0	-0.3378778165097427	P00560					0.03516185283660889		0.009549942798912523	0.0012409277260303495	2.4828200340271		1.564460039138794	0.2699199914932251									44.440193222864416	35.0	1.0	no
1080	chrIII_138557r	3357	essential	YCR012W	814	-	GACTTCGACACCCTTGGCCT	V|278|L	V|278|I	E|277|Q	E|277|K	PGK1	3-PhosphoGlycerate Kinase	416.0	0		1	0		0	1.193761988479625	P00560					0.586300790309906	1.0	0.24758616089820865	1.0	-0.1053600013256073	-0.06589999794960022	-0.5317999720573425	-1.0607199668884275									59.24934613083554	60.0	1.0	no
1081	chrIII_192125r	3364	essential	YCR035C	871	+	TTGCATTTGCTTCAAATTAT	A|292|G	A|292|V			RRP43	Ribosomal RNA Processing	394.0	0		0	0		0	0.9201215165943722	P25359					1.0	0.21859386563301086			1.7473000288009644	0.9976199865341188			1.225000023841858	0.6186000108718872							39.73298600413312	25.0	0.0	no
1082	chrIII_192150	3365	essential	YCR035C	849	-	TTCTTTGCGTTTATCATTAA	K|289|N	silent|AAG>AAA|K|289			RRP43	Ribosomal RNA Processing	394.0	0		0	0		0	0.020220875074711403	P25359					0.18030335009098053				0.5634999871253967												40.62311355956257	25.0	0.0	no
1083	chrIII_192239	3366	essential	YCR035C	760	-	TCTTATAGTCATTCTTAAAT	R|260|T	R|260|K			RRP43	Ribosomal RNA Processing	394.0	0		0	0		0	0.4972636019693256	P25359					0.012579490430653095	0.28231582045555115			0.3018600046634674	-0.11141999810934068			-0.18140000104904172	-0.09860000014305116			0.28496000170707697	0.07400000095367433			35.42082068156924	20.0	0.0	no
1084	chrIII_192471r	3368	essential	YCR035C	525	+	GTTCGTAGTGCGAATGAAGA	R|177|G	R|177|C			RRP43	Ribosomal RNA Processing	394.0	0		0	0		0	-0.9074214299540188	P25359					0.029694292694330212	0.004118075594305992			2.9209001064300537	1.2642600536346436							2.487704038619995	0.7519753575325012			44.3014455526216	45.0	0.0	no
1085	chrIII_192491	3369	essential	YCR035C	508	-	AACACCAGCTTTTACCTTCA	V|176|L	V|176|I	G|175|A	G|175|D	RRP43	Ribosomal RNA Processing	394.0	0		0	0		0	0.4098497161202417	P25359					0.4032573103904724	0.7010021209716797	0.061313342303037636	0.019076768308877945	-0.11615999788045885	-0.5894799828529358	4.42356014251709	10.895000457763672	-0.3283999860286713	-0.6380000114440918			2.878312110900879	2.0270490646362305	-0.4896489977836609	0.6002449989318848	49.396687558791825	40.0	0.0	no
1086	chrIII_192530r	3370	essential	YCR035C	466	+	ACGATTCCATATTGCACTCT	H|156|Q	silent|CAC>CAT|H|156	S|158|C	S|158|F	RRP43	Ribosomal RNA Processing	394.0	0		0	0		0	0.9988985274997686	P25359					0.06028831005096436		0.19077414274215695	0.5687867403030396	0.13048000633716586		0.6628599762916565	-2.6722400188446045					1.5125579833984375		0.8268799781799316	-0.6146968007087708	48.1655369976745	40.0	0.0	no
1087	chrIII_192603	3371	essential	YCR035C	396	-	CCTCTTTCAACTTCCACCAC	R|138|T	R|138|K	G|139|R	G|139|S	RRP43	Ribosomal RNA Processing	394.0	0		1	0		0	0.2524317794375992	P25359					0.06022631004452705	0.1304587572813034	0.0	0.0	3.135740041732788	2.568959951400757	3.701280117034912	3.8268399238586426					3.48014497756958	2.338675022125244	10.737170219421387	6.3510499000549325	53.51116900581736	50.0	0.0	no
1088	chrIII_192695	3374	essential	YCR035C	304	-	ATCATCCAAATCTTTAATCG	D|108|H	D|108|N	D|107|H	D|107|N	RRP43	Ribosomal RNA Processing	394.0	0		0	0		0	0.5582038709524978	P25359					0.2006593495607376	0.5353894233703613	0.3095695376396179	0.5524290204048157					0.2786000072956085	0.09920000284910202	-0.6528000235557556	-0.094200000166893					38.51186713576823	30.0	0.0	no
1089	chrIII_192700r	3375	essential	YCR035C	296	+	TAGCGCCGCGATTAAAGATT	S|100|R	silent|AGC>AGT|S|100	A|101|G	A|101|V	RRP43	Ribosomal RNA Processing	394.0	0		0	0		0	0.7214593867392801	P25359					0.5393829941749573		0.3769277930259705	0.2889547049999237							-0.046599999070167535	1.3458000421524048					46.36592260054936	45.0	0.0	no
1090	chrIII_192876	3378	essential	YCR035C	123	-	TCTTCATATTTTCTTAGACA	E|48|Q	E|48|K	E|47|Q	E|47|K	RRP43	Ribosomal RNA Processing	394.0	0		0	0		0	0.4905946476439218	P25359					0.0	0.0	0.2026935964822769	0.12216558307409285	0.6198400259017944	0.7620000243186951	-0.14560000598430636	0.11326000094413755					1.0342600345611572	1.1893700361251829	-0.1045600026845932	-0.020059999078512192	40.033724727721456	25.0	0.0	no
1091	chrIII_192906r	3379	essential	YCR035C	90	+	TTACAAAGACACTTATCCCT	Q|32|E	Q|32|*			RRP43	Ribosomal RNA Processing	394.0	0		0	0		0	0.14365754299477113	P25359					0.34687530994415283				1.8613799810409544												43.21562955430858	35.0	0.0	no
1092	chrIII_207303	3385	high_effect	YCR044C	628	-	TATCTTGGGGTACAGGAACA	K|215|N	silent|AAG>AAA|K|215						0		0	0		0	0.8931924060309608	P25625					0.4119856357574463																46.59122290340719	45.0	0.0	no
1093	chrIII_207373r	3387	high_effect	YCR044C	555	+	AAGCTAGATTACTTTTTCGC	L|187|V	silent|CTA>TTA|L|187						0		0	0		0	0.8072212508110881	P25625					0.0																42.814457277758656	35.0	0.0	no
1094	chrIII_207458r	3389	high_effect	YCR044C	470	+	GAACTACCTTTACGTTACTG	N|158|K	silent|AAC>AAT|N|158	Y|159|*	silent|TAC>TAT|Y|159				0		0	0		0	0.4937790695781799	P25625					0.7785866856575012																42.94459323968806	40.0	0.0	no
1095	chrIII_207521r	3394	high_effect	YCR044C	407	+	TTCTAGAATCATACGCGAAG	S|137|C	S|137|F						0		0	0		0	-0.7116652906900256	P25625					0.17781248688697815	0.7020239233970642															39.884447317159534	40.0	0.0	no
1096	chrIII_207556r	3395	high_effect	YCR044C	372	+	AACTTTATTCCACATTATAA	N|125|K	silent|AAC>AAT|N|125						0		0	0		0	-0.4109301228868107	P25625					0.0																36.10236434666615	20.0	0.0	no
1097	chrIII_207626	3397	high_effect	YCR044C	305	-	TCAAAAATGGCCATTTCCCA	L|108|F	silent|TTG>TTA|L|108						0		0	0		0	1.0185782100167022	P25625					0.09825615584850313																46.84739169513364	40.0	0.0	no
1098	chrIII_207731r	3401	high_effect	YCR044C	197	+	GTACTCTAAGTTATTGTTCT	Y|67|*	silent|TAC>TAT|Y|67	S|68|C	S|68|F				0		0	0		0	-1.0577901978514146	P25625							0.04989946633577347	0.05553913116455078													42.07366715063523	30.0	0.0	no
1099	chrIII_207736	3402	high_effect	YCR044C	195	-	AACAATAACTTAGAGTACAA	L|71|F	silent|TTG>TTA|L|71						0		0	0		0	-0.2501996786725704	P25625					0.0																32.18242602716822	25.0	0.0	no
1100	chrIII_207774	3403	high_effect	YCR044C	157	-	CTCAATATCATGAAACATGT	E|59|Q	E|59|K						0		0	0		0	0.7940559663754755	P25625					0.6668530702590942	0.9241374731063844															36.38448673444873	30.0	0.0	no
1101	chrIII_207871	3404	high_effect	YCR044C	60	-	AACTCATCTAAATTATCTCC	E|26|D	silent|GAG>GAA|E|26	E|26|Q	E|26|K				0		0	0		0	0.7922809469323648	P25625					0.0622909925878048		0.035999458283185966	0.19240978360176086													38.887444619098524	30.0	0.0	no
1102	chrIII_210911	3406	high_effect	YCR047C	615	-	TTCACCTGCTCCTCCCCCTG	silent|GTG>GTC|V|211	silent|GTG>GTA|V|211	V|211|L	V|211|M	BUD23	BUD site selection	275.0	0		0	0		0	-0.24779750587750984	P25627			0.9539830088615416	0.9587630033493042			0.31431588530540466	0.10527860373258592													67.31281243027485	65.0	0.0	no
1103	chrIII_210915	3407	high_effect	YCR047C	611	-	CCTGCTCCTCCCCCTGCGGT	Q|210|H	silent|CAG>CAA|Q|210	E|209|D	silent|GAG>GAA|E|209	BUD23	BUD site selection	275.0	0		0	0		0	-1.564634868940596	P25627	0.9570760130882264		0.94931298494339		0.11607072502374648		0.6286253929138184														73.08595926304979	75.0	0.0	no
1104	chrIII_210966	3416	high_effect	YCR047C	560	-	TCTTATTCTTTTTAGACTCT	K|193|N	silent|AAG>AAA|K|193			BUD23	BUD site selection	275.0	0		0	0		0	0.10183830558366436	P25627	0.9355990290641784				0.010294822975993156				1.6737200021743774												41.32449613746542	25.0	0.0	no
1105	chrIII_211006	3418	high_effect	YCR047C	520	-	GCCACTGAACCCTGCCACCT	G|180|R	G|180|S	G|180|A	G|180|D	BUD23	BUD site selection	275.0	0		0	0		0	0.05849490377760407	P25627	0.941340982913971	0.951104998588562	0.9499930143356324	0.9446240067481996	0.001787663553841412	0.012319226749241352	0.1545504331588745	0.0022218727972358465	8.166474342346191	7.268280029296875	5.0756001472473145	10.4679536819458									63.046366028341474	65.0	0.0	no
1106	chrIII_211023r	3422	high_effect	YCR047C	500	+	CGACATACTGCAGTCTGCCA	D|168|E	silent|GAC>GAT|D|168			BUD23	BUD site selection	275.0	0		0	0		0	1.117170020826972	P25627	0.9532920122146606				0.007977404631674291				-0.014340000227093697												54.12328975988361	55.00000000000001	0.0	no
1107	chrIII_211046	3424	high_effect	YCR047C	480	-	TCCACCTGGTCGTCGTTTTT	silent|GTG>GTC|V|166	silent|GTG>GTA|V|166	D|167|H	D|167|N	BUD23	BUD site selection	275.0	0		0	0		0	0.32739593473968703	P25627			0.9486550092697144	0.956179976463318			0.13004229962825775	0.2643618881702423			-0.11206000298261642	-0.05496000126004219									56.95745770967022	50.0	0.0	no
1108	chrIII_211047	3425	high_effect	YCR047C	479	-	CCACCTGGTCGTCGTTTTTC	V|166|L	V|166|M	silent|GTG>GTC|V|166	silent|GTG>GTA|V|166	BUD23	BUD site selection	275.0	0		0	0		0	-0.12495832808605654	P25627	0.9539830088615416	0.9587630033493042			0.6528114676475525	0.16607224941253662			-1.2477799654006958	-1.440019965171814											56.95745770967022	55.00000000000001	0.0	no
1109	chrIII_211268r	3440	high_effect	YCR047C	255	+	GGTCTTAGTAGAGAGCTGGA	L|87|V	L|87|F			BUD23	BUD site selection	275.0	0		0	0		0	0.5084519328777536	P25627	0.9512209892272948	0.9587849974632264			0.5877071022987366	0.14559614658355713			0.5647799968719482	-0.4217399954795837											51.09914043157249	50.0	0.0	no
1110	chrIII_211376r	3447	high_effect	YCR047C	147	+	TTCATTCTGGATATCGGGTG	F|50|L	silent|TTC>TTT|F|50	L|52|V	silent|CTG>TTG|L|52	BUD23	BUD site selection	275.0	0		0	0		0	-0.23717185466974425	P25627	0.9387490153312684		0.9512209892272948		0.9787901639938354		0.009592661634087564		0.3443399965763092		3.274980068206787										47.48382461825082	45.0	0.0	no
1111	chrIII_211431	3451	high_effect	YCR047C	95	-	CCCTCAGCGTCATCTTCGCC	R|38|T	R|38|K	R|38|S	silent|AGG>AGA|R|38	BUD23	BUD site selection	275.0	0		0	0		0	-0.7448326728423413	P25627	0.932735025882721	0.955805003643036	0.9087679982185364		0.0	0.0	0.0		2.082319974899292	1.139559984207153	2.850680112838745										63.12507352859189	65.0	0.0	no
1112	chrIII_211431r	3452	high_effect	YCR047C	92	+	CCAGGCGAAGATGACGCTGA	Q|32|E	Q|32|*	A|33|G	A|33|V	BUD23	BUD site selection	275.0	0		0	0		0	-0.7902738449492773	P25627	0.9590039849281312		0.9484469890594482	0.9504740238189696	0.0		0.3286861479282379	0.5084381699562073	-0.2096399962902069		1.4136600494384766	-0.7276399731636047									51.513374838552636	60.0	0.0	no
1113	chrIII_211432r	3453	high_effect	YCR047C	91	+	TCCAGGCGAAGATGACGCTG	Q|32|E	Q|32|*	I|31|M	silent|ATC>ATT|I|31	BUD23	BUD site selection	275.0	0		0	0		0	-3.9541981750672837	P25627	0.9590039849281312		0.9598389863967896		0.0		0.0025498529430478807		-0.2096399962902069		0.13291999697685242										51.42613725581948	60.0	0.0	yes
1114	chrIII_215191r	3464	essential	YCR052W	200	-	GCATCTCTTTATTGGGGGGA	M|73|I	M|73|I	E|72|D	silent|GAG>GAA|E|72	RSC6	Remodel the Structure of Chromatin	483.0	0		0	0		0	-4.2393118963194265	P25632	0.970246970653534	0.970246970653534	0.9761919975280762		0.023309929296374318	0.023309929296374318	0.2520157396793365														53.68217513735141	50.0	1.0	yes
1115	chrIII_215195r	3465	essential	YCR052W	204	-	CTCAGCATCTCTTTATTGGG	silent|CTG>CTC|L|74	silent|CTG>CTA|L|74	M|73|I	M|73|I	RSC6	Remodel the Structure of Chromatin	483.0	0		0	0		0	-0.5714152320270215	P25632			0.970246970653534	0.970246970653534			0.023309929296374318	0.023309929296374318													49.29838944394419	45.0	1.0	no
1116	chrIII_215197r	3466	essential	YCR052W	206	-	TCCTCAGCATCTCTTTATTG	R|75|T	R|75|K	R|75|S	silent|AGG>AGA|R|75	RSC6	Remodel the Structure of Chromatin	483.0	0		0	0		0	0.1997446522831265	P25632	0.9046339988708496	0.9230039715766908	0.8873720169067383		0.0	0.0	0.0														49.34576844004346	40.0	1.0	no
1117	chrIII_215196r	3467	essential	YCR052W	205	-	CCTCAGCATCTCTTTATTGG	silent|CTG>CTC|L|74	silent|CTG>CTA|L|74	R|75|T	R|75|K	RSC6	Remodel the Structure of Chromatin	483.0	0		0	0		0	0.846248708034255	P25632			0.9046339988708496	0.9230039715766908			0.0	0.0													50.73518842445077	45.0	1.0	no
1118	chrIII_215199r	3468	essential	YCR052W	208	-	AATCCTCAGCATCTCTTTAT	R|75|S	silent|AGG>AGA|R|75	R|75|T	R|75|K	RSC6	Remodel the Structure of Chromatin	483.0	0		0	0		0	-0.4035525591360389	P25632	0.8873720169067383		0.9046339988708496	0.9230039715766908	0.0		0.0	0.0													47.35710628862779	35.0	1.0	no
1119	chrIII_215268r	3472	essential	YCR052W	277	-	AGTCTTGCCTGAGTCCGCTG	K|98|N	silent|AAG>AAA|K|98			RSC6	Remodel the Structure of Chromatin	483.0	0		0	0		0	-2.0181041518599976	P25632	0.9010649919509888				0.4433133602142334																60.04430438683301	60.0	1.0	yes
1120	chrIII_215348r	3477	essential	YCR052W	357	-	CCTTCCAAAAACTCACTAAA	G|126|R	G|126|S	E|125|Q	E|125|K	RSC6	Remodel the Structure of Chromatin	483.0	0		0	0		0	0.6005323682142036	P25632	0.904865026473999	0.9219319820404052	0.9315000176429749	0.9194509983062744	0.0597788579761982	0.5683668255805969	1.0	0.053136367350816734													39.24081980405544	35.0	1.0	no
1121	chrIII_215399r	3479	essential	YCR052W	408	-	CTCTTCTTGCCCATGCCCAG	K|142|N	silent|AAG>AAA|K|142	K|141|N	silent|AAG>AAA|K|141	RSC6	Remodel the Structure of Chromatin	483.0	0		0	0		0	-2.8707783863930887	P25632	0.9018030166625975		0.9054740071296692		0.3767949044704437		0.4922924041748047														62.244687235579356	60.0	1.0	yes
1122	chrIII_215541r	3485	essential	YCR052W	550	-	TGCGTCTACAATTTCCTCCC	A|190|P	A|190|T	D|189|H	D|189|N	RSC6	Remodel the Structure of Chromatin	483.0	0		0	0		0	-0.9162555660455786	P25632	0.9846779704093932	0.97638601064682	0.974511981010437	0.9857460260391236	0.1204848289489746	0.33766546845436096	0.01076751109212637	0.037103474140167236													54.6471195351229	50.0	1.0	no
1123	chrIII_215646	3487	essential	YCR052W	652	+	GCAGTATAACCATCCAGTTG	C|218|W	silent|TGC>TGT|C|218			RSC6	Remodel the Structure of Chromatin	483.0	0		0	0		0	0.3750497310123342	P25632	0.8880190253257751				0.0011841686209663749																48.7566914338272	45.0	1.0	no
1124	chrIII_215728	3493	essential	YCR052W	734	+	AACGGGCTCCGTTAATGACG	T|246|R	T|246|M	silent|GGC>GGG|G|247	silent|GGC>GGT|G|247	RSC6	Remodel the Structure of Chromatin	483.0	0		0	0		0	0.183862323897696	P25632	0.9375799894332886	0.9519019722938538			1.0	0.0445970818400383															48.706278951882545	55.00000000000001	1.0	no
1125	chrIII_215832r	3496	essential	YCR052W	841	-	ATTCTCGTTACTGCTGTCTT	E|286|D	silent|GAG>GAA|E|286	E|286|Q	E|286|K	RSC6	Remodel the Structure of Chromatin	483.0	0		0	0		0	-0.010018535344060995	P25632	0.9535670280456544		0.961425006389618	0.9493749737739564	0.6186084151268005		0.5825812816619873	0.9220722317695618													50.48238433408728	40.0	1.0	no
1126	chrIII_215903	3497	essential	YCR052W	909	+	CCAAAGGATAAGCCCGAATT	P|304|R	P|304|L			RSC6	Remodel the Structure of Chromatin	483.0	0		1	0		0	0.3104065437239548	P25632	0.9589099884033204	0.9670220017433168			0.12203863263130188	0.05002029612660408															45.36478306607768	45.0	1.0	no
1127	chrIII_215916r	3499	essential	YCR052W	925	-	TAGCTTCACTTCACCCAATT	K|314|N	silent|AAG>AAA|K|314	silent|GTG>GTC|V|313	silent|GTG>GTA|V|313	RSC6	Remodel the Structure of Chromatin	483.0	0		0	0		0	0.3686100581038983	P25632	0.9648680090904236				0.26845782995224																49.723135865010136	40.0	1.0	no
1128	chrIII_215941	3501	essential	YCR052W	947	+	TTCACTCTTACAAAAGGTAT	S|317|*	S|317|L	L|318|V	L|318|F	RSC6	Remodel the Structure of Chromatin	483.0	0		0	0		0	0.581341757502999	P25632		0.9589700102806092	0.9141610264778136	0.9229249954223632		0.23239721357822415	0.5109272003173828	0.6833969354629517													38.23957529402463	30.0	1.0	no
1129	chrIII_218972	3508	essential	YCR054C	1076	-	ACAAGTCAGAAATTATGTCC	L|365|F	silent|TTG>TTA|L|365	D|364|H	D|364|N	CTR86	Copper TRansport protein	563.0	0		0	0		0	0.3686944144296017	P25355	0.9587849974632264		0.9486550092697144	0.956179976463318	0.15537989139556885		0.1308939903974533	0.5369436740875244													39.66367407086825	35.0	0.0	no
1130	chrIII_219077r	3510	essential	YCR054C	968	+	TCTGCAACGTCTTGCATGCA	L|324|V	silent|CTG>TTG|L|324	Q|325|E	Q|325|*	CTR86	Copper TRansport protein	563.0	0		0	0		0	-1.2051052274479708	P25355	0.9512209892272948		0.9590039849281312		0.11155056208372116		1.0														52.5780311962431	50.0	0.0	no
1131	chrIII_219223r	3513	essential	YCR054C	822	+	TCTTTTGGTAAATACCTCAA	S|275|C	S|275|F			CTR86	Copper TRansport protein	563.0	0		0	0		0	0.3894229349459991	P25355	0.945252001285553	0.9294660091400146			0.0	0.0															40.57643881727137	30.0	0.0	no
1132	chrIII_219238r	3515	essential	YCR054C	807	+	AGTCTTACAACTGCTTCTTT	L|271|V	L|271|F			CTR86	Copper TRansport protein	563.0	0		0	0		0	1.0279295800128023	P25355	0.9512209892272948	0.9587849974632264			1.0	0.07446562498807907															45.96451862469411	35.0	0.0	no
1133	chrIII_219411	3518	essential	YCR054C	637	-	AACACAATAATAGTCTTTCT	V|219|L	V|219|I	C|218|S	C|218|Y	CTR86	Copper TRansport protein	563.0	0		0	0		0	0.2887553210886456	P25355	0.9539830088615416	0.9574310183525084	0.9421560168266296	0.9290120005607604																	35.87092175555216	25.0	0.0	no
1134	chrIII_219538	3521	essential	YCR054C	510	-	TCTTCCAATTTGATCCCATA	D|177|H	D|177|N	E|176|Q	E|176|K	CTR86	Copper TRansport protein	563.0	0		0	0		0	0.19340644135274224	P25355	0.9486550092697144	0.956179976463318	0.956179976463318	0.9475290179252625	0.17869292199611664	0.3250555396080017	0.5538706779479979	0.7817098498344421													47.95506509370017	35.0	0.0	no
1135	chrIII_219712r	3524	essential	YCR054C	333	+	CTACAAAACCTCGTAATTCG	Q|113|E	Q|113|*			CTR86	Copper TRansport protein	563.0	0		0	0		0	0.6997967075462395	P25355	0.9590039849281312				0.2579404711723328																39.6477699763206	40.0	0.0	no
1136	chrIII_219846	3529	essential	YCR054C	202	-	TGGCAACAGCATTGCTTCCA	L|73|F	silent|TTG>TTA|L|73	silent|CTG>CTC|L|72	silent|CTG>CTA|L|72	CTR86	Copper TRansport protein	563.0	0		0	0		0	-1.0642893353225351	P25355	0.9587849974632264				0.695400595664978																53.84471313567508	50.0	0.0	no
1137	chrIII_221161r	3537	essential	YCR057C	2045	+	TTCGGTGCAATTCTCCCCAA	S|683|W	S|683|L			PWP2	Periodic tryptophan (W) Protein	923.0	0		0	0		0	-0.8472683934338578	P25635	0.9288619756698608	0.9298099875450134			0.015831762924790382	0.09729688614606856															54.725082722592795	50.0	0.0	no
1138	chrIII_221354	3542	essential	YCR057C	1855	-	ACCATTCAAAGCCATGTTTC	G|625|R	G|625|S	G|625|A	G|625|D	PWP2	Periodic tryptophan (W) Protein	923.0	0		0	0		0	0.2269525381236391	P25635	0.941340982913971	0.951104998588562	0.9499930143356324	0.9446240067481996	0.004213889129459858	0.08293565362691879	0.7279698252677917	0.004986136686056852													47.17014081785914	40.0	0.0	no
1139	chrIII_221365r	3544	essential	YCR057C	1841	+	ATTCATTGTGTCCAGAAACA	F|615|L	silent|TTC>TTT|F|615			PWP2	Periodic tryptophan (W) Protein	923.0	0		0	0		0	-1.445233684083108	P25635	0.9387490153312684				0.008097486570477486																43.20362144753466	35.0	0.0	no
1140	chrIII_221463r	3546	essential	YCR057C	1743	+	ACAATACATTACAGTTTTGA	T|582|R	T|582|I	H|584|D	H|584|Y	PWP2	Periodic tryptophan (W) Protein	923.0	0		0	0		0	0.5031609559249194	P25635	0.9476869702339172	0.9472420215606691	0.9473130106925964	0.9489949941635132	0.003847170621156693	0.0043981801718473434	0.15628169476985931	0.08318823575973511													36.72564480238208	25.0	0.0	no
1141	chrIII_221581r	3548	essential	YCR057C	1625	+	CAACATAGAAGATGCCAAGC	N|543|K	silent|AAC>AAT|N|543			PWP2	Periodic tryptophan (W) Protein	923.0	0		0	0		0	0.6050572969843349	P25635	0.9439849853515624				0.014337880536913872																42.385732096153156	45.0	0.0	no
1142	chrIII_221689	3549	essential	YCR057C	1520	-	CTTCTATAGGTTCTACTTGT	E|513|Q	E|513|K			PWP2	Periodic tryptophan (W) Protein	923.0	0		0	0		0	-0.6774172969675133	P25635	0.956179976463318	0.9475290179252625			0.8417872190475464	0.8411985635757446															45.64603933287635	35.0	0.0	no
1143	chrIII_221855r	3551	essential	YCR057C	1351	+	ACAATTTTGACATTCATGTT	D|451|E	silent|GAC>GAT|D|451			PWP2	Periodic tryptophan (W) Protein	923.0	0		0	0		0	1.2216703109147276	P25635	0.9532920122146606				0.1033373400568962																38.52266310782449	25.0	0.0	no
1144	chrIII_221889	3553	essential	YCR057C	1320	-	GCACAAACCACTTCACCTGA	C|446|S	C|446|Y	A|447|P	A|447|T	PWP2	Periodic tryptophan (W) Protein	923.0	0		0	0		0	-0.4816093472562151	P25635	0.9421560168266296	0.9290120005607604	0.9573720097541808	0.9523990154266356	0.3495079576969147	0.004279017448425293	0.0064007071778178215	0.004394541960209608													50.23123229245977	50.0	0.0	no
1145	chrIII_222116	3558	essential	YCR057C	1093	-	AACTTTGATTTTCCCATCTT	V|371|L	V|371|I			PWP2	Periodic tryptophan (W) Protein	923.0	0		0	0		0	1.1821303160827452	P25635	0.9539830088615416	0.9574310183525084			0.5643933415412903	0.3321693241596222															45.50701792026189	30.0	0.0	no
1146	chrIII_222202r	3563	essential	YCR057C	1004	+	ATCGTATATCTTGAAGCAGC	S|336|W	S|336|L			PWP2	Periodic tryptophan (W) Protein	923.0	0		0	0		0	-0.027939803067202614	P25635	0.9288619756698608	0.9298099875450134			0.0006049232906661928	0.002516442677006125															44.32645697230794	40.0	0.0	no
1147	chrIII_222233r	3566	essential	YCR057C	973	+	GCCAATTACTAGTTTACGAA	Q|326|E	Q|326|*	silent|GGC>GGG|G|325	silent|GGC>GGT|G|325	PWP2	Periodic tryptophan (W) Protein	923.0	0		0	0		0	-2.1276358279312904	P25635	0.9590039849281312				0.0073424847796559325																42.00215981364715	35.0	0.0	yes
1148	chrIII_222383r	3577	essential	YCR057C	823	+	TAGCTGTCGGATTTACTAGT	A|276|G	A|276|V			PWP2	Periodic tryptophan (W) Protein	923.0	0		0	0		0	0.3606971729836896	P25635	0.9484469890594482	0.9504740238189696			0.0012602974893525245	1.0															46.93840748906508	40.0	0.0	no
1149	chrIII_222396r	3580	essential	YCR057C	810	+	GCAACAAGGCTTTTAGCTGT	A|271|G	A|271|V	T|272|R	T|272|I	PWP2	Periodic tryptophan (W) Protein	923.0	0		0	0		0	-0.837983634496754	P25635	0.9484469890594482	0.9504740238189696	0.9476869702339172	0.9472420215606691	0.3958438038825989	0.25949934124946594	0.02842017635703087	0.059907902032136924													49.189120339497144	45.0	0.0	no
1150	chrIII_222410r	3582	essential	YCR057C	796	+	TCACCTTCCATCCAGCAACA	T|267|S	T|267|I	silent|GTC>GTG|V|266	silent|GTC>GTT|V|266	PWP2	Periodic tryptophan (W) Protein	923.0	0		0	0		0	0.8200309843441479	P25635	0.9491789937019348	0.9472420215606691			0.2194058895111084	0.1587238609790802															55.10008236735695	50.0	0.0	no
1151	chrIII_222430	3583	essential	YCR057C	779	-	TGACACACTTTACTTTGGCT	V|266|L	V|266|I	C|265|S	C|265|Y	PWP2	Periodic tryptophan (W) Protein	923.0	0		0	0		0	0.8569261728824886	P25635	0.9539830088615416	0.9574310183525084	0.9421560168266296	0.9290120005607604	0.015284957364201547	0.01884930580854416	0.5803477168083191	0.007718676701188086													46.870975514895065	40.0	0.0	no
1152	chrIII_222574r	3586	essential	YCR057C	632	+	AGACGGTGCTGTCTTTGTCT	D|212|E	silent|GAC>GAT|D|212			PWP2	Periodic tryptophan (W) Protein	923.0	0		0	0		0	0.0028936684290593877	P25635	0.9532920122146606				0.04625514894723892																54.49542966576935	50.0	0.0	no
1153	chrIII_222686	3592	essential	YCR057C	523	-	GTTCTTTTCCTCTGAATCTA	K|180|N	silent|AAG>AAA|K|180			PWP2	Periodic tryptophan (W) Protein	923.0	0		0	0		0	-0.6886674389718581	P25635	0.9355990290641784				0.4670555591583252																47.15108879838152	35.0	0.0	no
1154	chrIII_222808r	3596	essential	YCR057C	398	+	TGCTCCCTTCGTCCGCCATA	A|134|G	A|134|V	P|135|A	P|135|S	PWP2	Periodic tryptophan (W) Protein	923.0	0		0	0		0	1.0798872833927584	P25635	0.9484469890594482	0.9504740238189696	0.9562489986419678	0.9498909711837769	0.32752132415771484	0.33248522877693176	0.3897202610969544	0.08046308904886246													63.32682740118771	60.0	0.0	no
1155	chrIII_222809r	3597	essential	YCR057C	397	+	TTGCTCCCTTCGTCCGCCAT	A|134|G	A|134|V	P|135|A	P|135|S	PWP2	Periodic tryptophan (W) Protein	923.0	0		0	0		0	0.9256145627039656	P25635	0.9484469890594482	0.9504740238189696	0.9562489986419678	0.9498909711837769	0.32752132415771484	0.33248522877693176	0.3897202610969544	0.08046308904886246													64.13836003316948	60.0	0.0	no
1156	chrIII_222834	3598	essential	YCR057C	375	-	TGTCTGTCTTTATTAACATC	R|131|T	R|131|K			PWP2	Periodic tryptophan (W) Protein	923.0	0		0	0		0	0.6035685327187188	P25635	0.932735025882721	0.955805003643036			0.08886497467756271	0.6102773547172546															40.46012839559535	30.0	0.0	no
1157	chrIII_222866	3599	essential	YCR057C	343	-	AATCTGTAAAAACCTGCCTG	Q|120|H	silent|CAG>CAA|Q|120			PWP2	Periodic tryptophan (W) Protein	923.0	0		0	0		0	0.21148254828493995	P25635	0.9570760130882264				0.4728087186813354																42.080128687762105	40.0	0.0	no
1158	chrIII_223028	3604	essential	YCR057C	181	-	GCCTTGTTTGTTCAGATCAA	G|67|R	G|67|S	G|67|A	G|67|D	PWP2	Periodic tryptophan (W) Protein	923.0	0		0	0		0	0.28631285121218714	P25635	0.941340982913971	0.951104998588562	0.9499930143356324	0.9446240067481996	0.002094422001391649	0.08914355933666229	0.08965892344713211	0.002734477398917079													49.17458911616552	40.0	0.0	no
1159	chrIII_223128r	3609	essential	YCR057C	78	+	AAGCAACTACTCTCACCGGT	Q|28|E	Q|28|*	L|29|V	silent|CTA>TTA|L|29	PWP2	Periodic tryptophan (W) Protein	923.0	0		0	0		0	1.0822866512809064	P25635	0.9590039849281312		0.9512209892272948		0.04971027001738548		1.0														50.510389935977905	50.0	0.0	no
1160	chrIII_223152r	3612	essential	YCR057C	54	+	AACATCACCTTTTCCGATGA	N|19|K	silent|AAC>AAT|N|19	I|20|M	silent|ATC>ATT|I|20	PWP2	Periodic tryptophan (W) Protein	923.0	0		0	0		0	-0.36733817886838704	P25635	0.9439849853515624		0.9598389863967896		0.005010573659092188		0.02443920262157917														46.95015851875553	40.0	0.0	no
1161	chrIII_241495r	3619	essential	YCR072C	835	+	ATTCAGTGTCTTGTGTCAAA	S|280|*	S|280|L			RSA4	RiboSome Assembly	515.0	0		0	0		0	-0.3482499882967177	P25382		0.9298099875450134				0.006927269976586104				0.14499999582767487											44.20573817386645	35.0	0.0	no
1162	chrIII_241616	3621	essential	YCR072C	717	-	CCCGGCTTCACAAGATGTAT	silent|CCG>CCC|P|245	silent|CCG>CCA|P|245	G|246|R	G|246|S	RSA4	RiboSome Assembly	515.0	0		0	0		1	0.08803686604827847	P25382			0.941340982913971	0.951104998588562			0.18830837309360504	0.9108794927597046			3.2335999011993413	3.7416000366210938									51.628740348576116	50.0	0.0	no
1163	chrIII_241617r	3623	essential	YCR072C	713	+	ACCTATACATCTTGTGAAGC	P|239|R	P|239|L	P|239|A	P|239|S	RSA4	RiboSome Assembly	515.0	0		0	0		0	-0.7549285743315717	P25382	0.9432820081710817	0.9430609941482544	0.9562489986419678	0.9498909711837769	0.0	0.0	0.0	0.0	9.76580047607422	6.1276001930236825	2.920399904251098	5.03980016708374									44.96543856392265	40.0	0.0	no
1164	chrIII_241746	3629	essential	YCR072C	587	-	TAGCAATTACTTCTCCATCG	A|202|P	A|202|T			RSA4	RiboSome Assembly	515.0	0		0	0		0	-2.509793127207611	P25382	0.9573720097541808	0.9523990154266356			0.008104704320430756	0.010856357403099535			3.596400022506714	-0.23240000009536746			0.7351999878883362	2.5971999168396							45.54756877012869	40.0	0.0	yes
1165	chrIII_241747	3632	essential	YCR072C	586	-	AGCAATTACTTCTCCATCGG	A|202|P	A|202|T			RSA4	RiboSome Assembly	515.0	0		0	0		0	-3.134671776706188	P25382	0.9573720097541808	0.9523990154266356			0.008104704320430756	0.010856357403099535			3.596400022506714	-0.23240000009536746			0.7351999878883362	2.5971999168396							48.448335476167536	45.0	0.0	yes
1166	chrIII_241799	3635	essential	YCR072C	534	-	TGACCCTTTAGAGTATGCAT	G|184|A	G|184|D	G|184|R	G|184|S	RSA4	RiboSome Assembly	515.0	0		0	0		0	-0.441229688725784	P25382	0.9499930143356324	0.9446240067481996	0.941340982913971	0.951104998588562	0.0	0.0	0.0	0.0	3.830600023269653	4.893199920654297	5.945799827575684	4.61899995803833									48.65182533323253	40.0	0.0	no
1167	chrIII_241803r	3636	essential	YCR072C	527	+	AACGCCAATGCATACTCTAA	T|177|R	T|177|M	P|178|A	P|178|S	RSA4	RiboSome Assembly	515.0	0		0	0		0	-2.007943501072885	P25382	0.9476869702339172	0.9502379894256592	0.9562489986419678	0.9498909711837769	0.004463428165763617	0.11243464797735214	0.022441519424319267	0.011222747154533865	-0.7111999988555908	-0.3273999989032745	1.1837999820709229	2.059999942779541									44.11075773812939	40.0	0.0	no
1168	chrIII_241802r	3637	essential	YCR072C	528	+	ACGCCAATGCATACTCTAAA	P|178|A	P|178|S	T|177|R	T|177|M	RSA4	RiboSome Assembly	515.0	0		0	0		0	-0.15050032968447366	P25382	0.9562489986419678	0.9498909711837769	0.9476869702339172	0.9502379894256592	0.022441519424319267	0.011222747154533865	0.004463428165763617	0.11243464797735214	1.1837999820709229	2.059999942779541	-0.7111999988555908	-0.3273999989032745									44.11075773812939	40.0	0.0	no
1169	chrIII_241849	3639	essential	YCR072C	484	-	TGCAGTATTATCACCTGCAC	A|168|P	A|168|T			RSA4	RiboSome Assembly	515.0	0		0	0		0	0.3614811536342401	P25382	0.9573720097541808	0.9523990154266356			0.035264171659946435	0.10988884419202803			1.3544000387191772	1.4515999555587769			1.937600016593933	4.320000171661377							49.89888901334905	45.0	0.0	no
1170	chrIII_241959r	3646	essential	YCR072C	371	+	AGCAGTTTTCAAAGTCAAGC	A|125|G	A|125|V			RSA4	RiboSome Assembly	515.0	0		0	0		0	1.0276633543705658	P25382	0.9484469890594482	0.9504740238189696			0.01746784150600433	0.005393057130277157			1.0329999923706057	0.4336000084877014											43.91510279775218	40.0	0.0	no
1171	chrIII_242312	3652	essential	YCR072C	21	-	TTCTTTTGTTTCTTAGAAGG	K|13|N	silent|AAG>AAA|K|13			RSA4	RiboSome Assembly	515.0	0		0	0		0	0.4703841384312676	P25382	0.9355990290641784				0.15822473168373108																40.539139853028985	30.0	0.0	no
1172	chrIII_280798r	3661	essential	YCR093W	684	-	TTCGTTGCGTCTAAAACCAT	silent|ACG>ACC|T|234	silent|ACG>ACA|T|234			CDC39	Cell Division Cycle	2108.0	0		0	0		0	0.4577289841978432	P25655																					45.11915357374505	40.0	1.0	no
1173	chrIII_281159r	3666	essential	YCR093W	1045	-	TTCTAAATTCAATGATGCAA	E|355|Q	E|355|K			CDC39	Cell Division Cycle	2108.0	0		0	0		0	0.863952941949808	P25655					0.17685097455978396	0.31955718994140625			-0.2994999885559082	-0.8014000058174133											35.03385072111257	25.0	1.0	no
1174	chrIII_281309	3668	essential	YCR093W	1192	+	TCGTTTTATTGATAGAAAAC	F|398|L	silent|TTC>TTT|F|398			CDC39	Cell Division Cycle	2108.0	0		0	0		0	0.9916106887775092	P25655					0.5768283605575562				1.3309199810028076												32.924283064619885	25.0	1.0	no
1175	chrIII_281569r	3672	essential	YCR093W	1455	-	CAACCAATTTGTCTTGCGCA	G|491|A	G|491|D	G|491|R	G|491|S	CDC39	Cell Division Cycle	2108.0	0		0	0		0	0.5958570435181384	P25655					0.04890715330839157	0.0341867059469223	0.023894503712654117	0.037856776267290115	3.6241400241851807	4.3870601654052725	3.618880033493042	4.00059986114502									48.741168853425215	45.0	1.0	no
1176	chrIII_281824	3679	essential	YCR093W	1707	+	TTTCCTAGATTGATCAATTT	P|571|A	P|571|S	P|571|R	P|571|L	CDC39	Cell Division Cycle	2108.0	0		0	0		0	0.9741901372771524	P25655					0.0	0.0	0.0	0.0	2.441380023956299	3.921880006790161	3.046260118484497	3.0594599246978764									39.818146662324246	25.0	1.0	no
1177	chrIII_281873r	3681	essential	YCR093W	1759	-	AATCCCTGCGATGTCACCAT	silent|GGG>GGC|G|592	silent|GGG>GGA|G|592	G|592|A	G|592|E	CDC39	Cell Division Cycle	2108.0	0		0	0		0	-0.12834639634288822	P25655							0.3283565044403076	0.07103121280670166			3.5006999969482417	3.4423201084136963									54.00656214467705	50.0	1.0	no
1178	chrIII_282039r	3683	essential	YCR093W	1925	-	TCGATTCTGCTATAACGGCA	silent|TCG>TCC|S|648	silent|TCG>TCA|S|648	E|647|Q	E|647|K	CDC39	Cell Division Cycle	2108.0	0		0	0		0	0.4118949147546978	P25655							0.0	0.0			0.4539799988269806	0.31064000725746155									47.41960430265283	45.0	1.0	no
1179	chrIII_282063	3685	essential	YCR093W	1946	+	ATTCTTCCAAGATTATCCAT	F|650|L	silent|TTC>TTT|F|650	F|651|L	silent|TTC>TTT|F|651	CDC39	Cell Division Cycle	2108.0	0		0	0		0	0.1885967841805735	P25655					0.0		0.0		0.3582000136375427		0.26875999569892883						0.38429999351501465				44.26999366094049	30.0	1.0	no
1180	chrIII_282206r	3691	essential	YCR093W	2092	-	TACAGCAAACTTAAACATCT	V|704|L	V|704|I	A|703|P	A|703|T	CDC39	Cell Division Cycle	2108.0	0		0	0		0	0.2438695416133147	P25655					0.033854272216558456	0.161074697971344	0.02000043354928493	0.020751357078552246	-1.2085200548171997	-0.4444600045681	9.11818027496338	4.323379993438722									36.497601249461816	30.0	1.0	no
1181	chrIII_282227	3692	essential	YCR093W	2110	+	TACAAGCTATTTATGCATTT	Q|705|E	Q|705|*	A|706|G	A|706|V	CDC39	Cell Division Cycle	2108.0	0		0	0		0	0.6741864232879442	P25655					0.0		0.03877807408571243	0.0129733607172966	0.5172200202941895		1.8653000593185425	0.008659999817609787									39.32253415958093	25.0	1.0	no
1182	chrIII_282285r	3694	essential	YCR093W	2171	-	AAGCCGGAACATCTCTCAAG	A|730|P	A|730|T	silent|CCG>CCC|P|729	silent|CCG>CCA|P|729	CDC39	Cell Division Cycle	2108.0	0		0	0		0	0.010470339453561128	P25655					0.06896526366472244	0.07301856577396393			-1.152999997138977	2.009999990463257											46.640449983657284	50.0	1.0	no
1183	chrIII_282460r	3700	essential	YCR093W	2346	-	ACTTTTTCTACGACATCTTT	V|789|L	V|789|I			CDC39	Cell Division Cycle	2108.0	0		0	0		0	1.1032026635538026	P25655					0.07645346224308014	1.0			0.21442000567913053	0.2701199948787689											42.7207037234744	30.0	1.0	no
1184	chrIII_282578	3701	essential	YCR093W	2461	+	CCACATATTTAGTTACGCAA	T|822|R	T|822|I	silent|TCC>TCG|S|821	silent|TCC>TCT|S|821	CDC39	Cell Division Cycle	2108.0	0		0	0		0	-0.3847606101330552	P25655					0.4699128270149231	0.1902199238538742			-0.6271600127220154	-0.9047600030899048											43.04836959672747	35.0	1.0	no
1185	chrIII_282578r	3702	essential	YCR093W	2464	-	CCTTTGCGTAACTAAATATG	R|828|T	R|828|K	silent|ACG>ACC|T|826	silent|ACG>ACA|T|826	CDC39	Cell Division Cycle	2108.0	0		0	0		0	-0.2876524404751797	P25655					0.0	0.0			5.413980007171631	2.438040018081665							2.9711599349975586	0.8055800199508667			39.369696110987896	35.0	1.0	no
1186	chrIII_282579	3703	essential	YCR093W	2462	+	CACATATTTAGTTACGCAAA	T|822|R	T|822|I			CDC39	Cell Division Cycle	2108.0	0		0	0		0	-0.15978477050600864	P25655					0.4699128270149231	0.1902199238538742			-0.6271600127220154	-0.9047600030899048											38.01998695878369	30.0	1.0	no
1187	chrIII_282752	3707	essential	YCR093W	2635	+	ACCTAAAGAATTTGGCTTCA	L|880|V	silent|CTA>TTA|L|880	H|879|Q	silent|CAC>CAT|H|879	CDC39	Cell Division Cycle	2108.0	0		0	0		0	-0.12660974355061747	P25655					0.020058684051036838		0.18285387754440308		2.5121400356292725		-0.5875999927520752										42.52838117505064	35.0	1.0	no
1188	chrIII_282812	3710	essential	YCR093W	2695	+	AACACAAGAATATCGCATTC	H|900|D	H|900|Y	H|900|Q	silent|CAC>CAT|H|900	CDC39	Cell Division Cycle	2108.0	0		0	0		0	-0.6122570690413329	P25655					0.022019267082214355	0.4335246384143829	0.1629602164030075		-0.31797999143600464	-1.787700057029724	-0.16774000227451324		-0.03173999860882759	-0.3481000065803528	0.12943999469280246						37.845172530855216	35.0	1.0	no
1189	chrIII_283116	3716	essential	YCR093W	2999	+	TGCTTTGGGATCAATCACTC	A|1001|G	A|1001|V			CDC39	Cell Division Cycle	2108.0	0		0	0		0	-0.006059878951740289	P25655					0.3856397271156311	0.28300604224205017															47.61697700957642	45.0	1.0	no
1190	chrIII_283142	3717	essential	YCR093W	3025	+	AACAACAAACAGAGCAACAA	Q|1010|E	Q|1010|*	Q|1011|E	Q|1011|*	CDC39	Cell Division Cycle	2108.0	0		0	0		0	-0.8964471694849088	P25655					0.2437686622142792		0.5826289653778076														34.91975886455566	35.0	1.0	no
1191	chrIII_283327	3721	essential	YCR093W	3210	+	AATCCTTTTAACAACTTACT	P|1072|A	P|1072|S	P|1072|R	P|1072|L	CDC39	Cell Division Cycle	2108.0	0		0	0		0	0.7449447699512681	P25655					1.0	0.4941785335540772	0.3306042551994324	0.7990450263023376													37.90463230915697	25.0	1.0	no
1192	chrIII_283364	3723	essential	YCR093W	3247	+	TAACCCACCCTGACTTGAAG	T|1084|S	T|1084|I	silent|ACC>ACG|T|1084	silent|ACC>ACT|T|1084	CDC39	Cell Division Cycle	2108.0	0		0	0		0	-0.5039793000848309	P25655					0.0	0.0															49.49084764331417	50.0	1.0	no
1193	chrIII_283582	3727	essential	YCR093W	3465	+	TCAATTGAACCATTGAAAGA	S|1156|*	S|1156|L			CDC39	Cell Division Cycle	2108.0	0		0	0		0	0.6212664666240438	P25655						0.13495028018951416															36.125785242437026	30.0	1.0	no
1194	chrIII_283591r	3728	essential	YCR093W	3477	-	GAACGTATGCCTTCTTTCAA	R|1165|P	R|1165|H			CDC39	Cell Division Cycle	2108.0	0		0	0		0	0.20674778130507648	P25655					0.030080843716859818	0.17056110501289368															46.16535971238221	40.0	1.0	no
1195	chrIII_283647	3730	essential	YCR093W	3530	+	TCTTTCTTCTTCACCTGCAG	L|1178|V	L|1178|F	S|1179|C	S|1179|F	CDC39	Cell Division Cycle	2108.0	0		0	0		0	-0.3717785426274915	P25655					0.9473064541816713	0.07747843861579895	0.047459736466407776	0.05017094686627388													52.73011769682279	45.0	1.0	no
1196	chrIII_283779	3733	essential	YCR093W	3662	+	TGCTATTCGTCGTTATCACA	A|1222|G	A|1222|V			CDC39	Cell Division Cycle	2108.0	0		0	0		0	1.2386199731664151	P25655					0.038286156952381134	0.02028893493115902															47.665460723040844	40.0	1.0	no
1197	chrIII_283843r	3735	essential	YCR093W	3729	-	TCTGGTAAAGACAGTGAATA	E|1250|Q	E|1250|K			CDC39	Cell Division Cycle	2108.0	0		0	0		0	-0.1428427427784721	P25655					0.049344033002853394	0.03881518170237541											0.05654000118374825	0.26739999651908875			38.14032060980975	35.0	1.0	no
1198	chrIII_283983	3739	essential	YCR093W	3866	+	TCCACCGATGACTCAAAATG	P|1290|R	P|1290|L	P|1290|A	P|1290|S	CDC39	Cell Division Cycle	2108.0	0		0	0		0	0.04602724127181407	P25655					0.42205810546875	0.3055203258991241	1.0	0.7292752265930176													43.439058971782124	45.0	1.0	no
1199	chrIII_283984r	3741	essential	YCR093W	3870	-	CCCACATTTTGAGTCATCGG	silent|GTG>GTC|V|1296	silent|GTG>GTA|V|1296	G|1297|R	G|1297|S	CDC39	Cell Division Cycle	2108.0	0		0	0		0	-0.9432618930896486	P25655							0.5240529775619507	0.8514063358306885													51.26437931558007	50.0	1.0	no
1200	chrIII_284175	3747	essential	YCR093W	4058	+	TGCTGCAGTTCAATCAGATT	A|1354|G	A|1354|V	A|1355|G	A|1355|V	CDC39	Cell Division Cycle	2108.0	0		0	0		0	-0.0425231651400068	P25655					0.38158953189849854	0.29646036028862	0.4177034795284271	0.2920680046081543													47.20928568396272	40.0	1.0	no
1201	chrIII_284208	3748	essential	YCR093W	4091	+	ACGTGTTCTCGTTCACCTCA	R|1365|G	R|1365|C			CDC39	Cell Division Cycle	2108.0	0		0	0		0	-0.248983126753227	P25655					0.4279764890670776	0.06922505050897597															54.9940063237525	50.0	1.0	no
1202	chrIII_284472r	3751	essential	YCR093W	4358	-	CAACGTCTTTTCTAGCAACG	V|1459|L	V|1459|I	D|1458|H	D|1458|N	CDC39	Cell Division Cycle	2108.0	0		0	0		0	0.6962629599345949	P25655					0.0	0.0	0.031312987208366394	0.13052262365818024													44.25466452651386	45.0	1.0	no
1203	chrIII_284471r	3752	essential	YCR093W	4357	-	AACGTCTTTTCTAGCAACGA	V|1459|L	V|1459|I	D|1458|H	D|1458|N	CDC39	Cell Division Cycle	2108.0	0		0	0		0	0.1618701006582591	P25655					0.0	0.0	0.031312987208366394	0.13052262365818024													44.15312313967479	40.0	1.0	no
1204	chrIV_33612r	3757	essential	YDL235C	284	+	CTTCCCCAACAAGACCGAAT	F|96|L	silent|TTC>TTT|F|96	P|97|A	P|97|S	YPD1	tYrosine Phosphatase Dependent	167.0	0		0	0		0	-0.13707419270310184	Q07688	0.8588870167732239		0.8583599925041199	0.8547409772872925					1.8917399644851685		2.526619911193848	3.0756320953369136	1.9842679500579836								49.504238616652344	50.0	0.0	no
1205	chrIV_33768r	3760	essential	YDL235C	128	+	TGCTCAAATGCAACGACAGC	A|44|G	A|44|V	Q|45|E	Q|45|*	YPD1	tYrosine Phosphatase Dependent	167.0	0		0	0		0	1.0474927336606903	Q07688	0.821956992149353	0.8172299861907959	0.8218129873275757		0.28190383315086365	0.21159017086029053	1.0		0.7948799729347229	1.3566800355911257	0.3559800088405609		0.9611700177192688	0.15884000062942505							45.645933330956154	50.0	0.0	no
1206	chrIV_33883	3761	essential	YDL235C	16	-	GGTCCAATTGATGATTTCTG	W|11|C	W|11|*	W|11|S	W|11|*	YPD1	tYrosine Phosphatase Dependent	167.0	0		0	0		0	-0.7669389416613022	Q07688	0.7585269808769226		0.745248019695282		0.030314888805150982		0.06025102734565735		3.1370880603790283		3.243220090866089		2.272252082824707		2.3374040126800537						44.74096709225415	40.0	0.0	no
1207	chrIV_46743	3763	exception	YDL227C	1269	-	ACGGGTTCCCTTTTTATAAT	V|430|L	V|430|I						0		0	0		0	0.17959108836837118	P09932					0.3327305316925049	0.35486963391304016							-0.3941999971866608	-0.5419999957084656							47.27037553679844	35.0	0.0	no
1208	chrIV_46843	3768	exception	YDL227C	1169	-	AGTCGTATGTAAATTGACAT	D|396|H	D|396|N						0		0	0		0	0.6087311908007359	P09932					0.12235760688781737	0.4911854267120361															38.220949429177324	30.0	0.0	no
1209	chrIV_46984	3773	exception	YDL227C	1028	-	TTGCTATTTTATAAGATTCA	A|349|P	A|349|T						0		1	0		0	0.4864401810586566	P09932					0.05059622973203659	0.7009169459342957							4.60860013961792	1.8614000082015991							36.21835471650672	20.0	0.0	no
1210	chrIV_47030	3774	exception	YDL227C	982	-	CCCATCTGAGTCGATCAAGC	G|334|R	G|334|R	G|334|A	G|334|E				0		0	0		0	-1.216702060714368	P09932					0.005366514902561903	0.005366514902561903	0.1742001324892044	0.0072688618674874314													52.58122099843053	55.00000000000001	0.0	no
1211	chrIV_47079	3778	exception	YDL227C	933	-	TGCTCGCCGTACATAAATTC	E|317|D	silent|GAG>GAA|E|317	E|317|Q	E|317|K				0		0	0		0	0.02672578147948296	P09932					1.0		0.04436616972088814	0.035027243196964264													46.825426785580596	45.0	0.0	no
1212	chrIV_47080	3779	exception	YDL227C	932	-	GCTCGCCGTACATAAATTCA	E|317|Q	E|317|K	E|317|D	silent|GAG>GAA|E|317				0		0	0		0	-0.03922309134251378	P09932					0.04436616972088814	0.035027243196964264	1.0														48.029726565374354	45.0	0.0	no
1213	chrIV_47395r	3787	exception	YDL227C	614	+	AACTCCTGCTGTAAAAAGTA	T|206|S	T|206|I	P|207|A	P|207|S				0		0	0		0	-0.45844671922570795	P09932					0.6339804530143738	0.17729856073856354	0.3600715696811676	0.4048686027526856													40.26080015082283	35.0	0.0	no
1214	chrIV_47454	3788	exception	YDL227C	558	-	ACACCATTTCCTGCGAGTAC	G|192|A	G|192|D	V|193|L	V|193|I				0		0	0		0	0.8800638214679108	P09932					0.10344649851322174	0.5244749188423157	0.6807425022125244	0.4117497801780701							-1.0238000154495241	-0.9416000247001648					52.15987864285694	50.0	0.0	no
1215	chrIV_47524r	3790	exception	YDL227C	485	+	TGACATTGAAGTTAGAGATT	D|163|E	silent|GAC>GAT|D|163						0		0	0		0	0.4203653606648569	P09932					1.0																37.08142863594003	30.0	0.0	no
1216	chrIV_47579	3791	exception	YDL227C	433	-	TTCTTCTATGAAGCGTTTTG	E|151|Q	E|151|K	E|150|Q	E|150|K				0		0	0		0	0.7102867781891169	P09932					0.6412484645843506	0.9112799167633056	0.3739748299121857	0.7991151213645935					-0.8203999996185303	3.5929999351501465							42.68922721683504	35.0	0.0	no
1217	chrIV_47604	3792	exception	YDL227C	408	-	AACTCACCTTCAACTGTCAT	E|142|D	silent|GAG>GAA|E|142	E|142|Q	E|142|K				0		0	0		0	0.38131577194899535	P09932					0.4582368433475494		0.6129558682441711	0.930827021598816													46.47910249377594	40.0	0.0	no
1218	chrIV_47605	3793	exception	YDL227C	407	-	ACTCACCTTCAACTGTCATT	E|142|Q	E|142|K	E|142|D	silent|GAG>GAA|E|142				0		0	0		0	0.3435467877766011	P09932					0.6129558682441711	0.930827021598816	0.4582368433475494														48.36188492776824	40.0	0.0	no
1219	chrIV_47620	3795	exception	YDL227C	392	-	TCATTGGGAATGTCTTATGA	M|137|I	M|137|I						0		0	0		0	-0.03474100228813942	P09932					0.4164358973503113	0.4164358973503113							1.0920000076293943	1.0920000076293943							42.43563144387275	35.0	0.0	no
1220	chrIV_47696	3797	exception	YDL227C	316	-	TCTCCATCTCACTTTATATT	W|111|C	W|111|*	R|112|T	R|112|K				0		0	0		0	0.05457213287105206	P09932					0.07960019260644913		0.39743533730506897	0.3565844893455505					-5.551400184631348		-1.80840003490448	-1.1591999530792236					45.23722739622343	30.0	0.0	no
1221	chrIV_47937r	3804	exception	YDL227C	72	+	TCTTACGTTATGTGCGCAGA	S|25|C	S|25|F	Y|26|*	silent|TAC>TAT|Y|26				0		0	0		0	-0.158883273627643	P09932					0.044905386865139015	0.04601546376943588															49.26320939821711	45.0	0.0	no
1222	chrIV_63102	3813	essential	YDL220C	1897	-	CGGCTCACATTCGCGCACAA	E|638|D	silent|GAG>GAA|E|638	E|638|Q	E|638|K	CDC13	Cell Division Cycle	924.0	0		0	0		0	-0.417231825155337	P32797					0.6023300290107727		0.5757830739021301	0.9227786064147948	-0.1379999965429306		-0.5134000182151794	-0.819599986076355									53.88244555302367	60.0	0.0	no
1223	chrIV_63478r	3823	essential	YDL220C	1518	+	ACCATCGAATTCTGTCAGTT	silent|ACC>ACG|T|507	silent|ACC>ACT|T|507	T|507|S	T|507|I	CDC13	Cell Division Cycle	924.0	0		0	0		0	-0.91331549098129	P32797							0.3970852792263031	0.592765212059021			-0.13220000267028809	1.9825999736785889									47.47438717414241	40.0	0.0	no
1224	chrIV_63616	3830	essential	YDL220C	1383	-	AAACTCCATACTGCCATACC	S|467|T	S|467|N	W|466|C	W|466|*	CDC13	Cell Division Cycle	924.0	0		0	0		0	-1.2024692101875625	P32797					1.0	0.32301658391952515	0.005609703715890646		-0.5536400079727173	-0.3632600009441376	4.038939952850342										48.52303993828969	45.0	0.0	no
1225	chrIV_63617	3832	essential	YDL220C	1382	-	AACTCCATACTGCCATACCT	S|467|T	S|467|N	W|466|C	W|466|*	CDC13	Cell Division Cycle	924.0	0		0	0		0	-4.2248755205737965	P32797					1.0	0.32301658391952515	0.005609703715890646		-0.5536400079727173	-0.3632600009441376	4.038939952850342										51.78654858625902	45.0	0.0	yes
1226	chrIV_63676	3837	essential	YDL220C	1323	-	ACTTCGACGGAAATTCGATC	V|448|L	V|448|I	E|447|Q	E|447|K	CDC13	Cell Division Cycle	924.0	0		0	0		0	-0.9255490820811124	P32797					0.6233571171760559	0.9485002160072328	0.45716738700866705	0.5288015007972717	0.9823600053787231	-0.4923999905586242	-0.06939999759197235	-0.4321799874305725									42.32990071782945	45.0	0.0	no
1227	chrIV_63760	3839	essential	YDL220C	1239	-	TCACAGATTCGCTCTCTCGT	C|419|S	C|419|Y	E|420|Q	E|420|K	CDC13	Cell Division Cycle	924.0	0		0	0		0	0.2100965504350697	P32797					0.4086374342441559	1.0	0.5851885080337524	0.9773143529891968	0.046819999814033515	0.8758000135421753	-0.2332600057125092	0.14560000598430636	0.4096600115299225	1.5423799753189087							53.16482890356672	50.0	0.0	no
1228	chrIV_64051	3852	essential	YDL220C	948	-	TCATCATCGTGCCAATTATT	D|323|H	D|323|N	D|322|H	D|322|N	CDC13	Cell Division Cycle	924.0	0		1	0		0	0.8801484829502759	P32797							0.017547840252518654	0.05117659270763397													45.76294080355444	35.0	0.0	no
1229	chrIV_64134r	3856	essential	YDL220C	862	+	CCTCAACTACCTCCTCTACC	S|289|*	S|289|L	silent|TCC>TCG|S|288	silent|TCC>TCT|S|288	CDC13	Cell Division Cycle	924.0	0		0	0		0	-2.9452738841236936	P32797																					56.353372342518355	55.00000000000001	0.0	yes
1230	chrIV_64135r	3858	essential	YDL220C	861	+	TCCTCAACTACCTCCTCTAC	silent|TCC>TCG|S|288	silent|TCC>TCT|S|288	S|288|C	S|288|F	CDC13	Cell Division Cycle	924.0	0		0	0		0	0.2434378248239505	P32797																					53.89972994054028	50.0	0.0	no
1231	chrIV_64251	3862	essential	YDL220C	748	-	CTGCGAGTTGAATTCGTTTT	silent|TCG>TCC|S|255	silent|TCG>TCA|S|255			CDC13	Cell Division Cycle	924.0	0		0	0		0	-0.18132019742485744	P32797																					45.412549752769955	40.0	0.0	no
1232	chrIV_64555	3867	essential	YDL220C	444	-	ATCACACTTACCAAATCCAA	silent|GTG>GTC|V|154	silent|GTG>GTA|V|154	V|154|L	V|154|M	CDC13	Cell Division Cycle	924.0	0		0	0		1	-0.9250900200228144	P32797							0.2444334626197815	0.07274942100048065			0.8937280178070068	0.12080200016498566									42.608414045478746	35.0	0.0	no
1233	chrIV_64609r	3870	essential	YDL220C	387	+	GCTTTATATGTATCAAAACA	A|130|G	A|130|V			CDC13	Cell Division Cycle	924.0	0		0	0		0	0.044581698183377434	P32797					0.5745499730110168	0.2482542246580124			1.8240499496459959	-0.9472579956054688											35.855241428879765	25.0	0.0	no
1234	chrIV_64667	3871	essential	YDL220C	332	-	TATCTCTCAGTATTACTGTT	D|117|H	D|117|N	R|116|T	R|116|K	CDC13	Cell Division Cycle	924.0	0		0	0		0	0.3817760596222813	P32797					0.04879380390048027	0.7288841605186462	0.3712281882762909	0.6097822189331055	1.1764620542526243	0.4040859937667847	0.3123019933700561	-0.06636399775743483									43.20477015786157	30.0	0.0	no
1235	chrIV_64668	3872	essential	YDL220C	331	-	ATCTCTCAGTATTACTGTTG	D|117|H	D|117|N	R|116|T	R|116|K	CDC13	Cell Division Cycle	924.0	0		0	0		0	-0.6064417350328823	P32797					0.04879380390048027	0.7288841605186462	0.3712281882762909	0.6097822189331055	1.1764620542526243	0.4040859937667847	0.3123019933700561	-0.06636399775743483									43.82375871877667	35.0	0.0	no
1236	chrIV_64696r	3873	essential	YDL220C	300	+	CCAGATTTAGATTCTGACTC	P|101|R	P|101|L			CDC13	Cell Division Cycle	924.0	0		0	0		0	0.5549319745959285	P32797					0.08603941649198532	0.047082241624593735			0.5426719784736633	0.20044399797916407											44.395137738427756	40.0	0.0	no
1237	chrIV_64914	3879	essential	YDL220C	85	-	CACGGGAACTATTGCTTTGC	V|35|L	V|35|M			CDC13	Cell Division Cycle	924.0	0		0	0		0	0.06155631777495079	P32797					0.3580617904663086	0.029827432706952095			0.7582060098648071	1.243988037109375											48.14138582974789	50.0	0.0	no
1238	chrIV_68218r	3884	essential	YDL217C	366	+	TACTCTAGTGCTAAGAATTT	Y|123|*	silent|TAC>TAT|Y|123	S|124|C	S|124|F	TIM22	Translocase of the Inner Mitochondrial membrane	207.0	0		0	0		0	0.006700570425102359	Q12328			0.945252001285553	0.9294660091400146			0.0063195256516337395	0.007286402862519027													39.283856502298704	30.0	0.0	no
1239	chrIV_68251r	3885	essential	YDL217C	333	+	AAACTTCAATTTACCGATAT	L|113|V	L|113|F	Q|114|E	Q|114|*	TIM22	Translocase of the Inner Mitochondrial membrane	207.0	0		0	0		0	0.6994555354733373	Q12328	0.9512209892272948	0.9587849974632264	0.9590039849281312		0.5556177496910095	0.7041071653366089	0.3163183927536011														36.50200181009046	25.0	0.0	no
1240	chrIV_68353	3890	essential	YDL217C	234	-	GCAGTTGCTGCTGTATTTGC	A|85|P	A|85|T			TIM22	Translocase of the Inner Mitochondrial membrane	207.0	0		0	0		0	0.005433655188025258	Q12328	0.9573720097541808	0.9523990154266356																			54.96166390853455	50.0	0.0	no
1241	chrIV_68463	3897	essential	YDL217C	124	-	CACAACTGATTTTCCAGGAC	V|48|L	V|48|M	V|47|L	V|47|I	TIM22	Translocase of the Inner Mitochondrial membrane	207.0	0		0	0		0	1.5111946255340118	Q12328	0.9539830088615416	0.9587630033493042	0.9539830088615416	0.9574310183525084	0.5317794680595398	1.0	0.2117595076560974	0.7380045652389526													45.264661285211446	45.0	0.0	no
1242	chrIV_68476r	3899	essential	YDL217C	108	+	AACTTCATGACTTCCTGTCC	N|37|K	silent|AAC>AAT|N|37	F|38|L	silent|TTC>TTT|F|38	TIM22	Translocase of the Inner Mitochondrial membrane	207.0	0		0	0		0	0.3349463448368524	Q12328	0.9439849853515624		0.9387490153312684		0.9017678499221802		0.7930233478546143														50.35869985987205	45.0	0.0	no
1243	chrIV_68534r	3903	essential	YDL217C	50	+	ACCTTATAATGAACTAACTC	P|18|R	P|18|L	P|18|A	P|18|S	TIM22	Translocase of the Inner Mitochondrial membrane	207.0	0		0	0		0	-1.208974294234658	Q12328	0.9432820081710817	0.9430609941482544	0.9562489986419678	0.9498909711837769	0.0152595192193985	0.016897441819310192	0.17042416334152222	0.3832722306251526													36.565420485636935	30.0	0.0	no
1244	chrIV_68533	3904	essential	YDL217C	54	-	TCCGGAGTTAGTTCATTATA	silent|CCG>CCC|P|24	silent|CCG>CCA|P|24	E|25|Q	E|25|K	TIM22	Translocase of the Inner Mitochondrial membrane	207.0	0		0	0		0	0.17811148601810806	Q12328			0.956179976463318	0.9475290179252625			0.05893995612859726	0.19974945485591888													45.51253167116829	35.0	0.0	no
1245	chrIV_78473	3905	essential	YDL212W	47	+	ATCGGCCACAACGTTCCTAA	S|17|W	S|17|L	A|18|G	A|18|V	SHR3	Super high Histidine Resistant	210.0	0		0	0		0	0.5280713489261819	Q02774	0.9288619756698608	0.9298099875450134	0.9484469890594482	0.9504740238189696	0.18770597875118256	0.6994088292121887	0.06343787163496017	0.04013520479202271													51.19560463683068	50.0	1.0	no
1246	chrIV_78478r	3907	essential	YDL212W	55	-	AACACCCATTAGGAACGTTG	V|25|L	V|25|I	G|24|A	G|24|D	SHR3	Super high Histidine Resistant	210.0	0		0	0		0	-0.2336269872662487	Q02774	0.9539830088615416	0.9574310183525084	0.9499930143356324	0.9446240067481996	0.245383694767952	0.2743683457374573	0.0	0.0													45.15871860631761	45.0	1.0	no
1247	chrIV_78686r	3913	essential	YDL212W	263	-	ACTCAAACATCTGCAGTTCA	E|94|Q	E|94|K	E|94|D	silent|GAG>GAA|E|94	SHR3	Super high Histidine Resistant	210.0	0		0	0		0	-0.06481721662543348	Q02774	0.956179976463318	0.9475290179252625	0.94931298494339		0.0	0.0	0.0														45.42045362494713	40.0	1.0	no
1248	chrIV_78687r	3914	essential	YDL212W	264	-	TACTCAAACATCTGCAGTTC	E|94|D	silent|GAG>GAA|E|94	E|94|Q	E|94|K	SHR3	Super high Histidine Resistant	210.0	0		0	0		0	-0.06298362362128719	Q02774	0.94931298494339		0.956179976463318	0.9475290179252625	0.0		0.0	0.0													43.51030029937693	40.0	1.0	no
1249	chrIV_78775	3915	essential	YDL212W	349	+	ACTGTTCTGTGAGCCATAAT	D|117|E	silent|GAC>GAT|D|117	S|119|C	S|119|F	SHR3	Super high Histidine Resistant	210.0	0		0	0		0	-0.8351969169467375	Q02774	0.9532920122146606		0.945252001285553	0.9294660091400146	1.0		1.0	0.017520265653729442													47.662644742821435	40.0	1.0	no
1250	chrIV_86585	3922	essential	YDL209C	622	-	ATCATCCCATTCTTTATCGC	D|214|H	D|214|N	D|213|H	D|213|N	CWC2	Complexed With Cef1p	339.0	0		0	0		0	-0.6783868748945452	Q12046									-0.20715999603271484	-0.5602200031280518	0.17124000191688538	-0.10261999815702437									50.399606477355576	40.0	0.0	no
1251	chrIV_86725r	3927	essential	YDL209C	479	+	TCGATTTGTATTTTCTCGAT	R|161|G	R|161|*			CWC2	Complexed With Cef1p	339.0	0		0	0		0	-0.4473561693723293	Q12046					0.26139652729034424				1.529420018196106												42.128709659310005	30.0	0.0	no
1252	chrIV_86748	3928	essential	YDL209C	459	-	ATTCTGCTTTCTATCTGAGC	R|159|T	R|159|K	S|158|T	S|158|N	CWC2	Complexed With Cef1p	339.0	0		0	0		0	0.4389454138465436	Q12046					0.5492951273918152	0.5958907008171082	0.40527498722076416	0.442997932434082	3.79010009765625	1.6763800382614136	0.4731999933719635	0.07568000257015227									48.61604183029374	40.0	0.0	no
1253	chrIV_86925	3936	essential	YDL209C	282	-	TTACCTATATCTTCTTCGTC	G|100|A	G|100|D	G|100|R	G|100|S	CWC2	Complexed With Cef1p	339.0	0		0	0		0	0.06655262927627711	Q12046									-0.9871000051498412	-0.3399200141429901	-1.0039600133895874	-0.7519000172615051									45.850023675265454	35.0	0.0	no
1254	chrIV_87037r	3938	essential	YDL209C	167	+	ACTTCATTCTGGGAAGACTA	L|57|V	L|57|F	H|58|D	H|58|Y	CWC2	Complexed With Cef1p	339.0	0		1	0		0	0.8538472906195183	Q12046					0.02378968335688114	0.008750647306442259	1.0	0.005809419322758913	0.6967399716377258	0.5965399742126465	1.4821799993515017	1.4431400299072266	0.7274399995803833	0.6175000071525574	1.151419997215271	0.7277600169181824					44.57005929055504	40.0	0.0	no
1255	chrIV_87047r	3940	essential	YDL209C	157	+	TGCAGCCGCAACTTCATTCT	Q|54|E	Q|54|*	P|55|A	P|55|S	CWC2	Complexed With Cef1p	339.0	0		0	0		0	-0.04839697898590351	Q12046					0.1265392303466797		0.2847767472267151	0.05271424725651741	0.26862001419067383		2.082319974899292	3.3409199714660645									54.050140103711946	50.0	0.0	no
1256	chrIV_87048r	3941	essential	YDL209C	156	+	TTGCAGCCGCAACTTCATTC	Q|54|E	Q|54|*	P|55|A	P|55|S	CWC2	Complexed With Cef1p	339.0	0		0	0		0	-0.23067872226294064	Q12046					0.1265392303466797		0.2847767472267151	0.05271424725651741	0.26862001419067383		2.082319974899292	3.3409199714660645									52.55807090087745	50.0	0.0	no
1257	chrIV_87146	3943	essential	YDL209C	61	-	TCCAGTCTGCGCCGGTATAG	G|27|R	G|27|R	G|27|A	G|27|E	CWC2	Complexed With Cef1p	339.0	0		0	0		0	-0.9641162948188756	Q12046					0.0	0.0	0.0	0.0	1.024500012397766	1.024500012397766	0.3955999910831451	0.5133000016212463									58.04731332459739	60.0	0.0	no
1258	chrIV_87558r	3948	essential	YDL208W	100	-	TCTGGCCTCATAGTTGTCTA	R|40|T	R|40|K	A|39|P	A|39|T	NHP2	Non-Histone Protein	156.0	0		0	0		0	-0.15642090626978222	P32495																					53.96570242393785	45.0	1.0	no
1259	chrIV_87616	3950	essential	YDL208W	155	+	CTCTAAGAAACTAAACAAGA	S|53|C	S|53|F			NHP2	Non-Histone Protein	156.0	0		0	0		0	0.09559901288983326	P32495																					31.64805448736263	30.0	1.0	no
1260	chrIV_87708r	3953	essential	YDL208W	250	-	ACCTTTTTCACCCTTTCTTA	G|90|R	G|90|S	G|90|A	G|90|D	NHP2	Non-Histone Protein	156.0	0		0	0		0	-0.9904797114684872	P32495																					51.75241659639454	35.0	1.0	no
1261	chrIV_88293r	3956	essential	YDL207W	48	-	GAACATGTTTCCTCAAATTC	C|22|S	C|22|Y			GLE1	GLFG (glycine-leucine-phenylalanine-glycine) LEthal	538.0	0		0	0		0	0.535510178154895	Q12315	0.9421560168266296	0.9290120005607604			0.4114686846733093	1.0															40.9238193482924	35.0	1.0	no
1262	chrIV_88500r	3962	essential	YDL207W	255	-	ATCGATGACGCGGCTACAAT	silent|TCG>TCC|S|91	silent|TCG>TCA|S|91			GLE1	GLFG (glycine-leucine-phenylalanine-glycine) LEthal	538.0	0		0	0		0	-0.7033389842359392	Q12315																					47.58228926700775	50.0	1.0	no
1263	chrIV_88612r	3966	essential	YDL207W	367	-	TTCTTCTATTGCCTCGAGTA	E|129|Q	E|129|K	E|128|Q	E|128|K	GLE1	GLFG (glycine-leucine-phenylalanine-glycine) LEthal	538.0	0		0	0		0	0.43644787889025183	Q12315	0.956179976463318	0.9475290179252625	0.956179976463318	0.9475290179252625	0.5663561224937439	0.9231908321380616	0.5933588743209839	0.8399372696876526													50.07921390290619	40.0	1.0	no
1264	chrIV_88611r	3967	essential	YDL207W	366	-	TCTTCTATTGCCTCGAGTAA	E|129|Q	E|129|K	E|128|Q	E|128|K	GLE1	GLFG (glycine-leucine-phenylalanine-glycine) LEthal	538.0	0		0	0		0	0.7727902495894778	Q12315	0.956179976463318	0.9475290179252625	0.956179976463318	0.9475290179252625	0.5663561224937439	0.9231908321380616	0.5933588743209839	0.8399372696876526													48.104004967034136	40.0	1.0	no
1265	chrIV_93013	3983	essential	YDL205C	713	-	TCATCAAAGCACGCTCCGAA	M|244|I	M|244|I	L|243|F	silent|TTG>TTA|L|243	HEM3	HEMe biosynthesis	327.0	0		0	0		0	0.4456090064529269	P28789	0.9553959965705872	0.9553959965705872	0.9587849974632264		0.039616242051124566	0.039616242051124566	0.04892585799098015														48.263350014007074	50.0	0.0	no
1266	chrIV_93097	3985	essential	YDL205C	629	-	CCTTTCTAATTTCTATACCC	K|216|N	silent|AAG>AAA|K|216	R|215|T	R|215|K	HEM3	HEMe biosynthesis	327.0	0		0	0		0	-0.3260793113268601	P28789	0.9355990290641784		0.932735025882721	0.955805003643036	0.3135339915752411		0.00909368321299553	0.04669547826051712													46.452684816989795	35.0	0.0	no
1267	chrIV_93118	3989	essential	YDL205C	608	-	GGGCGCCTTGTCCAACTGCA	A|209|P	A|209|T	G|208|A	G|208|D	HEM3	HEMe biosynthesis	327.0	0		0	0		0	-3.0897668573087325	P28789	0.9573720097541808	0.9523990154266356	0.9499930143356324	0.9446240067481996	0.0	0.0	0.0	0.0					5.347640037536621	0.770359992980957							62.06256492469424	65.0	0.0	yes
1268	chrIV_93185r	3990	essential	YDL205C	538	+	CTGCTGGGTTGATGCGTATG	A|181|G	A|181|V			HEM3	HEMe biosynthesis	327.0	0		0	0		0	-3.1039446792533094	P28789	0.9484469890594482	0.9504740238189696			0.017793470993638042	0.005533038172870874							1.5195000171661377	-0.8012999892234802							52.15296483858504	55.00000000000001	0.0	yes
1269	chrIV_93201r	3994	essential	YDL205C	522	+	TGCATCATCTTGGCGTCTGC	C|175|W	silent|TGC>TGT|C|175	I|176|M	silent|ATC>ATT|I|176	HEM3	HEMe biosynthesis	327.0	0		0	0		0	0.12719238459094845	P28789	0.9286419749259948		0.9598389863967896		0.0022261471021920447		0.2456424832344055						22.29283905029297								56.28034221467988	55.00000000000001	0.0	no
1270	chrIV_93211r	3995	essential	YDL205C	512	+	TCCGTACCAATGCATCATCT	P|172|R	P|172|L	P|172|A	P|172|S	HEM3	HEMe biosynthesis	327.0	0		0	0		0	-0.15186891798080168	P28789	0.9432820081710817	0.9430609941482544	0.9562489986419678	0.9498909711837769	0.10871221870183943	0.097389854490757	0.23779135942459104	0.17120301723480225													51.11531979103819	45.0	0.0	no
1271	chrIV_93317	3999	essential	YDL205C	409	-	TAGCTGAGCAGATCTTCTCA	Q|142|H	silent|CAG>CAA|Q|142			HEM3	HEMe biosynthesis	327.0	0		0	0		0	-1.9074299391326872	P28789	0.9570760130882264				0.0																50.388855765375574	45.0	0.0	no
1272	chrIV_93323	4000	essential	YDL205C	403	-	AGCAGATCTTCTCACGGATG	A|141|P	A|141|T			HEM3	HEMe biosynthesis	327.0	0		0	0		0	-5.587735859768066	P28789	0.9573720097541808	0.9523990154266356			0.008123250678181648	0.0066937278024852285															49.0759163055651	50.0	0.0	yes
1273	chrIV_93345	4001	essential	YDL205C	381	-	GTTCCCACAATCCCCCCGTC	G|133|A	G|133|E	G|133|R	G|133|R	HEM3	HEMe biosynthesis	327.0	0		0	0		0	-2.103601772127912	P28789	0.9499930143356324	0.9438679814338684	0.941340982913971	0.941340982913971	0.0	0.0	0.0	0.0													65.20652678751145	65.0	0.0	yes
1274	chrIV_93376r	4008	essential	YDL205C	347	+	TTACTCTGCTTATAAGTCTC	Y|117|*	silent|TAC>TAT|Y|117	S|118|C	S|118|F	HEM3	HEMe biosynthesis	327.0	0		0	0		0	0.6853794524057533	P28789			0.945252001285553	0.9294660091400146			0.20252223312854767	0.706562340259552													43.37043555908854	35.0	0.0	no
1275	chrIV_93402	4011	essential	YDL205C	324	-	GGCATGACAAGACAATCTGT	M|114|I	M|114|I			HEM3	HEMe biosynthesis	327.0	0		0	0		0	-0.5347803081472289	P28789	0.9553959965705872	0.9553959965705872			0.20011809468269348	0.20011809468269348							2.3382198810577397	2.3382198810577397							44.84442507679182	45.0	0.0	no
1276	chrIV_93447r	4014	essential	YDL205C	276	+	CTACCAGAGGGTTTCGAGCT	P|94|A	P|94|S	P|94|R	P|94|L	HEM3	HEMe biosynthesis	327.0	0		0	0		0	-1.8758444991545216	P28789	0.9562489986419678	0.9498909711837769	0.9432820081710817	0.9430609941482544	0.015126789920032024	0.01003476232290268	0.012915839441120623	0.005009409040212631													54.42621714008385	55.00000000000001	0.0	no
1277	chrIV_93448r	4015	essential	YDL205C	275	+	ACTACCAGAGGGTTTCGAGC	L|93|V	silent|CTA>TTA|L|93	P|94|A	P|94|S	HEM3	HEMe biosynthesis	327.0	0		0	0		0	-1.2831846724077849	P28789	0.9512209892272948		0.9562489986419678	0.9498909711837769	0.009877131320536137		0.015126789920032024	0.01003476232290268					1.416200041770935								53.06091628109914	55.00000000000001	0.0	no
1278	chrIV_93459r	4017	essential	YDL205C	264	+	ATGCCCACTTTACTACCAGA	P|90|A	P|90|S	P|90|R	P|90|L	HEM3	HEMe biosynthesis	327.0	0		1	0		0	-0.6461080732553783	P28789	0.9562489986419678	0.9498909711837769	0.9432820081710817	0.9430609941482544	0.0	0.0	0.0	0.0													52.437358454143585	45.0	0.0	no
1279	chrIV_93500	4018	essential	YDL205C	226	-	GATCAAGTCAAGCTTCTTTG	L|81|F	silent|TTG>TTA|L|81			HEM3	HEMe biosynthesis	327.0	0		1	0		0	0.6013338762362455	P28789	0.9587849974632264				0.1794874221086502																43.633772897389285	40.0	0.0	no
1280	chrIV_93511	4019	essential	YDL205C	215	-	GCTTCTTTGAGGGATCGTCA	K|78|N	silent|AAG>AAA|K|78	K|77|N	silent|AAG>AAA|K|77	HEM3	HEMe biosynthesis	327.0	0		0	0		0	-1.6743626209382878	P28789	0.9355990290641784		0.9355990290641784		0.12770910561084747		0.14322254061698916						1.0901199579238892		0.05575999990105629						53.04226161613457	50.0	0.0	no
1281	chrIV_93570	4021	essential	YDL205C	156	-	TTACCGCCAAATGAGTACAA	G|58|A	G|58|D	G|58|R	G|58|S	HEM3	HEMe biosynthesis	327.0	0		0	0		0	0.38336286301072375	P28789	0.9499930143356324	0.9446240067481996	0.941340982913971	0.951104998588562	1.0	0.024424441158771515	0.02255956083536148	0.16198740899562836					2.251499891281128	1.9402400255203247	2.020080089569092	2.346400022506714					43.78825869930171	40.0	0.0	no
1282	chrIV_93717	4028	essential	YDL205C	9	-	CCACCAATATGTAGAGTTTC	G|9|A	G|9|D	G|10|R	G|10|R	HEM3	HEMe biosynthesis	327.0	0		0	0		0	-5.404069603697273	P28789	0.9499930143356324	0.9446240067481996	0.941340982913971	0.941340982913971	0.08559473603963852	0.0035785345826298	0.045296300202608115	0.045296300202608115					1.7126200199127195	10.820940017700195							45.23626118575186	40.0	0.0	yes
1283	chrIV_93717r	4029	essential	YDL205C	6	+	CCTGAAACTCTACATATTGG	P|3|R	P|3|L			HEM3	HEMe biosynthesis	327.0	0		0	0		0	0.8401813656077823	P28789	0.9432820081710817	0.9430609941482544			0.6050977110862732	0.2547309398651123															41.575651196232904	40.0	0.0	no
1284	chrIV_106748r	4031	essential	YDL196W	10	-	AGACAATCTTTTCCTTGACT	L|9|F	silent|TTG>TTA|L|9						0		0	0		0	-0.8741700031674203	Q12187	0.9587849974632264																				44.693503083739984	35.0	1.0	no
1285	chrIV_106925	4036	essential	YDL196W	184	+	TATCCCCTTCCATCCCCTTC	S|63|C	S|63|F	silent|TCC>TCG|S|63	silent|TCC>TCT|S|63				0		0	0		0	-0.016287076897063532	Q12187	0.945252001285553	0.9294660091400146																			64.21693602877349	55.00000000000001	1.0	no
1286	chrIV_107239r	4039	essential	YDL195W	34	-	ATCATGTGACCACGCAAACG	D|18|H	D|18|N			SEC31	SECretory	1273.0	0		0	0		0	-1.69329896255	P38968	0.9486550092697144	0.956179976463318			0.1513512283563614	0.2494378238916397											6.164539813995361	1.7386000156402588			45.93721728809271	50.0	1.0	no
1287	chrIV_107476r	4045	essential	YDL195W	271	-	AGCGTTGTTTGCTTCATTGG	A|97|P	A|97|T			SEC31	SECretory	1273.0	0		0	0		0	-0.32486082789267845	P38968	0.9573720097541808	0.9523990154266356			0.2414250671863556	0.5736496448516846															50.93808308979754	45.0	1.0	no
1288	chrIV_107533r	4047	essential	YDL195W	328	-	AAACTTTACCGTCTTCACAG	K|115|N	silent|AAG>AAA|K|115			SEC31	SECretory	1273.0	0		0	0		0	-2.81774059571051	P38968	0.9355990290641784				0.18157295882701874																43.68076048066672	40.0	1.0	yes
1289	chrIV_107640r	4050	essential	YDL195W	435	-	GTCAATGGAGTATAATTGGA	L|151|F	silent|TTG>TTA|L|151			SEC31	SECretory	1273.0	0		0	0		0	-1.5961249592458846	P38968	0.9587849974632264				0.33223846554756165																39.8923061084098	35.0	1.0	no
1290	chrIV_107725	4057	essential	YDL195W	517	+	CCCATGTTTTTGCATCTGCC	H|174|D	H|174|Y	silent|GCC>GCG|A|173	silent|GCC>GCT|A|173	SEC31	SECretory	1273.0	0		0	0		0	0.548450564318115	P38968	0.9473130106925964	0.9489949941635132			0.0	0.0															56.98209213296508	50.0	1.0	no
1291	chrIV_107725r	4058	essential	YDL195W	520	-	CCCGGCAGATGCAAAAACAT	G|180|R	G|180|R	G|180|A	G|180|E	SEC31	SECretory	1273.0	0		0	0		0	-0.872605704101247	P38968	0.941340982913971	0.941340982913971	0.9499930143356324	0.9438679814338684	0.041253142058849335	0.041253142058849335	0.6667299866676331	0.07138638943433763													46.97455057185277	50.0	1.0	no
1292	chrIV_107749	4059	essential	YDL195W	541	+	CGTCTAATTTCGCATCTATT	S|182|C	S|182|F			SEC31	SECretory	1273.0	0		0	0		0	0.7677088390943365	P38968	0.945252001285553	0.9294660091400146			0.007851351983845234	0.004070817492902279															43.92032918087102	35.0	1.0	no
1293	chrIV_107750	4060	essential	YDL195W	542	+	GTCTAATTTCGCATCTATTT	S|182|C	S|182|F			SEC31	SECretory	1273.0	0		0	0		0	-0.620610880252905	P38968	0.945252001285553	0.9294660091400146			0.007851351983845234	0.004070817492902279															42.89142322063873	30.0	1.0	no
1294	chrIV_107949	4064	essential	YDL195W	741	+	CCATTGCAGACTTTAAATCA	P|248|R	P|248|L	Q|250|E	Q|250|*	SEC31	SECretory	1273.0	0		1	0		0	-0.5986400312405011	P38968	0.9432820081710817	0.9430609941482544	0.9590039849281312		0.0	0.0	0.08843773603439331														42.44873547295202	35.0	1.0	no
1295	chrIV_108015	4066	essential	YDL195W	807	+	GAACATCTATTATTGTCCAG	H|271|D	H|271|Y	L|272|V	silent|CTA>TTA|L|272	SEC31	SECretory	1273.0	0		0	0		0	0.052062699961618886	P38968	0.9473130106925964	0.9489949941635132	0.9512209892272948		0.8265311121940613	0.1199079006910324	0.06888000667095184														41.55471251951997	35.0	1.0	no
1296	chrIV_108095r	4071	essential	YDL195W	890	-	AACACCAGTTTCCACGAGCT	C|303|S	C|303|Y	W|302|C	W|302|*	SEC31	SECretory	1273.0	0		0	0		0	-0.32931024670443343	P38968	0.9421560168266296	0.9290120005607604	0.8858469724655151		0.023494981229305267	0.006877181585878135	0.08566609025001526														52.39348316665104	50.0	1.0	no
1297	chrIV_108096r	4073	essential	YDL195W	891	-	AAACACCAGTTTCCACGAGC	C|303|S	C|303|Y	W|302|C	W|302|*	SEC31	SECretory	1273.0	0		0	0		0	-0.3772085175270908	P38968	0.9421560168266296	0.9290120005607604	0.8858469724655151		0.023494981229305267	0.006877181585878135	0.08566609025001526														49.08376183471688	50.0	1.0	no
1298	chrIV_108280r	4075	essential	YDL195W	1075	-	CTTCTCTTTTGATTCCTCTC	E|364|D	silent|GAG>GAA|E|364	E|364|Q	E|364|K	SEC31	SECretory	1273.0	0		0	0		0	-0.4446667765955492	P38968	0.94931298494339		0.956179976463318	0.9475290179252625	0.4742872714996338		0.2910825610160828	0.3492472469806671													50.11415707416666	40.0	1.0	no
1299	chrIV_108313	4077	essential	YDL195W	1105	+	TCCATTTACAAGCCCCAACT	H|370|D	H|370|Y	F|369|L	silent|TTC>TTT|F|369	SEC31	SECretory	1273.0	0		0	0		0	0.5667421095918378	P38968	0.9473130106925964	0.9489949941635132	0.9387490153312684		0.13838787376880646	0.0506717823445797	0.6584360003471375														52.185404573216545	45.0	1.0	no
1300	chrIV_108314r	4078	essential	YDL195W	1109	-	ACCAAGTTGGGGCTTGTAAA	W|376|S	W|376|*	W|376|C	W|376|*	SEC31	SECretory	1273.0	0		0	0		0	-4.0448995319774514	P38968	0.8858469724655151		0.8858469724655151		0.0		0.0		0.20200000703334808		0.2160000056028366		0.623740017414093		0.35857999324798584		1.4491000175476074		1.8494800329208372		47.88176477482853	45.0	1.0	yes
1301	chrIV_108319	4080	essential	YDL195W	1111	+	TACAAGCCCCAACTTGGTAT	Q|372|E	Q|372|*	A|373|G	A|373|V	SEC31	SECretory	1273.0	0		0	0		0	-2.5962137547889554	P38968	0.9590039849281312		0.9484469890594482	0.9504740238189696	0.30689844489097595		0.12950775027275085	0.04409162700176239			-0.03799999877810478	0.08619999885559082			-0.1225999966263771	0.2074200063943863					50.43073955835166	45.0	1.0	yes
1302	chrIV_108492r	4087	essential	YDL195W	1287	-	ACCAGTCTTTGATTTATTAA	silent|CTG>CTC|L|435	silent|CTG>CTA|L|435	V|436|L	V|436|I	SEC31	SECretory	1273.0	0		0	0		0	1.1828436884442424	P38968			0.9539830088615416	0.9574310183525084			0.2707880735397339	0.4418965280056			-0.7842000126838684	-0.7369999885559082			-0.6041799783706665	-0.6337000131607056					40.02073573207667	25.0	1.0	no
1303	chrIV_108643r	4089	essential	YDL195W	1438	-	ATCGTCTTCTTTCTCATTGT	D|486|H	D|486|N	D|485|H	D|485|N	SEC31	SECretory	1273.0	0		0	0		0	-0.4610431315534167	P38968	0.9486550092697144	0.956179976463318	0.9486550092697144	0.956179976463318	0.011192264966666698	0.02620762027800083	0.03307171911001205	0.33758872747421265					-0.707859992980957	-0.6827800273895264							48.60097386549182	35.0	1.0	no
1304	chrIV_108842	4095	essential	YDL195W	1634	+	TTCAAATAACGAAAGATTAA	S|546|*	S|546|L			SEC31	SECretory	1273.0	0		0	0		0	-1.161334663352123	P38968		0.9298099875450134				0.0198771134018898				-1.589400053024292								-1.7043000459671018			28.61679329030181	20.0	1.0	no
1305	chrIV_109033r	4098	essential	YDL195W	1828	-	AATCAACATTTCATTCCTCT	L|615|F	silent|TTG>TTA|L|615	M|614|I	M|614|I	SEC31	SECretory	1273.0	0		0	0		0	-0.11169451372562887	P38968	0.9587849974632264		0.9553959965705872	0.9553959965705872	0.12659350037574768		0.2015895396471024	0.2015895396471024			0.36059999465942383	0.36059999465942383			1.0012799501419067	1.0012799501419067					42.76020907835544	30.0	1.0	no
1306	chrIV_109164r	4099	essential	YDL195W	1959	-	TTCAATTTATCCTCCAAATC	L|659|F	silent|TTG>TTA|L|659			SEC31	SECretory	1273.0	0		0	0		0	-0.3016542975934747	P38968	0.9587849974632264				0.217026561498642				0.8479999899864197				0.2342399954795837								41.08432338548454	30.0	1.0	no
1307	chrIV_109326	4100	essential	YDL195W	2118	+	ATCAACTTAACTACTTCCAC	I|707|M	silent|ATC>ATT|I|707	N|708|K	silent|AAC>AAT|N|708	SEC31	SECretory	1273.0	0		0	0		0	0.2503505053380666	P38968	0.9598389863967896		0.9439849853515624		0.011263804510235786		0.10336998105049132		0.6615999937057495		-0.7081999778747559								-0.6120200157165527		41.352463760455116	35.0	1.0	no
1308	chrIV_109342r	4101	essential	YDL195W	2137	-	GGCTAGTTCGAAATTTCCTG	A|719|P	A|719|T			SEC31	SECretory	1273.0	0		0	0		0	-1.5269752203727798	P38968	0.9573720097541808	0.9523990154266356			0.020040150731801987	0.020342523232102398			5.938199996948242	2.573400020599365											46.870170165423524	45.0	1.0	no
[truncated: 15,445 more rows]
