# Supplementary material for: Perturbing proteomes at single residue resolution using base editing
Source: Nat Commun. 2020 Apr 20;11:1871. doi: 10.1038/s41467-020-15796-7 (PMC7170841; doi:10.1038/s41467-020-15796-7)
Supplement: Supplementary file 3 — Supplementary Data 2 [file 41467_2020_15796_MOESM3_ESM.xlsx]

## Sheet: Table S7
Supplementary table 7: Oligonucelotides used in this study
Number	Sequence	Purpose
1	TAACTTACGGAGTCGCTCTACGATGTTTCGGCGTTCGAA	Forward amplification of the gRNA on pDYSCKO
2	GGATGGGATTCTTTAGGTCCTGCGAAGGCTTTAATTTGC	Reverse amplification of the gRNA on pDYSCKO
3	CCATACGAGCACATTACGGGATTGCTTACAAAGAATACACATACG	ADE1 deep sequencing forward with Row-Column-PCR adapter
4	CTTGACTGAGCGACTGAGGCCATAATAACGTCATATGCAGAG	ADE1 deep sequencing reverse with Row-Column-PCR adapter
5	CCATACGAGCACATTACGGGATTTAATATTCAAGATGAAGAGTACC	POB3 deep sequencing forward with Row-Column-PCR adapter
6	CTTGACTGAGCGACTGAGGCACCATCTTCTTTCTTTGGTACG	POB3 deep sequencing reverse with Row-Column-PCR adapter
7	CCATACGAGCACATTACGGGCATGGTTCAGAACGGTAATGG	CBK1 deep sequencing forward with Row-Column-PCR adapter
8	CTTGACTGAGCGACTGAGGAAGCTTTTCACACTCCTTAACC	CBK1 deep sequencing reverse with Row-Column-PCR adapter
9	CCATACGAGCACATTACGGGGGCAAATGGAATTCCTGTATCTG	TRE2 deep sequencing forward with Row-Column-PCR adapter
10	CTTGACTGAGCGACTGAGGAGCGGGTCATCAATCAATTCC	TRE2 deep sequencing reverse with Row-Column-PCR adapter
11	CCATACGAGCACATTACGGGTCCAATTTTGGTACCAGAGATCC	TRL1 deep sequencing forward with Row-Column-PCR adapter
12	CTTGACTGAGCGACTGAGGGCTAGCAATACACCTCTTGACC	TRL1 deep sequencing reverse with Row-Column-PCR adapter
13	CCATACGAGCACATTACGGGAAATGATCACATCAACCGAATGG	PSE1 deep sequencing forward with Row-Column-PCR adapter
14	CTTGACTGAGCGACTGAGGTGTGCAGTTCTTTGAATGAATGG	PSE1 deep sequencing reverse with Row-Column-PCR adapter
15	CCATACGAGCACATTACGGGCAAAATTCAAACTACCGGTTACG	ERO1 deep sequencing forward with Row-Column-PCR adapter
16	CTTGACTGAGCGACTGAGGACATGTTAACAGATTCAATAGATTC	ERO1 deep sequencing reverse with Row-Column-PCR adapter
17	CCATACGAGCACATTACGGGCATTGTTGTCTTTACTTAATCAACCC	CDC11 deep sequencing forward with Row-Column-PCR adapter
18	CTTGACTGAGCGACTGAGGGGGAAATTATAAATTGGCAAGTTCC	CDC11 deep sequencing reverse with Row-Column-PCR adapter
19	CCATACGAGCACATTACGGGATCAGATGGACGTTGACACTG	YCL074W deep sequencing forward with Row-Column-PCR adapter
20	CTTGACTGAGCGACTGAGGAAGAGTATTGTTGATATGTTCGTTCC	YCL074W deep sequencing reverse with Row-Column-PCR adapter
21	CCATACGAGCACATTACGGGCCTTAGTCAATCCATCTATCCTCTG	VPS17 deep sequencing forward with Row-Column-PCR adapter
22	CTTGACTGAGCGACTGAGGAGTTTGCTCAGTACCTACACGC	VPS17 deep sequencing reverse with Row-Column-PCR adapter
23	CCATACGAGCACATTACGGGAGACTTACCAAAGGTTAAAACTGG	MCM6 deep sequencing forward with Row-Column-PCR adapter
24	CTTGACTGAGCGACTGAGGATGCGGTTGAGAAGAACTTGG	MCM6 deep sequencing reverse with Row-Column-PCR adapter
25	CCATACGAGCACATTACGGGAATTCGTGAACTGGCACAAGG	SES1 deep sequencing forward with Row-Column-PCR adapter
26	CTTGACTGAGCGACTGAGGTCTAATTCGAATCTTGTTTTGACCC	SES1 deep sequencing reverse with Row-Column-PCR adapter
27	CCATACGAGCACATTACGGGGGTCGCTTCCATCAAAGTTTTAGC	CAN1 deep sequencing forward with Row-Column-PCR adapter
28	CTTGACTGAGCGACTGAGGCCAACCTAAGAACCTCCCTTCG	CAN1 deep sequencing reverse with Row-Column-PCR adapter
29	TAACTTACGGAGTCGCTCTACGCAAGTGTTCCCATACGAGCACATTACGGG	Forward Row-Column-PCR with index 1
30	TAACTTACGGAGTCGCTCTACGAGGACATTCCCATACGAGCACATTACGGG	Forward Row-Column-PCR with index 2
31	TAACTTACGGAGTCGCTCTACGCACTAATGGCCATACGAGCACATTACGGG	Forward Row-Column-PCR with index 3
32	TAACTTACGGAGTCGCTCTACGAGCCTGATGCCATACGAGCACATTACGGG	Forward Row-Column-PCR with index 4
33	TAACTTACGGAGTCGCTCTACGTTACGCTAACCATACGAGCACATTACGGG	Forward Row-Column-PCR with index 5
34	TAACTTACGGAGTCGCTCTACGACTCTCCGTCCATACGAGCACATTACGGG	Forward Row-Column-PCR with index 6
35	TAACTTACGGAGTCGCTCTACGGTCGATGCACCATACGAGCACATTACGGG	Forward Row-Column-PCR with index 7
36	TAACTTACGGAGTCGCTCTACGACGGGAATTCCATACGAGCACATTACGGG	Forward Row-Column-PCR with index 8
37	TAACTTACGGAGTCGCTCTACGCGCGCCCAGCCATACGAGCACATTACGGG	Forward Row-Column-PCR with index 9
38	TAACTTACGGAGTCGCTCTACGACTAGTTTGCCATACGAGCACATTACGGG	Forward Row-Column-PCR with index 10
39	GGATGGGATTCTTTAGGTCCTGCAAGTGTTCCTTGACTGAGCGACTGAGG	Reverse Row-Column-PCR with index 1
40	GGATGGGATTCTTTAGGTCCTGAGGACATTCCTTGACTGAGCGACTGAGG	Reverse Row-Column-PCR with index 2
41	GGATGGGATTCTTTAGGTCCTGCACTAATGGCTTGACTGAGCGACTGAGG	Reverse Row-Column-PCR with index 3
42	GGATGGGATTCTTTAGGTCCTGAGCCTGATGCTTGACTGAGCGACTGAGG	Reverse Row-Column-PCR with index 4
43	GGATGGGATTCTTTAGGTCCTGTTACGCTAACTTGACTGAGCGACTGAGG	Reverse Row-Column-PCR with index 5
44	GGATGGGATTCTTTAGGTCCTGACTCTCCGTCTTGACTGAGCGACTGAGG	Reverse Row-Column-PCR with index 6
45	GGATGGGATTCTTTAGGTCCTGGTCGATGCACTTGACTGAGCGACTGAGG	Reverse Row-Column-PCR with index 7
46	GGATGGGATTCTTTAGGTCCTGACGGGAATTCTTGACTGAGCGACTGAGG	Reverse Row-Column-PCR with index 8
47	GGATGGGATTCTTTAGGTCCTGCGCGCCCAGCTTGACTGAGCGACTGAGG	Reverse Row-Column-PCR with index 9
48	GGATGGGATTCTTTAGGTCCTGACTAGTTTGCTTGACTGAGCGACTGAGG	Reverse Row-Column-PCR with index 10
49	GGATGGGATTCTTTAGGTCCTGAGGTTGGGTCTTGACTGAGCGACTGAGG	Reverse Row-Column-PCR with index 12
50	GGATGGGATTCTTTAGGTCCTGGTGAACCGACTTGACTGAGCGACTGAGG	Reverse Row-Column-PCR with index 13
51	AATGATACGGCGACCACCGAGATCTACACTCTTTCCCTACACGACGCTCTTCCGATCTNNNNNAGGACATTCTAACTTACGGAGTCGCTCTACG	Forward library PCR-index_2
52	AATGATACGGCGACCACCGAGATCTACACTCTTTCCCTACACGACGCTCTTCCGATCTNNNNNCACTAATGGTAACTTACGGAGTCGCTCTACG	Forward library PCR-index_3
53	CAAGCAGAAGACGGCATACGAGATCGGTCTCGGCATTCCTGCTGAACCGCTCTTCCGATCTNNNNNAGGACATTCGGATGGGATTCTTTAGGTCCTG	Reverse library PCR-index_2
54	CAAGCAGAAGACGGCATACGAGATCGGTCTCGGCATTCCTGCTGAACCGCTCTTCCGATCTNNNNNCACTAATGGGGATGGGATTCTTTAGGTCCTG	Reverse library PCR-index_3
55	AATGATACGGCGACCACCGAGATCTACACTCTTTCCCTACACGACGCTCTTCCGATCTNNNNNCTGTCTTCGTAACTTACGGAGTCGCTCTACG	Forward library PCR-index_15
56	AATGATACGGCGACCACCGAGATCTACACTCTTTCCCTACACGACGCTCTTCCGATCTNNNNNGACGCGACTTAACTTACGGAGTCGCTCTACG	Forward library PCR-index_16
57	CAAGCAGAAGACGGCATACGAGATCGGTCTCGGCATTCCTGCTGAACCGCTCTTCCGATCTNNNNNACTCTCCGTGGATGGGATTCTTTAGGTCCTG	Reverse library PCR-index_6
58	CAAGCAGAAGACGGCATACGAGATCGGTCTCGGCATTCCTGCTGAACCGCTCTTCCGATCTNNNNNGTCGATGCAGGATGGGATTCTTTAGGTCCTG	Reverse library PCR-index_7
59	CAAGCAGAAGACGGCATACGAGATCGGTCTCGGCATTCCTGCTGAACCGCTCTTCCGATCTNNNNNACGGGAATTGGATGGGATTCTTTAGGTCCTG	Reverse library PCR-index_8
60	CAAGCAGAAGACGGCATACGAGATCGGTCTCGGCATTCCTGCTGAACCGCTCTTCCGATCTNNNNNCGCGCCCAGGGATGGGATTCTTTAGGTCCTG	Reverse library PCR-index_9
61	CAAGCAGAAGACGGCATACGAGATCGGTCTCGGCATTCCTGCTGAACCGCTCTTCCGATCTNNNNNACTAGTTTGGGATGGGATTCTTTAGGTCCTG	Reverse library PCR-index_10
62	CAAGCAGAAGACGGCATACGAGATCGGTCTCGGCATTCCTGCTGAACCGCTCTTCCGATCTNNNNNAGGTTGGGTGGATGGGATTCTTTAGGTCCTG	Reverse library PCR-index_12
63	CAAGCAGAAGACGGCATACGAGATCGGTCTCGGCATTCCTGCTGAACCGCTCTTCCGATCTNNNNNGCACAAAACGGATGGGATTCTTTAGGTCCTG	Reverse library PCR-index_14
64	ATGGATATTTGCATATTcgtCATTCTAAAGCTATTATGGTTAATTTTGGCTATGCTAAAT	Directed mutagenesis of YOR168W/GLN4 MoBY plasmid|G267R|Forward
65	ATAATAGCTTTAGAATGacgAATATGCAAATATCCATTGGGCTCCGGAGGGAACCTTGTA	Directed mutagenesis of YOR168W/GLN4 MoBY plasmid|G267R|Reverse
66	ATGGATATTTGCATATTagtCATTCTAAAGCTATTATGGTTAATTTTGGCTATGCTAAAT	Directed mutagenesis of YOR168W/GLN4 MoBY plasmid|G267S|Forward
67	ATAATAGCTTTAGAATGactAATATGCAAATATCCATTGGGCTCCGGAGGGAACCTTGTA	Directed mutagenesis of YOR168W/GLN4 MoBY plasmid|G267S|Reverse
68	GTACCTGTTATTTAAGATTTGAgGATACCAACCCCGAAAAGGA	Directed mutagenesis of YOR168W/GLN4 MoBY plasmid|D291E|Forward
69	TCCTTTTCGGGGTTGGTATCcTCAAATCTTAAATAACAGGTAC	Directed mutagenesis of YOR168W/GLN4 MoBY plasmid|D291E|Reverse
70	GTACCTGTTATTTAAGATTTGAtGATACCAACCCCGAAAAGGA	Directed mutagenesis of YOR168W/GLN4 MoBY plasmid|D(GAC)291D(GAT)|Forward
71	TCCTTTTCGGGGTTGGTATCaTCAAATCTTAAATAACAGGTAC	Directed mutagenesis of YOR168W/GLN4 MoBY plasmid|D(GAC)291D(GAT)|reverse
72	AACCTGGTGAAGCTATCTTAAcAATGAAACAGGATCTAAATTC	Directed mutagenesis of YOR168W/GLN4 MoBY plasmid|R402T|Forward
73	GAATTTAGATCCTGTTTCATTgTTAAGATAGCTTCACCAGGTT	Directed mutagenesis of YOR168W/GLN4 MoBY plasmid|R402T|Reverse
74	AACCTGGTGAAGCTATCTTAAaAATGAAACAGGATCTAAATTC	Directed mutagenesis of YOR168W/GLN4 MoBY plasmid|R402K|Forward
75	GAATTTAGATCCTGTTTCATTtTTAAGATAGCTTCACCAGGTT	Directed mutagenesis of YOR168W/GLN4 MoBY plasmid|R402K|Reverse
76	CCGGTACAGTTTTATCCAAAAcAAAAATTGCGCAATTGGTGGA	Directed mutagenesis of YOR168W/GLN4 MoBY plasmid|R499T|Forward
77	TCCACCAATTGCGCAATTTTTgTTTTGGATAAAACTGTACCGG	Directed mutagenesis of YOR168W/GLN4 MoBY plasmid|R499T|Reverse
78	CCGGTACAGTTTTATCCAAAAaAAAAATTGCGCAATTGGTGGA	Directed mutagenesis of YOR168W/GLN4 MoBY plasmid|R499K|Forward
79	TCCACCAATTGCGCAATTTTTtTTTTGGATAAAACTGTACCGG	Directed mutagenesis of YOR168W/GLN4 MoBY plasmid|R499K|Reverse
80	TAGGTGTTACCACAAGTACCAgAAACATTCAAGTTGTGAGGTT	Directed mutagenesis of YOR168W/GLN4 MoBY plasmid|T548R|Forward
81	AACCTCACAACTTGAATGTTTcTGGTACTTGTGGTAACACCTA	Directed mutagenesis of YOR168W/GLN4 MoBY plasmid|T548R|Reverse
82	TAGGTGTTACCACAAGTACCAtAAACATTCAAGTTGTGAGGTT	Directed mutagenesis of YOR168W/GLN4 MoBY plasmid|T548I|Forward
83	AACCTCACAACTTGAATGTTTaTGGTACTTGTGGTAACACCTA	Directed mutagenesis of YOR168W/GLN4 MoBY plasmid|T548I|Reverse
84	ACCTAGAAGATACCACACCGAcATTAATGTTTGTGTTGGATCC	Directed mutagenesis of YOR168W/GLN4 MoBY plasmid|R569T|Forward
85	GGATCCAACACAAACATTAATgTCGGTGTGGTATCTTCTAGGT	Directed mutagenesis of YOR168W/GLN4 MoBY plasmid|R569T|Reverse
86	ACCTAGAAGATACCACACCGAaATTAATGTTTGTGTTGGATCC	Directed mutagenesis of YOR168W/GLN4 MoBY plasmid|R569K|Forward
87	GGATCCAACACAAACATTAATtTCGGTGTGGTATCTTCTAGGT	Directed mutagenesis of YOR168W/GLN4 MoBY plasmid|R569K|Reverse
88	ACCCAGAATTAATGAAGGAAgACCTTGAGGTTACTGGTGGCAA	Directed mutagenesis of YOR168W/GLN4 MoBY plasmid|H244D|Forward
89	TTGCCACCAGTAACCTCAAGGTcTTCCTTCATTAATTCTGGGT	Directed mutagenesis of YOR168W/GLN4 MoBY plasmid|H244D|Reverse
90	ACCCAGAATTAATGAAGGAAtACCTTGAGGTTACTGGTGGCAA	Directed mutagenesis of YOR168W/GLN4 MoBY plasmid|H244Y|Forward
91	TTGCCACCAGTAACCTCAAGGTaTTCCTTCATTAATTCTGGGT	Directed mutagenesis of YOR168W/GLN4 MoBY plasmid|H244Y|Reverse
92	ACCCCGAAAAGGAAGCTCCTcAATATTTTGAATCCATTAAGAG	Directed mutagenesis of YOR168W/GLN4 MoBY plasmid|E301Q|Forward
93	CTCTTAATGGATTCAAAATATTgAGGAGCTTCCTTTTCGGGGT	Directed mutagenesis of YOR168W/GLN4 MoBY plasmid|E301Q|Reverse
94	ACCCCGAAAAGGAAGCTCCTaAATATTTTGAATCCATTAAGAG	Directed mutagenesis of YOR168W/GLN4 MoBY plasmid|E301R|Forward
95	CTCTTAATGGATTCAAAATATTtAGGAGCTTCCTTTTCGGGGT	Directed mutagenesis of YOR168W/GLN4 MoBY plasmid|E301R|Reverse
96	CACAAATGTGGGACTTGATTcCGTATAGAGTTTTAAATGCTCC	Directed mutagenesis of YOR168W/GLN4 MoBY plasmid|A419P|Forward
97	GGAGCATTTAAAACTCTATACGgAATCAAGTCCCACATTTGTG	Directed mutagenesis of YOR168W/GLN4 MoBY plasmid|A419P|Reverse
98	CACAAATGTGGGACTTGATTaCGTATAGAGTTTTAAATGCTCC	Directed mutagenesis of YOR168W/GLN4 MoBY plasmid|A419T|Forward
99	GGAGCATTTAAAACTCTATACGtAATCAAGTCCCACATTTGTG	Directed mutagenesis of YOR168W/GLN4 MoBY plasmid|A419T|Reverse
100	GACCCGCTCAAAGAGAATATGcTCGTTTGAATATCACCGGTAC	Directed mutagenesis of YOR168W/GLN4 MoBY plasmid|G487A|Forward
101	GTACCGGTGATATTCAAACGAgCATATTCTCTTTGAGCGGGTC	Directed mutagenesis of YOR168W/GLN4 MoBY plasmid|G487A|Reverse
102	GACCCGCTCAAAGAGAATATGaTCGTTTGAATATCACCGGTAC	Directed mutagenesis of YOR168W/GLN4 MoBY plasmid|G487D|Forward
103	GTACCGGTGATATTCAAACGAtCATATTCTCTTTGAGCGGGTC	Directed mutagenesis of YOR168W/GLN4 MoBY plasmid|G487D|Reverse
104	CTGACGATTATGAAGAATTGGgAACTATTCCTTACAGACCTGG	Directed mutagenesis of YOR168W/GLN4 MoBY plasmid|A592G|Forward
105	CCAGGTCTGTAAGGAATAGTTcCCAATTCTTCATAATCGTCAG	Directed mutagenesis of YOR168W/GLN4 MoBY plasmid|A592G|Reverse
106	CTGACGATTATGAAGAATTGGtAACTATTCCTTACAGACCTGG	Directed mutagenesis of YOR168W/GLN4 MoBY plasmid|A592V|Forward
107	CCAGGTCTGTAAGGAATAGTTaCCAATTCTTCATAATCGTCAG	Directed mutagenesis of YOR168W/GLN4 MoBY plasmid|A592V|Reverse
108	CTGATAATTCTGCATCATCCGG	GLN4 Sanger sequencing for amino acids 230-480
109	ACATTGTTTGGTCGATTCAATGG	GLN4 Sanger sequencing from amino acids 470-720
110	AATGGAAATGAGGAAAAGATTTTTTGAGAAGGACCTGTTAGGCGGTGGCGGATCAGGAGGC	RAP1 DHFR tagging forward
111	GTAAAATAAGTTAAACAATGATGTTACTTAATTCAATTACTTCGACACTGGATGGCGGCGTTAG	RAP1 DHFR tagging reverse
112	GTTAAAAAGCATGGAACTGGTAGAA	RAP1 oligo C (for DHFR fusion confirmation+sequencing)
113	CCATCTTTTCGTAAATTTCTG	ADHterm (for DHFR fusion confirmation)
114	GCCCTACATAAGACACTATTTGCGTACAGATTATCTCAATgatcccaatacaacagatcacg	RAP1 URA3 deletion cassette amplification forward
115	GTCGAACCATAGACCCACCGCCTCCTGATCCGCCACCGCCAGCTCGTTTTATTTAGGTTC	URA3 deletion cassette amplification reverse
116	ACTACTTAAAAGCGCAACAGATTTT	RAP1 Oligo A (for URA3 integration confirmation)
117	CAGACCGATCTTCTACCC	URA3 Oligo B (for URA3 integration confirmation)
118	cgggtggcgaatgggactttGCAAGCATCAATAATCCCCTgttttagagctagaaatagc	pCas9 gRNA mutagenesis to URA3 targeting guide forward
119	gctatttctagctctaaaacAGGGGATTATTGATGCTTGCaaagtcccattcgccacccg	pCas9 gRNA mutagenesis to URA3 targeting guide reverse
120	TTATCACAGATGAGGATagaCCCACTGCTATAGCGAGGAGGAATATGACAATGGATCCAA	RAP1 T486R fusion PCR primer forward
121	CTCGCTATAGCAGTGGGtctATCCTCATCTGTGATAAGTGATCTTCCAGTATCAGGGTCG	RAP1 T486R fusion PCR primer reverse
122	TTATCACAGATGAGGATataCCCACTGCTATAGCGAGGAGGAATATGACAATGGATCCAA	RAP1 T486I fusion PCR primer forward
123	CTCGCTATAGCAGTGGGtatATCCTCATCTGTGATAAGTGATCTTCCAGTATCAGGGTCG	RAP1 T486I fusion PCR primer reverse
124	TTATCACAGATGAGGATNNNCCCACTGCTATAGCGAGGAGGAATATGACAATGGATCCAA	RAP1 T486X fusion PCR primer forward
125	CTCGCTATAGCAGTGGGNNNATCCTCATCTGTGATAAGTGATCTTCCAGTATCAGGGTCG	RAP1 T486X fusion PCR primer reverse
126	GGAGTGAACCCAACTTTccaGCTTACAGAACCCAAAGCCGTAGGGGACCGATTGCACGAG	RAP1 A510P fusion PCR primer forward
127	CTTTGGGTTCTGTAAGCtggAAAGTTGGGTTCACTCCCTGGCACATGATTTGGATCCATT	RAP1 A510P fusion PCR primer reverse
128	GGAGTGAACCCAACTTTacaGCTTACAGAACCCAAAGCCGTAGGGGACCGATTGCACGAG	RAP1 A510T fusion PCR primer forward
129	GGAGTGAACCCAACTTTtgtGCTTACAGAACCCAAAGCCGTAGGGGACCGATTGCACGAG	RAP1 A510T fusion PCR primer reverse
130	GTAGGGGACCGATTGCAccaGAATTTTTCAAGCATTTTGCCGAAGAGCATGCAGCACATA	RAP1 R523P fusion PCR primer forward
131	AAATGCTTGAAAAATTCtggTGCAATCGGTCCCCTACGGCTTTGGGTTCTGTAAGCTGCA	RAP1 R523P fusion PCR primer reverse
132	GTAGGGGACCGATTGCAcaaGAATTTTTCAAGCATTTTGCCGAAGAGCATGCAGCACATA	RAP1 R523Q fusion PCR primer forward
133	AAATGCTTGAAAAATTCttgTGCAATCGGTCCCCTACGGCTTTGGGTTCTGTAAGCTGCA	RAP1 R523Q fusion PCR primer reverse
134	CAGCACATACTGAGAATggtTGGAGAGATAGGTTTAGGAAGTTTCTTCTCGCTTACGGCA	RAP1 A540G fusion PCR primer forward
135	CTAAACCTATCTCTCCAaccATTCTCAGTATGTGCTGCATGCTCTTCGGCAAAATGCTTG	RAP1 A540G fusion PCR primer reverse
136	CAGCACATACTGAGAATgttTGGAGAGATAGGTTTAGGAAGTTTCTTCTCGCTTACGGCA	RAP1 A540V fusion PCR primer forward
137	CTAAACCTATCTCTCCAaacATTCTCAGTATGTGCTGCATGCTCTTCGGCAAAATGCTTG	RAP1 A540V fusion PCR primer reverse
138	TAACTTACGGAGTCGCTCTACGGAAGATTACACTTTGGCAATCGC	RAP1 T486 Sanger sequencing forward
139	GGATGGGATTCTTTAGGTCCTGTGCAAAGTTGGGTTCACTCC	RAP1 T486 Sanger sequencing reverse
140	TAACTTACGGAGTCGCTCTACGCCACTGCTATAGCGAGGAGG	RAP1 A510/R523/A40 Sanger sequencing forward
141	GGATGGGATTCTTTAGGTCCTGGCTTCATAATAACTAATATAATCATCAATGCCG	RAP1 A510/R523/A40 Sanger sequencing reverse

## Sheet: Table S8
Supplementary table 8: media recipes
Autoclave (15 mins 121 °C) = ------------
All reagents puchased from Bioshop,
except for Canavanine (Sigma-Aldrich), and Nourseothricine (Sigma-Aldrich)
Drop out (DO) mix -L			Drop out (DO) mix -UL			Drop out (DO) mix -ULR			Drop out (DO) mix -UR			Drop out (DO) mix -U			SPO DO mix
Adenine	0.5g		Adenine	0.5g		Adenine	0.5g		Adenine	0.5g		Adenine	0.5g		Histidine	2.0g
Aspartate	2.0g		Aspartate	2.0g		Aspartate	2.0g		Aspartate	2.0g		Arginine	2.0g		Leucine	10.0g
Arginine	2.0g		Arginine	2.0g		Glutamate	2.0g		Glutamate	2.0g		Aspartate	2.0g		Uracil	2.0g
Glutamate	2.0g		Glutamate	2.0g		Histidine	2.0g		Histidine	2.0g		Glutamate	2.0g
Histidine	2.0g		Histidine	2.0g		Lysine	2.0g		Leucine	10.0g		Histidine	2.0g
Lysine	2.0g		Lysine	2.0g		Methionine	2.0g		Lysine	2.0g		Leucine	10.0g
Methionine	2.0g		Methionine	2.0g		Phenylalanine	2.0g		Methionine	2.0g		Lysine	2.0g
Phenylalanine	2.0g		Phenylalanine	2.0g		Serine	2.0g		Phenylalanine	2.0g		Methionine	2.0g
Serine	2.0g		Serine	2.0g		Threonine	2.0g		Serine	2.0g		Phenylalanine	2.0g
Threonine	2.0g		Threonine	2.0g		Tryptophan	2.0g		Threonine	2.0g		Serine	2.0g
Tryptophan	2.0g		Tryptophan	2.0g		Tyrosine	2.0g		Tryptophan	2.0g		Threonine	2.0g
Tyrosine	2.0g		Tyrosine	2.0g		Valine	2.0g		Tyrosine	2.0g		Tryptophan	2.0g
Uracil	2.0g		Valine	2.0g					Valine	2.0g		Tyrosine	2.0g
Valine	2.0g											Valine	2.0g
SC -L +2% glucose* (1 L)				SC -UL +2% glucose* (1 L)				SC -UL +5% glycerol (1 L)				SC -U (MSG) (1 L)
YNB w/o AA and NH4SO4		1.74g		YNB w/o AA and NH4SO4		1.74g		YNB w/o AA and NH4SO4		1.74g		YNB w/o AA and NH4SO4		1.74g
DO -L mix		0.97g		DO -UL mix		0.90g		DO -UL mix		0.90g		DO -UL mix		1.27g
NH4SO4		5.0g		NH4SO4		5.0g		NH4SO4		5.0g		Monosodium Glutamate		1.0g
glucose		20.0g		glucose		20.0g		glycerol 80%		62.5ml		Glucose		20g
adjust volume to		1000ml		adjust volume to		1000ml		adjust volume to		1000ml		adjust volume to		1000ml
*add agar for solid media		20.0g		*add agar for solid media		20.0g
SC -UL +5% galactose (1 L)				SC -ULR +2% glucose (1 L)				SC -ULR +2% glucose + Can* (1 L)				Sporulation media (1 L)
YNB w/o AA and NH4SO4		1.74g		YNB w/o AA and NH4SO4		1.74g		YNB w/o AA and NH4SO4		1.74g		Potassium acetate		10g
DO -UL mix		0.90g		DO -ULR mix		0.90g		DO -ULR mix		0.90g		Yeast extract		1g
NH4SO4		5.0g		NH4SO4		5.0g		NH4SO4		5.0g		Glucose		0.5g
adjust volume to	1000 ml	875ml		glucose		20.0g		glucose		20.0g		SPO DO mix		0.1g
add galactose 40 %		125ml		adjust volume to		1000ml		adjust volume to		1000ml		adjust volume to		980ml
								Canavanine (50mg/ml)		1ml		*add agar for solid media		20.0g
SC -UR +2% glucose (1 L)				2YT+Amp (1L)				2YT+Kan+Chlo (1L)
YNB w/o AA and NH4SO4		1.74g		Yeast extract (10 g)		10g		Yeast extract (10 g)		10g
DO -UR mix		1.20g		Tryptone		16g		Tryptone		16g		YPD* (1 L)
NH4SO4		5.0g		Glucose		2g		glucose		2g		Yeast extract		10.0g
glucose		20.0g		NaCl		5g		NaCl		5g		Tryptone		20.0g
adjust volume to		1000ml		adjust volume to		1000ml		adjust volume to		1000ml		Glucose		20.0g
				Ampicillin (100mg/ml)		1ml		Kanamycin (50mg/ml)		1ml		adjust volume to		1000ml
								Chloramphenicol (12.5mg/ml)		1ml		*add agar for solid media		20.0g
												for YPD+Nat:
												+Nourseothricine (100mg/ml)		1ml
