# Supplementary material for: Perturbing proteomes at single residue resolution using base editing
Source: Nat Commun. 2020 Apr 20;11:1871. doi: 10.1038/s41467-020-15796-7 (PMC7170841; doi:10.1038/s41467-020-15796-7)
Supplement: Supplementary file 4 — Supplementary Data 3 [file 41467_2020_15796_MOESM4_ESM.xlsx]

## Sheet: Sheet1
Supplementary table 8: media recipes
Autoclave (15 mins 121 °C) = ------------
All reagents puchased from Bioshop,
except for Canavanine (Sigma-Aldrich), and Nourseothricine (Sigma-Aldrich)
Drop out (DO) mix -L			Drop out (DO) mix -UL			Drop out (DO) mix -ULR			Drop out (DO) mix -UR			Drop out (DO) mix -U			SPO DO mix
Adenine	0.5g		Adenine	0.5g		Adenine	0.5g		Adenine	0.5g		Adenine	0.5g		Histidine	2.0g
Aspartate	2.0g		Aspartate	2.0g		Aspartate	2.0g		Aspartate	2.0g		Arginine	2.0g		Leucine	10.0g
Arginine	2.0g		Arginine	2.0g		Glutamate	2.0g		Glutamate	2.0g		Aspartate	2.0g		Uracil	2.0g
Glutamate	2.0g		Glutamate	2.0g		Histidine	2.0g		Histidine	2.0g		Glutamate	2.0g
Histidine	2.0g		Histidine	2.0g		Lysine	2.0g		Leucine	10.0g		Histidine	2.0g
Lysine	2.0g		Lysine	2.0g		Methionine	2.0g		Lysine	2.0g		Leucine	10.0g
Methionine	2.0g		Methionine	2.0g		Phenylalanine	2.0g		Methionine	2.0g		Lysine	2.0g
Phenylalanine	2.0g		Phenylalanine	2.0g		Serine	2.0g		Phenylalanine	2.0g		Methionine	2.0g
Serine	2.0g		Serine	2.0g		Threonine	2.0g		Serine	2.0g		Phenylalanine	2.0g
Threonine	2.0g		Threonine	2.0g		Tryptophan	2.0g		Threonine	2.0g		Serine	2.0g
Tryptophan	2.0g		Tryptophan	2.0g		Tyrosine	2.0g		Tryptophan	2.0g		Threonine	2.0g
Tyrosine	2.0g		Tyrosine	2.0g		Valine	2.0g		Tyrosine	2.0g		Tryptophan	2.0g
Uracil	2.0g		Valine	2.0g					Valine	2.0g		Tyrosine	2.0g
Valine	2.0g											Valine	2.0g
SC -L +2% glucose* (1 L)				SC -UL +2% glucose* (1 L)				SC -UL +5% glycerol (1 L)				SC -U (MSG) (1 L)
YNB w/o AA and NH4SO4		1.74g		YNB w/o AA and NH4SO4		1.74g		YNB w/o AA and NH4SO4		1.74g		YNB w/o AA and NH4SO4		1.74g
DO -L mix		0.97g		DO -UL mix		0.90g		DO -UL mix		0.90g		DO -UL mix		1.27g
NH4SO4		5.0g		NH4SO4		5.0g		NH4SO4		5.0g		Monosodium Glutamate		1.0g
glucose		20.0g		glucose		20.0g		glycerol 80%		62.5ml		Glucose		20g
adjust volume to		1000ml		adjust volume to		1000ml		adjust volume to		1000ml		adjust volume to		1000ml
*add agar for solid media		20.0g		*add agar for solid media		20.0g
SC -UL +5% galactose (1 L)				SC -ULR +2% glucose (1 L)				SC -ULR +2% glucose + Can* (1 L)				Sporulation media (1 L)
YNB w/o AA and NH4SO4		1.74g		YNB w/o AA and NH4SO4		1.74g		YNB w/o AA and NH4SO4		1.74g		Potassium acetate		10g
DO -UL mix		0.90g		DO -ULR mix		0.90g		DO -ULR mix		0.90g		Yeast extract		1g
NH4SO4		5.0g		NH4SO4		5.0g		NH4SO4		5.0g		Glucose		0.5g
adjust volume to	1000 ml	875ml		glucose		20.0g		glucose		20.0g		SPO DO mix		0.1g
add galactose 40 %		125ml		adjust volume to		1000ml		adjust volume to		1000ml		adjust volume to		980ml
								Canavanine (50mg/ml)		1ml		*add agar for solid media		20.0g
SC -UR +2% glucose (1 L)				2YT+Amp (1L)				2YT+Kan+Chlo (1L)
YNB w/o AA and NH4SO4		1.74g		Yeast extract (10 g)		10g		Yeast extract (10 g)		10g
DO -UR mix		1.20g		Tryptone		16g		Tryptone		16g		YPD* (1 L)
NH4SO4		5.0g		Glucose		2g		glucose		2g		Yeast extract		10.0g
glucose		20.0g		NaCl		5g		NaCl		5g		Tryptone		20.0g
adjust volume to		1000ml		adjust volume to		1000ml		adjust volume to		1000ml		Glucose		20.0g
				Ampicillin (100mg/ml)		1ml		Kanamycin (50mg/ml)		1ml		adjust volume to		1000ml
								Chloramphenicol (12.5mg/ml)		1ml		*add agar for solid media		20.0g
												for YPD+Nat:
												+Nourseothricine (100mg/ml)		1ml
