# Supplementary material for: Perturbing proteomes at single residue resolution using base editing
Source: Nat Commun. 2020 Apr 20;11:1871. doi: 10.1038/s41467-020-15796-7 (PMC7170841; doi:10.1038/s41467-020-15796-7)
Supplement: Supplementary file 7 — Source Data [file 41467_2020_15796_MOESM7_ESM.zip]

Archive with 4 entries (4 files):
- SourceData/source_data_Despres_et_al.xlsx
- SourceData/Source_Image_File_1.pdf
- SourceData/Source_Image_File_2.pdf
- SourceData/Supplementary_dataset_1_revised.tsv
