# Supplementary material for: Perturbing proteomes at single residue resolution using base editing
Source: Nat Commun. 2020 Apr 20;11:1871. doi: 10.1038/s41467-020-15796-7 (PMC7170841; doi:10.1038/s41467-020-15796-7)
Supplement: Supplementary file 7 — Source Data [file 41467_2020_15796_MOESM7_ESM.zip › SourceData/source_data_Despres_et_al.xlsx]

## Sheet: Table of contents 
Table of contents for source data file
Figure/panel	location	Comment
1B	This file
1C	This file
1D	This file
1E	This file
1F	This file
3A	This file
3B	Supplementary Dataset 1
3C, S8, S16	This file	Table with raw read counts for all timepoints, both replicates, with GC content
3D and S11	Source image File 1
4A	Supplementary Dataset 1
4B	This file
5A C to G	This file
5A C to T	This file
5A pair	This file
5B	This file
5C	Source image File 2
6B	Supplementary Dataset 1
6C	Supplementary Dataset 1
6D	Supplementary Dataset 1
6E	Supplementary Dataset 1
6F	Supplementary Dataset 1
S1A	This file
S1B	This file
S1C	This file
S1D	This file
S2A	This file
S2B	This file
S2C	This file
S2D	This file
S4A	This file
S4B	This file
S4C	This file
S4D	This file
S4E	This file
S4F	This file
S5A	This file
S5B	This file
S5C	This file
S5D	This file
S5E	This file
S5F	This file
S6A	This file
S6B	This file
S6C	This file
S6D	This file
S6E	This file
S6F	This file
S7B and C	This file
S9	This file	correlation matrix, unclustered
S10B	This file
S12A	This file
S12B	This file
S12C	Gray et al 2018	yeast mutation database (values for >7 000 000 mutants)
S13A	Supplementary Dataset 1
S13B	Supplementary Dataset 1
S13C	Supplementary Dataset 1
S13D	Supplementary Dataset 1
S15A	Supplementary Dataset 1
S15B	Supplementary Dataset 1
S15C	Supplementary Dataset 1
S15D	Supplementary Dataset 1
S17A	Supplementary Dataset 1
S17B	Supplementary Dataset 1
S17C	Supplementary Dataset 1
S17D	Supplementary Dataset 1

## Sheet: Figure 1B
	ADE1	POB3	CBK1	TRE2	TRL1	PSE1	ERO1	CDC11	MCM6	SES1	YCL074W	VPS17
T0	0.017098	0.00661449	0.00664628	0.025442	0.0148721	0.0138019	0.0062355	0.00235379	0.0211716	0.00352113	0.0192846	0.0187484
T6	0.0197587	0.00620224	0.0176401	0.0300874	0.0188722	0.0152201	0.00561309	0.00485437	0.0175221	0.00426136	0.0254552	0.0297033
T12	0.23496	0.039831	0.183821	0.238698	0.0407453	0.0946879	0.0816522	0.11277	0.257631	0.00801173	0.0842483	0.361529
Plating	0.791704	0.154363	0.685018	0.911212	0.301541	0.471731	0.51814	0.647332	0.845897	0.021395	0.617014	0.946225
can_recov	0.792802	0.166204	0.668674	0.890099	0.25593	0.491659		0.672772	0.799117	0.0357439	0.645778	0.915166

## Sheet: Figure 1C
	ADE1_total	ADE1_single	ADE1_double	ADE1_triple	POB3_total	POB3_single	POB3_double	POB3_triple	CBK1_total	CBK1_single	CBK1_double	CBK1_triple	TRE2_total	TRE2_single	TRE2_double	TRE2_triple	TRL1_total	TRL1_single	TRL1_double	TRL1_triple	PSE1_total	PSE1_single	PSE1_double	PSE1_triple	ERO1_total	ERO1_single	ERO1_double	ERO1_triple	CDC11_total	CDC11_single	CDC11_double	CDC11_triple	MCM6_total	MCM6_single	MCM6_double	MCM6_triple	SES1_total	SES1_single	SES1_double	SES1_triple	YCL074W_total	YCL074W_single	YCL074W_double	YCL074W_triple	VPS17_total	VPS17_single	VPS17_double	VPS17_triple
average	0.792802	0.792802	0	0	0.166204	0.152761	0.0114532	0.00198968	0.668674	0.492594	0.17608	0	0.890099	0.67809	0.188528	0.0234815	0.25593	0.237818	0.0141775	0.00393497	0.491659	0.329872	0.109942	0.0518458	0.51814	0.285069	0.175556	0.0575153	0.672772	0.560477	0.112295	0	0.799117	0.506484	0.196247	0.0925978	0.0357439	0.0247613	0.00833969	0.00264289	0.645778	0.349273	0.292793	0.00371121	0.915166	0.128038	0.787129	0
rep1	0.794634	0.794634	0	0	0.149764	0.136101	0.0105097	0.00315292	0.660371	0.491716	0.168655	0	0.88877	0.67618	0.190984	0.0216058	0.246597	0.229319	0.0125654	0.00471204	0.500495	0.338694	0.111826	0.0499753	0.511473	0.281273	0.177646	0.0525537	0.667151	0.55814	0.109012	0	0.789629	0.511485	0.186263	0.0880146	0.0335033	0.0254916	0.00582666	0.002185	0.643902	0.342964	0.297561	0.00337711	0.924731	0.128136	0.796595	0
rep2	0.79097	0.79097	0	0	0.182645	0.169421	0.0123967	0.000826446	0.676976	0.493471	0.183505	0	0.891429	0.68	0.186071	0.0253571	0.265263	0.246316	0.0157895	0.00315789	0.482823	0.321049	0.108057	0.0537164	0.524807	0.288864	0.173466	0.062477	0.678392	0.562814	0.115578	0	0.808605	0.501484	0.206231	0.097181	0.0379845	0.024031	0.0108527	0.00310078	0.647654	0.355583	0.288026	0.00404531	0.905602	0.127939	0.777663	0

## Sheet: Figure 1D
	C to T	C to G	C to A	C to G/T
pos_1	0.338957	0.648657	0.012386	0.987614
pos_2	0.508642	0.457672	0.0336856	0.966314
pos_3	0.344135	0.633468	0.00982528	0.977603
pos_4	0.400859	0.270935	0.325566	0.671793
pos_5	0.515309	0.434848	0.0281331	0.950157
pos_6	0.443182	0.199391	0.33551	0.642573
pos_7	0.39065	0.580542	0.0259997	0.971191
pos_8	0.302229	0.504068	0.193703	0.806297
pos_9	0.1422	0.841981	0.0158185	0.984182
pos_10	0.840849	0.0455738	0.113577	0.886423
pos_11	0.360233	0.540455	0.0973194	0.900688
pos_12	0.808491	0.102942	0.0875479	0.911433
pos_13	0.589154	0.170129	0.239669	0.759283
pos_14	0.706474	0.26287	0.0306561	0.969344
pos_15	0.619998	0.301826	0.0781761	0.921824
pos_16	0.407713	0.553875	0.0384126	0.961587
pos_17	0.341148	0.489778	0.169074	0.830926
pos_18	0.90747	0.0661615	0.0263683	0.973632
pos_19	0.762552	0.203202	0.0323354	0.965754
pos_20	0.637757	0.336537	0.0255272	0.974294
pos_21	0.895148	0.0844754	0.0162669	0.979623
pos_22	0.567755	0.396839	0.0265544	0.964594
pos_23	0.784691	0.132052	0.055505	0.916742
pos_24	0.487294	0.277419	0.235287	0.764713
pos_25	0.173054	0.713169	0.113777	0.886223
pos_26	0.654399	0.245832	0.0772634	0.900231
pos_27	0.53309	0.410955	0.0523037	0.944046
pos_28	0.668066	0.143194	0.101008	0.81126
pos_29	0.743413	0.0773475	0.179031	0.82076
pos_30	0.844894	0.143447	0.0116587	0.988341

## Sheet: Figure 1E
	1	2	3	4
1	0.321429	0.0357143	0	0
2	0.0357143	0.25	0.0714286	0
3	0	0.0714286	0.178571	0
4	0	0	0	0.0357143

## Sheet: Figure 1F
	model	random
POB3	0.886052	0.469136
TRL1	0.877338	0.775718
CBK1	0.694826	0.641684
TRE2	0.737388	0.59169
PSE1	0.626062	0.561496
ERO1	0.518125	0.353814
CDC11	0.681656	0.784465
MCM6	0.590349	0.232921

## Sheet: Figure 3A
gRNA_id	log2 fold-change z-score
chrXII_685248r|20:T>C	-0.0203558
chrXII_40266r|17:T>C	1.20417
chrXIV_514486r|20:A>G	0.264836
chrXI_593092|16:T>C	-0.085745
chrXI_588231r|15:T>C	0.446452
chrXIII_58621|19:T>C	0.520545
chrXII_698291|19:T>C	0.316553
chrXIII_693388r|16:T>C	-0.17756
chrXV_284875|18:T>C	0.618407
chrXVI_498374|16:T>C	0.135879
chrXVI_467953|20:T>C	-0.0933794
chrXII_361637|19:T>A	-0.974596
chrXV_74592r|19:A>G	-0.383474
chrV_125167|15:T>C	-0.138313
chrXII_345754r|18:T>C	1.17748
chrXV_1016856|14:T>C	-0.836726
chrXV_962514r|19:T>C	-1.15419
chrXIII_847346r|17:T>C	0.560558
chrXIII_136736r|18:T>C	0.176977
chrVIII_364803|20:T>C	-0.0220847
chrXII_696167|20:T>C	-0.250911
chrVII_419918r|19:T>C	-0.704592
chrXV_962541|16:T>C	-0.692559
chrXIV_560281r|14:T>C	-0.520297
chrII_146562|18:G>A	0.450426
chrX_433066r|18:T>C	0.22589
chrV_84497r|17:A>G	-0.631891
chrXIV_701935|19:T>C	-0.933413
chrXIV_297443r|18:T>C	1.11321
chrXI_396342r|19:T>C	-0.0879764
chrXVI_307861|20:T>C	-0.409025
chrXVI_597852r|19:T>C	0.722089
chrIV_237459|16:T>C	0.581457
chrXIII_651227r|19:T>C	-0.729479
chrXI_396406r|20:T>C	0.718485
chrIV_747875|18:T>C	-0.00240288
chrXIII_111965r|16:T>C	-0.698931
chrXIII_561178r|16:T>C	-0.478921
chrXII_935212|15:T>C	0.062596
chrXII_277096r|15:G>A	-0.274136
chrXVI_667722r|19:T>C	0.539322
chrXVI_468738r|15:G>A	-0.356725
chrV_306382r|15:T>C	1.11071
chrXIII_249055|16:T>C	0.247529
chrXVI_624050r|19:T>C	-0.529408
chrXIV_432207|20:T>C	0.737653
chrXI_41346r|18:A>G	-0.890582
chrIX_232096r|18:T>C	-0.13076
chrXI_101689r|20:A>T	1.43104
chrX_94197|19:T>C	-0.859021
chrXV_851395|17:G>T	-0.747956
chrX_512507r|17:T>C	0.288543
chrXIII_821325r|18:T>C	-1.13479
chrXV_962340r|17:G>T	-0.299127
chrXII_885774|16:T>G	0.170245
chrX_69810r|17:T>C	0.510751
chrIV_821395|20:T>C	-0.0121225
chrIV_526661|14:T>C	-0.621268
chrXVI_592942r|15:C>T	1.23591
chrX_439157|17:C>T	-0.0438758
chrXVI_210946|14:T>C	-0.310111
chrXV_565665|19:T>C	0.766191
chrIV_1404966|20:T>C	-1.94621
chrII_522607|17:T>C	0.88152
chrII_230899|19:T>C	-0.911807
chrIII_32402r|20:T>A	-0.604921
chrXV_74868|20:T>C	0.373134
chrXI_398483|16:T>C	1.08555
chrXII_327310|15:T>C	1.16739
chrII_489428|17:C>A	-1.73513
chrXV_542344|15:T>C	-0.522991
chrXV_937403|19:T>C	0.662219
chrXV_46796r|16:T>C	0.198542
chrII_213560|19:T>C	-0.142759
chrIX_204258r|16:T>C	-0.683037
chrXI_414533|17:T>C	0.493474
chrXIV_659241r|19:A>C	0.257452
chrXVI_896262r|17:T>C	0.568081
chrII_312310r|15:T>C	-0.0533065
chrXIV_405362|16:T>C	0.329494
chrXV_278606r|18:T>C	-0.067403
chrXV_816445r|14:T>C	0.251512
chrVI_54100|16:T>C	0.536878
chrXVI_389754r|16:T>C	0.373866
chrVII_39209|17:G>T	0.0724101
chrXI_416412r|16:G>T	-0.266433
chrIV_438762|19:T>C	-0.0158725
chrV_522155|17:T>C	-0.47726
chrIV_1413436r|15:T>C	0.064649
chrXI_102844|15:T>C	0.0172759
chrXII_802142|19:T>C	0.955113
chrVIII_75573|15:C>G	0.48079
chrXII_692530r|18:T>C	-0.345798
chrXV_723711r|18:T>C	-0.926786
chrV_344881r|14:T>C	0.114427
chrXVI_918981|20:T>C	-0.0444982
chrXII_358095r|17:T>C	0.12924
chrVII_644416|17:T>C	0.932469
chrV_528044r|17:T>C	-0.675897
chrXIV_559858|19:T>C	0.164845
chrXII_926977|15:T>C	-0.935126
chrVIII_187553|15:T>C	-0.280084
chrXII_994327|19:T>C	0.340988
chrVII_1021213r|20:T>G	0.143129
chrXII_435545r|19:T>C	-0.272505
chrX_392818|19:T>A	0.999479
chrXI_101283|14:T>C	-1.00687
chrXVI_78314r|18:T>C	0.613711
chrXIV_581988|19:T>C	-0.651956
chrXIII_269585r|20:G>C	0.126185
chrVII_685408|18:C>T	-0.708381
chrXV_662513r|20:T>C	0.495374
chrVII_933852r|16:T>C	-0.248496
chrIV_197629|15:T>C	0.589153
chrXIII_226023r|20:T>C	1.26502
chrXIV_249045r|17:T>C	-0.721748
chrXIV_333862|15:T>C	0.313888
chrXVI_690887|15:T>C	1.12373
chrXIV_243207r|20:T>G	-0.115983
chrV_367141|18:T>C	-0.524336
chrV_293643|20:C>T	-0.159481
chrXVI_164757|14:T>C	-0.587525
chrXIII_846490r|17:A>G	-0.154481
chrXI_245273r|17:T>C	0.540839
chrXIII_890305|20:T>C	0.266426
chrXII_764035r|17:G>A	0.316402
chrXII_246562|18:T>C	0.343727
chrXIV_331368r|19:T>C	0.939411
chrXII_320525|17:T>C	-0.641036
chrXVI_709407|19:T>C	0.861517
chrXI_486935|17:T>C	0.374561
chrXIII_455975r|14:T>C	-0.955064
chrXIV_477223|18:T>C	0.399862
chrXVI_328249r|18:T>C	0.542314
chrV_439929r|14:G>A	0.224682
chrXIII_689618r|18:T>C	0.744647
chrVII_438235|19:T>C	-0.753272
chrXV_926807r|14:T>C	-0.153535
chrI_101119|17:T>C	-0.789336
chrXIV_58360r|18:T>C	-0.932383
chrXV_516604r|19:T>C	1.47974
chrXV_999128r|20:C>A	-0.643152
chrVI_221370r|19:T>C	-0.0798468
chrXVI_70049r|14:T>C	-0.218131
chrXIII_365351|19:T>C	-0.66253
chrV_367075r|17:T>C	-0.720201
chrXIII_112097|18:T>C	0.58668
chrII_550589r|15:T>C	0.311584
chrIII_95305|15:T>C	0.452941
chrXVI_498474|19:T>C	-0.372461
chrX_311532r|19:T>C	-0.726713
chrXVI_248088|18:T>C	-1.53908
chrVII_380505r|20:T>C	-0.647064
chrXVI_317308|19:T>C	-0.912795
chrX_696334|18:G>A	0.285899
chrVIII_435905|18:T>C	0.778355
chrXI_138992r|16:T>C	0.983443
chrXIII_495524|19:T>C	-0.863638
chrXV_134578r|15:T>C	-0.069034
chrVII_843068r|19:C>A	0.71094
chrXVI_91778|18:T>C	0.0165323
chrXII_111508r|19:T>C	-2.24301
chrXIV_298461r|19:T>C	-0.309191
chrVIII_219326|17:T>C	0.955574
chrXI_432260|16:T>C	0.609828
chrIV_577225r|14:T>C	-0.439984
chrI_56299|14:T>C	0.984246
chrIV_1251197|14:G>A	-0.204746
chrXII_167720r|15:T>C	0.0712155
chrXIV_635138r|17:T>C	-2.24881
chrXIV_414044|19:T>C	0.612319
chrXIV_414128|17:T>C	-1.95636
chrXVI_310989|20:T>C	1.10315
chrVI_228169|14:T>C	-3.71626
chrXVI_654365|19:T>C	-0.060873
chrXII_638394|18:T>C	-0.204551
chrXVI_249210|20:T>C	0.472933
chrXVI_388632|20:T>A	-0.564158
chrXI_414007|18:A>T	0.881716
chrXVI_372237r|16:T>C	0.446625
chrXV_858150|18:T>C	0.461384
chrIV_856665r|18:T>C	0.229892
chrVII_1021477|15:T>C	0.147032
chrXI_419011|18:T>C	-0.726985
chrXV_137095r|20:T>C	-1.3372
chrIV_609622|15:G>A	0.132282
chrXVI_370241|18:T>C	0.203566
chrVII_495699|20:A>T	-0.0601596
chrV_227691|19:T>C	0.373624
chrXI_587969|17:G>A	-0.259009
chrXVI_36575r|16:T>C	-1.51912
chrXV_134952|16:T>C	-0.850061
chrII_485603r|20:T>C	0.478102
chrXIV_415572r|17:G>A	0.367017
chrXI_275664r|20:T>C	0.272484
chrX_592430r|15:T>C	0.674135
chrXII_696680r|16:T>C	0.314583
chrII_379784|15:T>C	-1.69138
chrXIV_173440|14:T>C	0.767629
chrXV_454338r|14:T>C	-0.786868
chrXIV_298429|15:T>C	0.660935
chrVII_81779r|20:T>C	-0.449021
chrII_167386|16:T>C	-2.44794
chrXII_887269|18:T>C	0.0876439
chrXII_379422|19:T>C	0.117923
chrXIV_152994r|15:T>C	1.25293
chrXIII_846282r|18:C>T	0.725352
chrXI_593730r|20:G>A	-0.0175098
chrXIV_393010r|16:G>A	0.57164
chrXIV_155813|16:T>C	0.287873
chrXVI_248454|18:T>C	0.360305
chrIV_560095r|14:T>C	0.268122
chrXI_39840|14:T>C	0.898889
chrXIII_182561r|16:T>C	0.0885953
chrIX_85761|20:A>T	-0.363745
chrIV_1198315|15:T>C	0.668578
chrXII_800863|16:T>C	-0.228997
chrIII_31885r|15:T>C	-0.800087
chrXIII_891235|18:T>C	0.420714
chrX_94212|18:G>A	-0.0058672
chrXII_973683|19:T>C	-0.673615
chrXV_963142|15:T>C	-0.268025
chrXVI_534001r|17:G>A	-0.321987
chrIV_200031|17:T>C	0.543011
chrVIII_190646r|18:T>C	0.337206
chrII_345426r|17:T>C	0.458944
chrXV_731030|14:T>C	-0.158103
chrXII_739588r|18:T>C	-0.825032
chrIV_211982r|17:T>C	0.0828291
chrXV_283957|20:T>C	0.176113
chrXVI_100982r|18:A>G	-0.699514
chrXI_398615r|17:T>C	-2.05983
chrXII_379606r|14:G>A	0.370953
chrXII_353157|18:T>C	0.431977
chrX_105083|14:T>C	-0.697581
chrX_94197|16:T>C	0.0433018
chrVI_78885|16:T>C	-0.153498
chrXVI_597665|19:T>C	0.205219
chrIV_341029|20:T>C	0.473982
chrXI_60809|19:T>C	-0.469159
chrXIII_729543|16:T>C	-0.0221613
chrX_214450r|14:T>C	0.970418
chrXI_290039r|14:T>C	0.0317504
chrII_546851r|17:G>A	0.672777
chrXIII_665228r|18:T>C	-0.171945
chrIV_230287r|15:G>A	0.466451
chrII_485803|16:T>C	0.393401
chrXII_801523r|14:T>C	-0.345368
chrXV_938697|15:T>C	0.875991
chrII_361927|18:T>C	-1.71183
chrIV_1384214r|18:T>C	0.529687
chrXII_542843|19:T>C	-0.190237
chrXII_145039|18:T>C	0.568401
chrXV_260033r|14:T>C	-1.74041
chrXI_283211|14:T>C	1.50331
chrXII_497951r|15:T>C	1.08848
chrXI_109364|20:T>C	-1.44075
chrXVI_867457|16:T>C	0.0719292
chrXVI_390986|19:C>A	0.266754
chrXIV_198891|19:T>C	0.270611
chrXVI_578717|18:T>C	0.771499
chrIV_808546r|16:T>C	-0.57084
chrVII_230973|14:T>C	-1.52258
chrXV_947195r|14:T>C	-0.599188
chrXV_801444r|18:T>C	-0.27546
chrIV_356483r|15:T>C	0.804869
chrXII_803702r|14:T>C	0.548778
chrIV_1116501|17:T>C	-0.0479616
chrXIII_856549|17:T>C	-0.0782537
chrIX_159333|17:T>C	-1.75255
chrXVI_140697|19:T>C	-0.0516761
chrXIII_860361|16:T>C	0.876703
chrXIV_658668|16:T>C	0.684418
chrXIV_285000|18:T>C	0.0746144
chrXI_327267r|19:T>C	0.491945
chrXIII_23535r|20:T>C	0.828424
chrXV_69884|20:T>C	-0.355306
chrXI_234672r|17:G>A	-1.71978
chrXV_846548r|16:T>C	0.568163
chrXV_69805r|20:T>C	-0.437994
chrXVI_119210r|17:T>C	-0.352517
chrXVI_249129r|20:T>C	-1.05255
chrXI_244860|15:T>C	-0.215165
chrXI_163883|20:T>C	0.315393
chrVIII_433831r|15:G>A	0.243362
chrXII_931631|16:T>C	0.798016
chrIV_699932|16:T>C	1.05078
chrXIV_364441|16:T>C	-0.165286
chrII_47117r|15:T>C	0.0688709
chrIV_790394r|20:T>A	0.353966
chrXIV_104471|19:T>C	0.661113
chrXVI_735384|19:T>C	0.142003
chrXVI_100531r|18:T>C	0.396494
chrXVI_403910|14:T>C	-0.262191
chrXII_400198r|14:T>C	-1.42495
chrXV_928264r|17:T>C	-0.0186454
chrIII_22648|19:T>C	-0.594547
chrVII_321968r|15:T>C	0.483902
chrVIII_317443|17:T>C	1.01697
chrIV_216317|19:T>C	0.864297
chrXV_962447r|17:T>C	0.386934
chrVIII_283153r|18:G>A	0.27881
chrXV_809884r|19:T>C	0.771271
chrXII_354090r|17:T>C	1.19469
chrX_466686|14:G>A	0.9491
chrXI_452798r|20:T>C	-0.373924
chrXIII_17460r|17:T>C	-0.238244
chrXII_921221r|16:T>C	0.253003
chrXII_164511r|17:T>C	0.646909
chrII_662656r|16:G>T	0.315583
chrXIII_552066|15:T>G	-0.331535
chrXVI_669561|18:T>C	1.54635
chrXI_511322r|19:T>C	-0.66193
chrXII_926635|19:A>C	0.590159
chrXIV_73311|14:T>C	1.0646
chrVII_266799|15:T>C	0.412915
chrXVI_328076|14:T>C	-0.874234
chrXII_434968|19:G>A	0.0912086
chrXIV_432523r|18:T>C	-1.17596
chrXI_227443|16:T>C	0.916985
chrXIV_141360|19:T>C	-0.791057
chrXI_289496|14:T>C	-0.642272
chrXIV_47216|14:T>C	0.51054
chrXV_75342r|20:T>C	0.737787
chrXIV_64415r|14:T>C	-0.115629
chrXV_285383|16:C>G	0.563756
chrXII_378816r|15:T>C	0.224962
chrIV_1066100|20:T>C	1.02117
chrXV_925816|15:T>C	-0.152445
chrX_213497r|17:T>C	-0.649766
chrIV_884989|18:T>C	0.0125224
chrIV_1117539|19:T>C	-0.133398
chrXIV_242181r|19:T>C	0.281376
chrVII_505355|17:T>C	0.276756
chrXII_359959|17:T>C	-1.48387
chrVII_180856|14:T>C	0.415302
chrXV_187151r|14:T>C	1.39382
chrXIV_73860|15:T>C	1.42486
chrV_242253|16:T>C	-0.392266
chrXVI_579222r|16:T>C	-0.56611
chrXIV_328155|16:G>A	0.590088
chrXIV_555351r|14:T>C	-1.51938
chrIV_482043|19:T>C	0.464863
chrXVI_498959|17:T>C	0.536804
chrX_696337r|18:T>A	0.544183
chrXII_381012|19:T>C	-1.26699
chrXV_75098r|20:T>C	-0.165697
chrXIII_891937|16:T>C	-0.398921
chrXVI_891903|18:T>C	0.0658089
chrXI_436303|15:T>C	0.0906554
chrIV_1360252|16:T>C	-2.55415
chrIV_887312|17:T>C	0.238151
chrXV_732419|14:T>C	-0.20253
chrXII_736462r|14:T>A	-0.462411
chrXI_618654|19:T>C	-0.49302
chrIV_1440482r|15:T>C	0.972783
chrIV_576992|20:C>A	0.66681
chrXVI_752285|20:T>A	0.465156
chrXII_637346|16:T>C	-0.563046
chrXV_611303|17:T>C	0.502356
chrV_534539r|14:T>C	1.01943
chrXIV_285186r|18:T>C	1.05121
chrIV_798116|14:T>C	-0.568047
chrXV_723133|19:T>C	0.227353
chrVII_782166|16:T>C	-1.29727
chrII_176328r|16:T>C	0.421479
chrXIII_182560r|18:C>A	1.11474
chrII_230082	0.214469
chrXIII_550863	-0.0946375
chrXII_755182	-1.50023
chrIV_1020983	1.00358
chrIV_264045r	0.352898
chrX_57138	0.0126676
chrXV_809083	0.400522
chrV_159431	-0.728199
chrIV_609529r	-0.485338
chrVI_29272r	1.06444
chrXIII_524335	-0.0196077
chrXIV_199720r	0.535964
chrXIV_237403r	-1.04976
chrXII_363249r	0.693458
chrXII_132012r	-0.734082
chrXIII_252477r	0.722567
chrI_79912	0.416888
chrXV_1037836	-4.08925
chrXV_814334	-0.131191
chrXV_614909r	-0.0740493
chrIV_1299645r	-0.23425
chrVIII_232244r	0.0618558
chrXII_166853r	0.337682
chrVII_729148r	-0.161434
chrXIV_430597r	1.18531
chrXI_370090	0.634682
chrXI_370091	0.32522
chrXV_809883	-0.0986292
chrXV_619333	0.102131
chrX_593841r	-0.517954
chrII_662664r	0.222512
chrV_44356	0.0859644
chrXVI_522410r	0.133871
chrIV_64667	0.381776
chrXII_434876r	0.686036
chrIV_927727	0.0893934
chrXIII_845639	0.690559
chrXIII_845638	0.106572
chrV_49550	-0.875319
chrIV_64668	-0.606442
chrXII_638285	-1.25705
chrXVI_106177	0.0223031
chrIII_221855r	1.22167
chrXV_948136r	-0.998304
chrIV_736799r	-0.0576939
chrXII_436501r	1.39266
chrI_100812	-1.08149
chrII_155104r	0.239291
chrIV_108319	-2.59621
chrXVI_521378r	-0.367647
chrXIII_850475	-1.43228
chrX_186365r	-1.21191
chrXII_523661	0.246852
chrXI_593126	-0.561625
chrIX_429143	0.166884
chrIX_429142	-0.205869
chrV_85461	0.366054
chrIV_789509	-0.476061
chrX_214546r	0.165364
chrVIII_439014	-0.31334
chrXII_725247r	0.601666
chrX_594257r	-0.908039
chrXVI_403682r	0.337283
chrII_706132r	-2.89251
chrXVI_638268	-1.24875
chrX_403449	-1.42744
chrXII_144621	1.14958
chrXIV_511363	-1.1789
chrX_343623r	-0.914866
chrVII_380689r	-0.176179
chrII_550500	1.09174
chrVII_214094r	-0.655131
chrXII_237373r	0.591459
chrXI_600624r	-0.0704903
chrXI_139212	0.821592
chrIV_198101r	0.674425
chrVII_1041296r	0.31735
chrXVI_78268	0.2362
chrXIV_153185	-0.836983
chrII_345803	-0.185546
chrIX_159865r	-0.240286
chrXIV_153181	0.848692
chrXV_799259	0.113331
chrIX_348406	1.59497
chrV_212845	0.130172
chrXII_974557	0.249563
chrXI_413456r	0.173181
chrXII_824647	0.189539
chrXIII_525910r	0.217816
chrVII_494694	0.135418
chrXII_523906r	-0.675641
chrVII_283133r	0.0994777
chrV_480641r	0.567652
chrVII_411063	-1.2024
chrVIII_317016	-0.383762
chrXV_374986r	0.478164
chrV_149410	0.616632
chrXI_41419r	0.89608
chrV_58720r	0.550866
chrIV_1250459	-0.0401196
chrXII_737026r	-0.822428
chrXII_860888r	-0.00343223
chrXI_223636r	-1.11876
chrIV_681363	-0.85515
chrXII_777742r	0.862499
chrXVI_732812r	0.344466
chrXIV_286930r	0.792401
chrXVI_164663	-0.0801506
chrXIV_413732	-0.551941
chrXIII_694506r	0.415449
chrII_521591	0.493514
chrXII_581347r	0.881998
chrXVI_864978r	0.156154
chrVII_829869r	0.212024
chrXVI_742996	0.407395
chrX_264635r	0.434293
chrI_158256	-1.48279
chrIV_1360187	0.191025
chrXVI_100925	0.724317
chrIV_525928r	-0.253199
chrV_205275r	-0.66021
chrXII_209075	-1.45754
chrIV_811518r	-1.11112
chrIX_368197	-0.685892
chrXVI_891874r	-0.587462
chrXII_400791r	-0.541158
chrIII_211432r	-3.9542
chrIII_215941	0.581342
chrIV_1194240	1.03491
chrIV_1194713	0.743562
chrIX_82847	0.0890341
chrXIV_86326	0.120928
chrXIII_143888r	-4.61365
chrXII_261821	-0.488828
chrXIII_891701	0.984809
chrVIII_433970	-1.1014
chrV_326814	0.381479
chrXI_415692r	0.0251092
chrIV_939328	1.36348
chrXIII_98368	-2.47253
chrV_397171r	-0.0851124
chrIV_1227212r	0.449213
chrX_217249r	0.947628
chrXIV_173101r	-0.574224
chrX_428394r	-0.504251
chrI_72453r	0.609481
chrXIII_58593	0.434922
chrX_281928	-1.51111
chrXV_948894r	-0.582289
chrXIII_124129r	-0.662197
chrXV_809716r	1.05242
chrIV_480971r	0.0367642
chrXII_736416	0.345357
chrXII_166579r	-0.565211
chrIX_82710r	-0.175454
chrXII_755880r	1.20521
chrXVI_840383r	-0.202422
chrVII_673714r	-0.650788
chrXIV_76533	0.550296
chrXVI_801072r	-1.76294
chrV_84043r	0.628053
chrIV_1268524	-0.488732
chrVII_197768	0.527648
chrVII_995704	0.909837
chrXII_71277r	-0.139196
chrXVI_535102r	-6.95325
chrXII_995946r	-0.390084
chrIX_109203	0.794756
chrXII_242387	0.730287
chrII_45827r	-1.54928
chrXIV_284791	-0.286819
chrXII_589423	-0.290783
chrXI_600255	-0.00637713
chrXI_419011	-0.0166422
chrIV_1113342r	-0.649289
chrIX_191879	0.301315
chrXI_326930	-0.49629
chrXII_407527	0.600111
chrVII_686320	0.87436
chrIV_1186227r	0.738756
chrVIII_272721r	-0.398989
chrII_781221	-0.513821
chrII_146531	-0.253191
chrXII_363347	0.109045
chrX_567702	-1.4637
chrXIII_673157	0.3901
chrX_567701	-0.906592
chrIV_738762r	-0.436621
chrXII_435545r	0.325838
chrXI_575356	0.507799
chrVII_868342	-0.459814
chrXVI_735091	-0.0614221
chrXIV_514211	-0.192738
chrII_626298r	-0.636578
chrXV_802216r	-0.153189
chrIV_821712r	0.20217
chrII_214866r	-0.918806
chrXII_546705r	-1.48855
chrXIII_295609r	-0.686291
chrIV_78478r	-0.233627
chrXII_342010	0.354403
chrXVI_937057r	0.310408
chrXI_413061r	0.563231
chrV_414154	-0.396469
chrXI_447093r	-0.481197
chrIV_1431249r	0.273063
chrIV_1491867r	0.178915
chrVIII_142945	0.407026
chrXII_777196r	-0.832168
chrXIV_693342r	-2.80129
chrXI_486786r	-0.0626782
chrVIII_327618	-1.91921
chrXI_59403	1.40854
chrXVI_110725	0.331588
chrXV_1030150	-0.55797
chrXVI_709324r	0.986062
chrXVI_660061	0.0963108
chrVII_674610	0.215537
chrXVI_311138r	-0.158291
chrXIII_142404	-0.292755
chrVIII_240589	0.562419
chrII_548636	-0.0955776
chrI_79744	0.492549
chrI_79745	0.231796
chrVII_696152r	-0.150782
chrIX_368335r	0.190559
chrXIII_98579r	-1.91448
chrII_309802	-1.16276
chrXV_430783	-0.997045
chrXIII_869133r	0.0419406
chrXV_970180	0.0418171
chrXV_728262r	1.09936
chrXIV_696705r	-0.407504
chrIX_119664	-1.31365
chrXI_414436	0.186583
chrXVI_578847r	-3.4886
chrII_16794	0.895432
chrIV_322454	0.785093
chrXVI_918304	-0.0163259
chrX_295764	0.187433
chrI_113203r	-0.368
chrVIII_494165	0.292616
chrXVI_320441r	0.242695
chrXIII_749624	0.53522
chrXVI_735166r	-0.468998
chrVII_663065r	-0.894293
chrXIII_12009r	-0.0791691
chrXVI_311614	0.0327707
chrXVI_797037	-1.40538
chrIV_486959	-1.10208
chrIV_183679	0.346022
chrIX_330356r	0.470993
chrXV_948446r	-1.12059
chrIV_619484	-0.180138
chrVIII_315326	-0.467105
chrVII_1051264	1.30714
chrXIII_455890r	0.654159
chrXIII_821870r	0.864307
chrXVI_370054	0.151235
chrXIII_667984r	-1.29096
chrVIII_232423	0.420284
chrIX_71593r	0.817073
chrXV_88909	0.383953
chrXII_725354	-0.382332
chrX_426107r	0.0303742
chrII_592732	0.142026
chrXV_733400r	0.736455
chrXI_35193r	0.547441
chrXII_838971	-2.11253
chrXV_370691	-0.293071
chrXV_543499	-0.0890986
chrXV_447655	0.799081
chrV_125166	-0.256105
chrV_125167	0.875988
chrII_183018r	-0.363602
chrXIII_561084r	-0.802632
chrVII_799486	0.143444
chrIV_547154	0.714915
chrXIV_108033r	0.268399
chrXII_381217	0.735258
chrIV_887368r	0.403494
chrIV_347394	0.653828
chrIV_1428787	-0.0422418
chrXI_281481	0.0983915
chrXIV_556134	-0.244226
chrIV_686005r	0.7224
chrXV_610239r	0.470156
chrXV_800544	0.201991
chrXV_614091r	1.24639
chrXVI_390924	-0.973566
chrXVI_248951r	0.349522
chrVII_172563r	0.403814
chrXV_926600	-0.700465
chrX_429198	0.691434
chrX_429199	0.0485416
chrIII_207736	-0.2502
chrII_506145	-1.85621
chrXV_833485	-1.90057
chrIV_1300119r	0.113667
chrXIV_92388	0.765875
chrIII_31571	0.753907
chrVI_94437r	-0.0394122
chrXIII_21339r	0.567032
chrII_125374r	-1.31868
chrVII_292214	0.657664
chrXV_812960r	0.722667
chrIV_426387r	0.134499
chrXII_358245	0.0310141
chrXII_202088r	-0.0731522
chrIV_1366728	-5.96381
chrVI_251279r	0.0045339
chrXVI_642494r	-0.947144
chrXIV_229190	-0.381965
chrXIV_141983	0.425356
chrIV_776492r	0.186767
chrXVI_865266	0.0372836
chrXVI_750620	-1.28666
chrXII_804924	0.338942
chrV_88477	-0.562166
chrXII_804923	0.54373
chrXV_543991r	0.188894
chrXI_589116	0.40927
chrV_293541r	-0.639015
chrVIII_272945r	-0.67228
chrIV_93118	-3.08977
chrX_592687r	0.456626
chrII_489691	0.264088
chrX_427791r	-0.0905385
chrXII_78472r	0.0623538
chrI_158029r	-1.0691
chrVIII_54895	0.274964
chrXI_209140	-0.251208
chrVII_282683r	1.35545
chrIV_1446833	0.12141
chrXV_284445r	-0.00535389
chrVII_782051	0.585317
chrX_262009r	0.0432154
chrVII_799156r	0.0524576
chrXV_1037716r	-0.748239
chrXI_103962r	-0.0349436
chrXIV_166358r	0.444316
chrXI_105153	-0.0620581
chrXVI_579738r	0.278682
chrXI_443258	-1.61451
chrXVI_498843	-0.576575
chrIV_196489r	-1.14656
chrXV_454209	-0.264249
chrXII_686540r	0.514305
chrXVI_710549r	0.329571
chrXIV_723658	-2.72262
chrXV_454753	0.688052
chrXIII_252133r	0.0233449
chrXV_454754	-0.163966
chrVIII_219273	-0.279479
chrXIV_110331	0.62248
chrXII_825256	0.0210984
chrIII_192150	0.0202209
chrXVI_867624r	0.237774
chrIV_782595r	0.933108
chrXV_719077	-0.42801
chrXII_876354	-0.026024
chrXII_876355	-1.52054
chrXV_719073	0.184205
chrV_432818r	-2.10256
chrI_63256	-0.177224
chrIX_379335	-0.367147
chrIV_1285114	-0.133503
chrXIV_477764	0.539868
chrXII_819492	0.300816
chrIV_562227	0.373312
chrII_510734	0.915669
chrXVI_397331r	-0.14395
chrIV_1449142r	0.149555
chrXIII_750697	-0.200023
chrXV_959842r	0.397038
chrVIII_483380r	-1.55955
chrXVI_401596r	0.0978394
chrXI_76056r	0.153906
chrXIV_333007	0.559384
chrXV_938917	-0.0739055
chrIV_927919	0.778203
chrIV_940318r	0.120771
chrII_400040r	1.18805
chrVI_223543	-0.845294
chrVIII_246290r	-0.239134
chrVI_223544	-0.224902
chrIV_1153087	0.425249
chrXV_750956	-0.384773
chrX_520567r	-1.99099
chrXIII_891575	-0.280471
chrX_393257r	-0.428078
chrXI_209550r	0.262129
chrIV_822327	-0.298087
chrVIII_426626	-1.13586
chrIV_1423881r	0.504064
chrXI_130778	0.170893
chrXII_993600	0.431222
chrX_588606r	-0.0192805
chrIX_71424	0.709314
chrVII_439497	-0.512027
chrVII_515906	0.267519
chrV_228156r	0.369191
chrXII_384497	0.590009
chrIX_110485	0.283054
chrXII_384490	1.17497
chrXII_575256r	0.812974
chrXIII_90358r	-1.03057
chrXII_316956	-0.0847144
chrIX_379120r	0.866905
chrXV_846548r	0.288404
chrVIII_142711	0.422107
chrXI_594102	0.939513
chrXIII_832602	0.140218
chrXVI_411055r	0.127001
chrXIII_832603	0.85813
chrXVI_92534	0.471548
chrVIII_438666r	-0.336902
chrXVI_467750r	1.13344
chrIV_739233r	-0.0469775
chrII_529483	0.141609
chrXI_255911r	-0.394602
chrXIV_433356	0.0324442
chrXI_340174r	0.350703
chrXIII_178244	0.321006
chrI_56329	0.93186
chrIV_108280r	-0.444667
chrXV_631276r	-0.26275
chrXII_267488	0.995123
chrIV_577225r	-0.172101
chrVIII_436283	-0.0642153
chrXV_421559r	-0.0850301
chrXV_651076	0.2502
chrXII_692249r	0.613979
chrIX_348187r	-0.360637
chrVII_997393	1.13084
chrXV_677256r	0.242161
chrXIV_485733r	0.23016
chrII_336059r	-1.1721
chrXVI_598407r	-2.06338
chrXVI_186143r	0.261423
chrXII_925923r	0.201415
chrXIV_147806	0.37669
chrII_608289	-0.0860386
chrXIV_722091r	0.130004
chrII_729388	0.850777
chrVII_859391r	-0.054565
chrX_392598r	0.767353
chrXVI_875762r	0.291336
chrVII_788066r	0.682285
chrIV_998155	-0.76758
chrIX_72601r	0.395934
chrXVI_668305r	-0.125595
chrIV_292858	0.457138
chrXIV_432443r	-0.571154
chrXV_963749	-0.379173
chrXIV_673991	0.494766
chrII_525867	-0.655151
chrVII_783165	0.950106
chrXIV_166345r	0.339631
chrIV_491770r	0.0892768
chrXI_123354r	0.447477
chrV_236660	-0.162585
chrIV_1356705r	0.39167
chrIV_887431r	-1.64246
chrIV_216329r	0.436286
chrIV_828448r	0.00143886
chrXVI_164695r	-0.982864
chrX_336495	0.345335
chrIV_1431286r	0.910633
chrV_293749	-0.0596132
chrIV_787738r	0.169439
chrXI_580118	-0.147639
chrXV_631666r	0.133809
chrXIV_92638	-0.311504
chrII_691306	-0.14424
chrXII_721063r	-0.884698
chrXIII_694006r	0.576047
chrII_525347r	0.722873
chrII_693592	0.839766
chrXVI_307725r	0.507958
chrXIV_674131r	-0.134246
chrVII_230349r	-0.0763299
chrVIII_449850r	0.237561
chrVIII_450148	1.13979
chrIV_63616	-1.20247
chrIV_63617	-4.22488
chrXIII_901753	0.922497
chrXVI_801274r	-0.770006
chrVII_981839r	0.651804
chrIV_789868	1.2715
chrV_478560	1.24324
chrIV_839124	-0.974934
chrXVI_530605	-1.3891
chrXII_254323r	0.284163
chrIV_1152948	1.40389
chrX_273182r	0.676201
chrIII_207626	1.01858
chrXIV_328533	-0.361927
chrXV_613992r	-0.288132
chrX_556294	-0.0942601
chrIV_1085083	0.337271
chrVII_729319r	-0.602876
chrXV_370749r	-0.167198
chrXV_616223	0.779261
chrXIV_348225	0.443496
chrIX_81619r	0.759367
chrV_193025	0.679613
chrVII_389587	0.596385
chrXV_88721r	-0.2382
chrVII_381205	-1.82011
chrIV_115517	0.481587
chrXIV_184209	-0.751158
chrV_531142r	0.241346
chrXV_937807r	0.699587
chrXI_570521	0.00137119
chrXI_570522	-0.263281
chrVII_673630r	-0.607327
chrVII_723369	0.316534
chrXIII_17720	0.885969
chrVII_339972	-0.0621712
chrXI_63120	0.441844
chrXIV_478319	1.16092
chrXIII_727438r	0.57834
chrVII_800641r	-0.0344024
chrVII_40510	0.0731822
chrVII_339978	-0.453273
chrII_693646r	0.129168
chrXIV_110275r	-1.00251
chrV_197004r	0.960725
chrVII_315947	0.597173
chrXI_592500	0.0715069
chrXIII_534216r	0.209166
chrVII_499435r	0.559442
chrXII_876433	-1.23265
chrXVI_173754	0.228263
chrXV_45111	0.185777
chrXI_592508	0.687018
chrXIV_392900	0.128272
chrXVI_535182r	0.682472
chrXIII_364616r	-1.18326
chrIV_211969	0.462762
chrXIII_803597r	-0.337224
chrIV_1125743	0.795413
chrVII_120692r	-0.255122
chrX_403176r	0.0850403
chrX_320926r	-0.181278
chrXII_342226	-0.834033
chrIV_424961	0.215957
chrIV_837098r	1.01125
chrVII_279735	-0.203274
chrXII_237229r	-0.48201
chrVIII_161246	0.65304
chrXIV_184107	0.578745
chrII_531716r	-1.41012
chrI_64067r	0.0725897
chrXIII_743120	1.31171
chrIX_159269	0.07803
chrXII_725164	-0.177508
chrXII_575311	0.332735
chrIV_1183377	0.260142
chrXI_329171r	0.255553
chrXI_205786r	0.303519
chrXII_492245r	-0.570871
chrX_465008r	-0.231125
chrXVI_112278	0.147136
chrXIII_327619	0.673508
chrIV_207981r	0.728569
chrXV_806489r	0.000345583
chrIV_1322567r	0.806986
chrIV_1206088r	0.541641
chrIV_526201r	-0.118375
chrXI_275602	1.3575
chrIII_221463r	0.503161
chrXVI_93720	0.29891
chrXVI_391686r	0.218163
chrXIV_645734	-0.991533
chrIII_138462	-0.337878
chrVII_250591	0.727889
chrV_397043r	-0.256041
chrXVI_598706	0.950298
chrII_399688	-0.846218
chrII_345961	0.099135
chrXIII_494238	-1.51651
chrVIII_191502	-0.306761
chrXV_858681r	0.034931
chrVII_880781	-0.27222
chrXV_44998	-0.163852
chrII_393355r	0.504234
chrXII_72516r	-0.33911
chrX_208000r	-4.6267
chrXIV_234839	-0.761155
chrVIII_155975	-0.00823569
chrVII_1042097r	-0.259135
chrXIV_348445r	0.0791335
chrXIII_869305	0.336256
chrXII_825399	1.00422
chrXV_284519r	0.587249
chrXV_731929	-1.7748
chrVII_663978	1.25704
chrVII_663979	-0.946416
chrXV_950321	-0.0692438
chrII_45677r	-0.935093
chrVII_973136r	0.708944
chrIV_747674	-0.303788
chrIV_237573	-0.509205
chrIV_811421r	-1.07642
chrXII_623272r	-1.04616
chrII_89232	-0.253092
chrIV_166663r	-1.25846
chrXV_1017265r	1.31792
chrVII_673068r	1.22479
chrXVI_736112r	1.37886
chrX_556957r	1.07401
chrV_415246r	-3.34911
chrXI_122873	0.148626
chrVII_214893	0.847007
chrXII_996309r	1.04443
chrII_214175r	-0.204232
chrXII_740993r	0.374747
chrXIV_375808r	0.456466
chrXIII_685436	-1.16836
chrXIV_657536r	0.341795
chrXII_302770	0.572973
chrXV_94236r	0.438164
chrVI_151597r	0.857338
chrIV_473380r	-0.0653787
chrI_63181	1.1135
chrIV_1067840	-0.0640488
chrI_84247r	0.69551
chrIV_1391758	0.358485
chrVII_416857	-0.960239
chrIV_204551	0.255641
chrXV_650131	0.709907
chrXIV_183451	1.01766
chrI_144179	-0.501082
chrI_144178	0.816678
chrI_77252r	-0.0828583
chrXIV_663289r	0.575454
chrIV_376298	0.0948109
chrXII_686265	0.294711
chrV_532392	0.857877
chrXVI_613675	0.609344
chrXV_474816r	0.119033
chrXI_413276r	-0.278088
chrXIII_693880	-0.750277
chrVII_223404r	-0.0628429
chrVII_300325r	0.0843607
chrIX_349332	0.610929
chrVI_89281	-0.461565
chrVII_854073	-0.158514
chrXIV_151500r	0.0433563
chrII_679993r	0.243342
chrXIII_136381r	-0.598527
chrIV_217780	0.920321
chrXIV_92718r	-1.30244
chrXV_545460r	-1.2951
chrXV_541257	-0.375732
chrXI_101430	-0.127819
chrVIII_188394r	0.15564
chrVIII_317215r	-0.206744
chrIV_1226941	-0.652151
chrXII_381015r	0.0838763
chrXIV_223905r	1.17491
chrXV_46591	-0.276382
chrVII_322250	-0.964504
chrXV_186424r	0.125729
chrXV_805800	-0.119016
chrV_88221	1.09869
chrII_215047r	0.240237
chrXIV_86905	0.714511
chrXIV_658624r	0.243708
chrVII_588388	-0.766152
chrIV_78775	-0.835197
chrX_434197	0.341877
chrXVI_248506r	0.114139
chrXII_385103	0.393216
chrII_200027r	0.445816
chrXVI_470172	-0.736118
chrIV_801409r	0.228722
chrIX_378975r	-0.965733
chrXVI_78673	-0.0598189
chrXV_1018383	-0.343233
chrXVI_513661	-0.324758
chrIII_32218	0.224723
chrIV_866761	-0.191826
chrXIII_98341	0.713613
chrIV_817000r	-1.77559
chrVII_292315r	0.716699
chrXIII_370084	-0.630937
chrVII_510742	-2.20584
chrVII_510743	0.229018
chrXV_88015r	-0.0793317
chrIX_191695r	-0.200945
chrXII_926585r	-0.357325
chrII_82400r	-0.218233
chrXIV_149060r	-0.0775604
chrXVI_106277r	-1.08016
chrX_522531	0.408806
chrII_346467	-0.253642
chrXII_935369	-0.11468
chrIV_342079	-0.388785
chrIV_276389r	-0.380205
chrXIV_674317	0.296261
chrX_591887r	0.319987
chrXIII_228107r	0.372185
chrX_588228r	0.00268113
chrXIV_663288r	0.341109
chrXVI_638137r	0.0638304
chrXI_354561	1.17086
chrV_485872	-0.304327
chrXIV_375981r	-0.97413
chrXVI_751804r	0.052526
chrXII_1057453	0.613329
chrXV_54097	0.196255
chrXVI_186214r	0.0441353
chrII_366888r	-1.22862
chrXIII_17460r	-4.72379
chrII_362053	-0.089453
chrXVI_405083	1.34456
chrXI_123134	0.873426
chrXVI_399964	0.730086
chrXII_209076	0.127256
chrXVI_399963	1.35159
chrXVI_669848	0.136502
chrXV_510264	0.559363
chrIII_32893r	-0.742169
chrXIII_369047	-1.62864
chrXVI_402398r	0.475806
chrVII_172772r	0.186636
chrV_193679r	-2.15909
chrXVI_531236r	-2.11473
chrXV_186054	1.06759
chrII_40965r	-0.399617
chrXI_39220	-4.00227
chrX_544152r	0.0184113
chrXVI_187689	1.11921
chrVI_121700r	-0.0626305
chrV_237780	-2.11315
chrV_397066	0.0939902
chrXII_574631	0.278418
chrV_242880r	-0.224626
chrXI_235223r	0.0865744
chrVIII_316801	-0.710736
chrXII_542571	-1.06463
chrII_781082r	-0.963585
chrXV_445459r	-0.830532
chrI_84210r	-0.472456
chrVIII_138359	-0.307764
chrXIV_459584r	-1.99445
chrXIV_702724	-0.71996
chrIV_114726r	0.636748
chrIII_219538	0.193406
chrVII_696548	-0.763864
chrVII_372214r	-0.468735
chrXII_407683r	-0.387485
chrIV_426551r	0.640786
chrXV_952719	0.0118254
chrXII_1017023r	0.417508
chrXIII_45565r	0.741551
chrX_156902r	0.00629452
chrXI_60397r	0.326656
chrVI_153917	-1.34312
chrXIII_86233	-0.300966
chrXII_638236r	-1.82616
chrVIII_75608r	-5.15746
chrIV_87048r	-0.230679
chrXVI_660085	-0.380625
chrXVI_186908r	-2.25613
chrXVI_371813r	-0.125499
chrXVI_828412	0.224246
chrXI_244450	-0.0279679
chrIV_47620	-0.034741
chrXV_541753r	-0.0552781
chrIX_81685r	-1.0929
chrVIII_180722r	0.749291
chrXIII_252573	1.04789
chrXV_88902r	0.410646
chrVIII_428871	0.718354
chrXIII_276135	0.365712
chrIII_241747	-3.13467
chrXV_261037r	0.175614
chrXV_308386r	0.460277
chrXIII_674414r	0.289929
chrI_101060	-0.193033
chrXV_650184r	0.0081876
chrIX_160050r	-0.771134
chrIV_1237526r	0.0134257
chrXIII_455127	1.0936
chrIV_799930r	0.0608142
chrXIII_855888	0.0565821
chrIV_1300281r	0.763913
chrIII_49563	1.64181
chrX_58569r	-0.012605
chrIV_403182r	-0.103809
chrVII_438235	0.458343
chrXIV_696426	-0.020168
chrII_361835	0.680619
chrXIV_414311r	0.865147
chrXVI_531492	0.726698
chrVII_720487r	0.499594
chrXIV_92301r	0.742389
chrXII_143325r	-2.48632
chrXII_400137	0.37621
chrIV_487403r	-0.501711
chrI_169461	0.378244
chrII_158095	1.14856
chrVII_60146	1.29327
chrII_521015r	-0.454338
chrII_616957	0.409558
chrII_616956	-0.0119441
chrIV_166041	1.30592
chrI_158433	-1.69792
chrXIV_243304	-3.39523
chrXII_698710r	0.118267
chrX_281606r	-2.08365
chrXV_135609r	-0.54291
chrIV_746840r	0.0174477
chrX_429603	0.482923
chrIV_887592	-0.512328
chrXIII_182211r	0.0584976
chrXV_235905	-0.147099
chrX_418947	0.344183
chrXII_804295r	-0.26425
chrXVI_89547r	-3.26232
chrXII_261159	0.645262
chrI_78381r	-0.885378
chrIV_166639	-0.125338
chrVII_983580	-4.52946
chrXII_742279r	0.273113
chrXII_1058216	-0.235996
chrXV_1030137	-1.09578
chrXII_736302r	0.87126
chrIV_395783	0.0323032
chrV_326587	-1.51783
chrXII_131770r	0.0943782
chrXVI_669108	-0.381297
chrXII_64992r	-0.209068
chrX_384907	1.34977
chrXIV_164755r	0.452657
chrXIV_412994r	0.196983
chrXIII_598741r	0.012704
chrXV_135715r	0.405616
chrXII_506341r	-4.47268
chrXIV_674657r	-1.93093
chrXIII_365262r	-0.00865073
chrXII_496400r	0.643141
chrXIII_423668r	0.74644
chrXVI_112700r	0.587051
chrXII_278434r	0.6906
chrIV_1389484r	-0.844309
chrXIII_369584r	-0.0905993
chrXIV_555243r	1.0587
chrXV_675947r	-0.241179
chrVII_672634	-0.688378
chrIV_394780	0.945973
chrIX_375914	0.00602898
chrIV_191504r	0.485407
chrXV_635014	0.661155
chrXV_420286	-0.27612
chrXIV_635127	0.265159
chrVII_688887r	0.198093
chrIV_797920r	0.873488
chrVII_662417	-0.0280256
chrVII_766720	-0.072167
chrXI_244649r	0.159124
chrXVI_642820r	-0.999771
chrXV_475647r	-0.0798558
chrIX_86240	-0.881276
chrIV_64609r	0.0445817
chrXIII_674185r	-0.244963
chrII_458286r	-0.494317
chrXV_308466r	-0.331905
chrVIII_478351r	-1.17752
chrVIII_362331	-0.608462
chrV_193606	-0.320367
chrXVI_521874r	-0.0241559
chrIX_120469r	0.437596
chrXI_359061	0.0550423
chrV_533171	-0.453659
chrXII_692680r	0.333773
chrXII_236200	-0.0621903
chrXV_962501	-0.0296633
chrXII_687057	0.881174
chrVII_721043r	-0.277932
chrIV_207196	-1.70068
chrVII_895151r	-0.39303
chrXIII_685057r	0.45425
chrXII_936031r	-0.232193
chrVII_998607	-0.186938
chrIV_767832r	0.268894
chrXII_379216r	-0.0552933
chrX_407733	-0.289131
chrIII_281159r	0.863953
chrXIII_99188r	-0.911097
chrIV_954689r	-0.264727
chrXII_73000	-0.130461
chrXII_876938r	-0.118815
chrXII_685295	-0.280493
chrXII_435922r	0.0975742
chrXI_75402	0.046239
chrXII_447469	-1.76635
chrXII_407525r	-0.232276
chrXI_511715r	0.56259
chrXI_84765	0.760486
chrXIII_749109r	0.507663
chrXIV_215085	0.286572
chrV_346970	0.824316
chrVII_119986	0.96087
chrVII_236888r	-0.412607
chrVII_119982	-0.589941
chrVIII_138354	-0.028915
chrXV_723700r	-1.08611
chrXI_41269	-0.607763
chrI_157776	-0.861536
chrVIII_492834r	-0.857085
chrVIII_283009r	0.0519543
chrXI_396854r	0.56282
chrVII_728744r	-0.0168831
chrXIV_310971r	-0.553457
chrXIII_705251	0.903411
chrXII_132791	0.624362
chrII_524739r	0.576126
chrII_618116	0.0558165
chrIX_72563r	0.138179
chrXVI_403824	0.105173
chrXIV_92167r	0.248664
chrV_533623r	1.06069
chrXV_341437r	1.08624
chrVII_291123	-0.12287
chrII_230444r	-0.50058
chrXV_659293r	-0.822203
chrIX_159781r	0.740598
chrVII_847795r	1.08542
chrXVI_750002r	0.297587
chrIV_1113201	-0.671065
chrXIV_696931r	-0.226575
chrIII_210911	-0.247798
chrII_176562r	-0.0704711
chrXIII_20051r	0.466989
chrIII_210915	-1.56463
chrXV_858405	-0.564389
chrXV_858402	-0.226287
chrXV_566040r	-0.594309
chrXV_662666r	-0.336411
chrIII_241799	-0.44123
chrXIII_860499	0.110091
chrIV_787637r	0.353077
chrVIII_437646	-2.69403
chrIV_1268436r	1.2819
chrIX_349742	0.156114
chrXIII_58258	0.146237
chrXII_737311	0.422256
chrXIV_494699	-1.06895
chrXVI_735686r	-1.00169
chrXV_510673	-0.948458
chrXIV_327693r	0.542418
chrII_686247r	0.554538
chrV_348927	-2.84102
chrXIV_108080	0.16464
chrXVI_375680r	-0.128128
chrXIII_706757r	-0.480013
chrVII_77124r	-0.388261
chrII_312708r	-0.327716
chrVIII_120787	-0.254585
chrX_556088	-0.0922296
chrV_163656r	-0.612718
chrVII_270015	-0.4238
chrIV_1256764	-4.39083
chrXIII_689934	-0.927182
chrVII_270016	0.837393
chrVIII_483088	0.180061
chrXV_847002	0.0548418
chrXV_847001	-1.27463
chrXV_203972	0.988533
chrXII_383713r	-0.359124
chrXIV_695657	-0.851758
chrII_141732	0.224014
chrX_434548	-0.723003
chrIX_120287r	-0.474491
chrXV_283775	-2.57085
chrVIII_426184r	-0.83417
chrXV_662608r	-0.627284
chrIV_397970	-0.217248
chrXII_994863r	0.696106
chrVII_459440r	0.577208
chrXIV_659481	1.17093
chrXV_135766	0.428995
chrVII_389359r	-0.0412051
chrXIII_598452	-1.29062
chrXI_139741r	-0.347398
chrXIV_232445r	0.434756
chrXVI_403312r	-0.169925
chrII_507064r	0.313603
chrXIII_693767	-0.143261
chrXII_920736r	0.712572
chrXI_340919	-0.231146
chrXIII_552192	0.246811
chrXII_69297	-2.40811
chrXIV_660650	-0.662891
chrXII_69749	-0.691154
chrXV_260387r	0.434595
chrII_156620	-0.687058
chrIV_866140r	-0.733461
chrXV_851412r	-1.08485
chrV_125611	-0.317007
chrXVI_530871r	1.20867
chrIX_171002	0.330694
chrXIV_249045r	0.579097
chrIV_191722	1.24092
chrIV_115341r	-0.738575
chrVIII_233963r	-0.0224208
chrXIV_237930r	0.378235
chrVIII_444075r	-0.685526
chrXII_160232	0.470595
chrXIV_393344	-0.273107
chrXV_858692r	-0.076324
chrII_522607	0.494427
chrXIV_183969	0.829115
chrXVI_282326r	-1.58965
chrI_112083	0.103242
chrVI_119692	0.309529
chrXIV_151620	0.207224
chrXVI_596993	0.439363
chrIV_209111r	-1.89908
chrVI_153050	0.540371
chrXV_793417r	-5.03594
chrXV_415164	-1.52548
chrX_186431r	-1.47014
chrII_727857r	-0.213093
chrVI_117002	0.417973
chrXIV_159498	0.410146
chrXII_800863	-2.47934
chrXI_600652r	-0.50758
chrX_296810r	0.836668
chrIV_230271	-0.0854916
chrXI_162124	0.0160356
chrXVI_514086r	0.277395
chrIX_369835r	-0.0940784
chrXIII_673017r	-0.399045
chrIV_1193700r	-0.472961
chrVII_1040794	-1.3456
chrXV_859464	-3.44839
chrVII_280015	-0.0736932
chrVI_36371	0.838885
chrIX_118474	0.172119
chrXIII_803526	0.398412
chrV_87861	-0.0290346
chrXV_1035776	-1.34516
chrV_87862	-0.144803
chrXI_413608	0.591361
chrII_201506	1.39485
chrXVI_69602	0.454434
chrXI_41346r	0.0402989
chrXIII_77440	-2.99609
chrXV_236403r	-0.884176
chrXIII_693865r	0.226244
chrXVI_736121	0.236044
chrXV_962898r	0.714259
chrXV_203754	0.243589
chrXIV_147267r	-0.292102
chrXIV_328889	-0.0438756
chrXVI_736129	-0.920354
chrIV_916648	0.849081
chrXVI_735115	1.34697
chrIV_490262r	-1.79183
chrIII_95376r	0.73357
chrXV_183365	-0.044304
chrXIV_559930	-0.216274
chrXV_278123r	0.0932842
chrXIII_424126r	0.816669
chrIII_222396r	-0.837984
chrIV_1206003	0.284532
chrIV_1358032r	0.332142
chrXII_998100r	0.280531
chrXV_234996	0.0184182
chrII_692720r	-1.42352
chrXVI_92863r	-0.110994
chrXIII_88411r	0.896185
chrIX_159066	0.919145
chrXIV_107948r	0.269006
chrXVI_818366r	-0.00860713
chrXII_755949	0.173738
chrXIII_213211	-0.515535
chrXII_72783	-0.801777
chrVII_38464r	0.410334
chrIV_791314	0.435919
chrVII_171867	-0.0658626
chrXV_370717	-0.313033
chrVII_14814	-0.095919
chrXII_111056	-0.0725835
chrVII_1020438	-2.38334
chrXII_571104	-0.628768
chrVII_588882r	0.11099
chrX_435349r	-0.538498
chrXVI_732580	0.988846
chrXIV_284969	1.40899
chrVII_934588r	0.794023
chrII_685920	1.64591
chrXI_418628r	-2.42519
chrVII_981939r	0.0776156
chrXIII_370132	0.453862
chrVII_172848r	-0.974878
chrVII_1046035r	0.167597
chrVIII_478679r	-0.0330263
chrXII_67381	0.774126
chrXII_1058008	0.3479
chrXII_583296r	0.073314
chrXIII_832676r	0.39939
chrVII_619195r	0.640879
chrXIII_706289r	0.646267
chrXIV_242313r	-0.734267
chrV_522154	-0.770622
chrXII_39946	-0.461213
chrXII_876796r	0.131531
chrIX_166941r	-0.333813
chrXIV_582463r	0.96311
chrIV_277313	1.14393
chrX_520635	0.159968
chrVII_190302r	0.383571
chrVIII_485675	0.996944
chrX_300855	-0.818786
chrXI_58612r	0.207143
chrIV_1285966	-0.00293969
chrIV_1285965	0.889632
chrVII_157228r	0.321059
chrII_399337	-0.351155
chrXII_373711r	0.58139
chrXIV_432078r	-0.0701445
chrVII_101207r	0.348078
chrXVI_267208	0.590961
chrXII_914794	0.0495399
chrXV_47489r	0.132608
chrXVI_388669r	-0.307967
chrXII_344498r	0.411704
chrXV_1030478	0.439263
chrIV_197469r	0.409542
chrXI_228157r	-0.0701033
chrXII_447199r	1.1553
chrIV_1237316	-0.41639
chrXV_541105r	0.670351
chrIV_1070179	-0.792616
chrXIII_176258	1.41827
chrVII_373054r	0.11644
chrXVI_720669r	0.463419
chrXVI_403711r	-0.426765
chrXIII_176701	0.3632
chrVIII_494315	0.116915
chrXVI_867871r	0.191003
chrXVI_109420r	-0.876482
chrXVI_307473	0.267437
chrIV_237550	0.465536
chrXIII_176257	0.208101
chrXVI_430844	0.732351
chrXVI_410762r	0.409392
chrXII_913541r	0.450921
chrXII_132515r	0.874372
chrIV_885051	0.422218
chrXVI_303544	0.760328
chrI_84012	0.909772
chrXII_379231r	0.71695
chrXVI_867402r	0.162547
chrII_531650r	-0.957021
chrII_490349r	-0.991148
chrIX_120433r	0.380109
chrIV_163754	0.622005
chrXV_719276r	1.05321
chrVIII_161263	-0.724615
chrXIV_184125	-1.94987
chrXIII_806353	0.291887
chrII_231079r	0.462459
chrII_546792	-0.783287
chrXII_763594r	-0.596486
chrVII_336027r	-4.04669
chrXVI_668760r	0.152873
chrIV_1078205r	0.516126
chrXII_359344r	-0.098182
chrIV_1391772	-0.819775
chrIV_1391773	-0.822394
chrII_485696r	0.275714
chrIV_526661	-0.532627
chrX_271360	-0.0798889
chrXV_307969	-2.37728
chrIV_552198	0.206439
chrVII_1025272r	-1.31989
chrIX_62256	0.802232
chrVII_640331r	0.527457
chrXV_1000283	1.03904
chrXV_1000284	1.00175
chrV_440181r	-0.124317
chrXIV_724089r	-1.11554
chrIII_283647	-0.371779
chrXV_432730r	0.160897
chrV_362931r	-0.330424
chrIV_866318	-0.740753
chrXI_62550r	0.617496
chrXV_565427	-0.275894
chrIV_1391755r	-1.91489
chrXVI_623913r	-0.125496
chrVII_972543	0.601529
chrXIII_236782r	0.495464
chrXVI_640586r	-0.540786
chrIV_799378r	-0.885599
chrIV_93097	-0.326079
chrII_216277	0.0355292
chrXVI_734867r	0.877261
chrXV_468913	0.259271
chrVII_664313	-0.100612
chrXI_282140	-0.0623357
chrIV_934490	0.119532
chrVI_188593r	0.874296
chrX_588089	0.819427
chrIV_1206183r	0.360832
chrXVI_542790r	-1.33323
chrII_228169	-0.134862
chrVIII_152973	-1.21274
chrXIV_659855r	-0.188931
chrXIV_645311	-0.105585
chrVII_277695r	0.211795
chrXII_357544	-0.313326
chrXII_69252r	0.30657
chrX_53671	-0.120587
chrVIII_239586	-0.468519
chrXVI_738887r	0.979281
chrIV_1118971r	-2.17956
chrII_217000r	0.65608
chrIV_236936	-0.631175
chrX_93286r	0.221678
chrX_302550	-0.224616
chrX_382040	-0.612153
chrXV_283179r	-0.801977
chrIX_73401r	1.19861
chrXII_353100	-0.354481
chrIV_1402712	-0.134822
chrIV_376371r	0.576372
chrXIV_693720r	-0.545539
chrXIV_86675	-0.290727
chrXIII_424243	-0.244704
chrXIII_424244	1.82625
chrXI_158628r	-0.76472
chrXIII_364577r	0.0964419
chrXIII_860359r	-0.200241
chrIV_481676r	0.26893
chrXV_281130r	0.655401
chrXII_624784	-1.1426
chrVII_556188	0.153337
chrIX_330715	-0.575602
chrXIV_164656	-0.550485
chrXIII_456640r	1.69995
chrXIV_284428	0.525201
chrXV_540905r	0.819719
chrXII_719255	0.117452
chrXVI_898561	-5.30797
chrXVI_799253	0.675769
chrVII_453795r	-0.459296
chrIV_1356155	0.525006
chrXII_72003	0.708224
chrIV_200117r	-0.906821
chrV_534726	0.721998
chrXI_370195r	0.13365
chrII_617645	0.153889
chrVIII_219329r	-0.176808
chrVII_1021020r	-2.65836
chrXIV_414173	-0.786714
chrXVI_749990r	-2.10962
chrXI_482503r	-0.411406
chrXIII_669331	0.305374
chrV_528558	-0.427112
chrIV_427907	-0.615976
chrVI_90227r	0.0987301
chrVIII_478715	-2.97372
chrXII_913770r	-0.0912584
chrXI_59540r	-0.254474
chrXI_59404	-0.0916261
chrXV_509326r	0.190539
chrXII_1057589	0.0385875
chrVI_208819	-0.00067055
chrIX_160116r	-1.87215
chrXIV_635226	-0.367496
chrXIII_365813r	0.658058
chrIV_935726	1.02743
chrXI_244800r	0.0271828
chrXIV_364510r	0.216396
chrIV_940756r	-2.29556
chrXIV_173123r	0.697705
chrVII_283151	0.392708
chrXIII_214311r	-2.07123
chrII_231648r	-0.822338
chrXVI_328643	0.691991
chrII_297485r	-1.14186
chrXII_236346r	-1.48806
chrXII_141081r	1.03707
chrXII_1056360	0.554715
chrXIII_19629r	-0.106118
chrVIII_483415	-0.168059
chrXI_35290	0.441358
chrXV_631667r	-1.24998
chrIV_813609r	-0.144343
chrXIII_706098r	-0.875118
chrX_571781	0.324751
chrVIII_344975	0.361689
chrXII_378862r	-0.38121
chrXIV_313430r	-0.606178
chrXIII_712609	0.539755
chrIV_1198642	-0.146495
chrVII_338863r	-0.313608
chrXV_142437r	0.0411269
chrIV_1059858r	0.555586
chrXVI_642264r	-0.719346
chrXII_574493r	0.32619
chrXII_492738r	-1.18467
chrIV_491617	-0.537969
chrXV_816703	0.53164
chrXIV_331368r	0.454078
chrXII_664611r	-0.104647
chrVI_190365r	-1.79783
chrXIII_658808	-0.518612
chrXI_414384	0.583752
chrXVI_387192	0.569802
chrX_373595r	0.0452219
chrIII_35296r	1.39458
chrXIII_558001r	-0.565309
chrIV_237858	-0.40428
chrVII_299009	-0.270431
chrIX_111670	0.226985
chrVIII_327434	0.440237
chrVIII_431864	0.267209
chrVII_509887	0.0775279
chrXIII_89340r	-0.0954209
chrXVI_531704	0.176665
chrXII_128094	-0.961859
chrIV_47605	0.343547
chrIV_47604	0.381316
chrIV_923362	0.506773
chrXV_1035741	0.493207
chrIX_158808r	-0.375343
chrIV_128812	0.114133
chrVII_585288	1.27746
chrII_158302	0.638174
chrII_82888	-0.700769
chrXV_135598	0.148395
chrIV_1071023r	-1.77788
chrXIV_660333r	-1.17112
chrXI_533807	-0.76693
chrXI_166463r	-0.00747051
chrX_261586	0.869706
chrV_87452	-0.514281
chrXVI_78156r	-0.605736
chrXVI_898649r	0.706394
chrIV_1119408	-0.466401
chrIV_438872r	-2.92762
chrIV_798410	-0.597491
chrXIII_43046	0.129922
chrVI_119774	0.426271
chrXVI_429946r	1.00078
chrXIII_537543	-0.0361089
chrXII_685678r	0.714182
chrXVI_376234	0.727782
chrV_14590r	0.135823
chrXI_377725	0.856998
chrV_197094r	-0.77945
chrIV_1255862	-0.424779
chrVII_498998	-0.318541
chrXIV_331530r	-1.05337
chrXIV_327594	-0.15168
chrVI_229069	-4.90987
chrXIV_393405	0.224952
chrIV_1197553r	-0.853811
chrIV_196545	-0.0825191
chrIV_375927	-0.117118
chrXIII_729668	-0.505838
chrV_171002r	-0.614571
chrX_301656	-0.000903977
chrII_492445	-0.506129
chrII_492446	0.935923
chrX_216062	0.0999718
chrXII_692756r	-0.328133
chrXII_913145r	0.042769
chrX_270919	0.856591
chrXII_736901	0.347507
chrXIII_213514r	-1.58401
chrXV_447619	-0.954066
chrXIV_656677	-1.54815
chrII_396200	-0.175947
chrVIII_442909	-1.28521
chrIV_278163r	0.0450018
chrVIII_345148	-0.137327
chrXII_626010r	-1.07092
chrIV_579996	0.396112
chrXIII_454733r	0.631291
chrXV_1038452r	-0.926079
chrXV_635387	0.31677
chrXI_397140r	1.06147
chrIX_71695r	0.421099
chrIV_1276802	0.152931
chrIV_1389034r	0.208781
chrXVI_110810r	0.435288
chrI_100972r	-3.36323
chrXI_155331r	0.320154
chrXI_416226	-0.0724461
chrXII_344667	-0.00196088
chrII_525874r	0.034258
chrIV_171179	0.174008
chrVII_290323	0.619088
chrX_407928r	0.133702
chrVIII_138309r	-0.735534
chrXIII_750713r	0.831218
chrXII_342200r	-0.0225157
chrIV_1389482r	-0.457994
chrVIII_283177	-2.9094
chrVII_786312	-0.596815
chrXIV_312930r	0.459209
chrXVI_668837r	0.114093
chrXV_951176r	0.149152
chrXII_719410	-0.0491457
chrXIII_364754r	0.550173
chrXV_1016887	0.130794
chrXIII_668904r	-0.557561
chrIV_940351	0.0741949
chrII_592599	-0.459643
chrVI_150112	-0.440004
chrXV_616414	-0.0450352
chrXIV_659292r	0.420657
chrXIV_223657	0.0713832
chrXV_731223	-0.192011
chrII_646951	-3.83743
chrXV_187642r	-0.413885
chrIV_497209	-0.430685
chrIV_1446949	-1.33971
chrXVI_530068r	-1.32854
chrXVI_522134	-0.600624
chrXVI_750253r	0.388087
chrIV_1322274r	1.52869
chrIII_241803r	-2.00794
chrIV_555955	-0.817934
chrVII_338590r	0.822012
chrIX_119369	0.379363
chrVIII_433280r	-0.344106
chrXVI_471037r	-1.42186
chrXVI_640304	-1.50441
chrXVI_613862	-0.0991893
chrXII_913795	-0.798109
chrVIII_362318	0.180459
chrXVI_898625r	0.906815
chrXII_304858r	-0.401866
chrVII_505018r	-0.79978
chrVII_315630r	-0.532418
chrXI_511112	0.664734
chrXV_833191	-1.33016
chrXII_838912r	-2.01006
chrXI_419271r	0.865566
chrIV_556355	0.385254
chrVI_187218r	0.685056
chrXIV_427751r	-0.797714
chrXV_573797r	1.23324
chrXIV_375733r	0.60128
chrXIII_271047	0.335599
chrIV_585703	-0.670883
chrXVI_937175r	0.403696
chrVII_829423r	-0.0101131
chrII_447026	0.358276
chrIX_83354r	-0.837178
chrIV_923471r	-0.106202
chrXIII_418697	-0.373696
chrVI_228352r	0.423386
chrXII_283141r	-4.90197
chrXIV_511467	0.760319
chrXVI_110146r	0.804325
chrIV_789728	0.250802
chrXI_402604r	-1.48894
chrII_520546	-0.0732534
chrVI_121446r	0.72079
chrX_428282	0.215651
chrXI_212784r	0.466277
chrXII_303744r	-0.528611
chrXIV_165708r	0.707222
chrXV_46293r	-0.256657
chrX_544483r	-0.542831
chrX_105350r	0.0256287
chrV_224634	-0.25734
chrXVI_743215	0.126537
chrVII_119707	-0.340896
chrXI_130730r	0.172408
chrXV_375465	-0.303477
chrXIII_423779	0.0441392
chrXII_994075	-0.639169
chrII_156486	-0.393592
chrXIII_236932	0.760499
chrXVI_370501r	-0.42762
chrVII_588269	-0.679694
chrXV_186681	-0.144007
chrIV_1446517	0.079585
chrXIV_432876r	0.0300823
chrXIII_45201r	-1.22247
chrII_230442r	-1.69665
chrVII_48883	0.455892
chrIV_927953	-1.37225
chrIV_1285057r	0.0140557
chrIV_183628r	0.158026
chrIV_579746	0.51183
chrVIII_232470r	-1.60512
chrXIII_366320	-0.0142123
chrXIV_620711	0.176704
chrXVI_317307	-0.0865405
chrXVI_317308	-0.568656
chrIV_413417r	0.640161
chrIV_115114	0.336825
chrVIII_219612	-0.761458
chrIV_837581r	1.13616
chrXII_423847	-0.277164
chrII_309612	-2.41543
chrXIII_749623	-0.128435
chrV_528474r	0.0279544
chrXI_596651	0.975289
chrXII_357917	-3.75006
chrXV_952056r	-1.37245
chrXIV_457776r	0.221021
chrIV_93511	-1.67436
chrVI_54032	-0.234697
chrVII_1047872	-0.880077
chrXIV_299239	0.20628
chrIII_95347	-0.523767
chrXI_419079r	0.0160254
chrII_446997	0.282976
chrXIV_674211	0.53119
chrIV_497119	-0.703473
chrIV_295504r	0.691325
chrXV_912840	0.100226
chrXIII_212965	-1.59733
chrXII_826101r	0.579567
chrXVI_94622r	1.23548
chrI_56802r	0.182263
chrXIII_365129r	0.619647
chrXV_814058r	0.489665
chrIII_284208	-0.248983
chrXIV_328191r	0.343962
chrXIII_805628	0.839648
chrXV_925857r	-0.0300403
chrIV_208449	0.179341
chrXII_860403r	0.615558
chrIV_1439540	0.417627
chrXVI_307017r	-0.783565
chrXIV_302874	0.186222
chrXI_140128	-0.293267
chrIV_653150r	0.496344
chrXII_1001989r	0.182766
chrVIII_151876r	0.252936
chrIV_226113r	0.412161
chrII_125589	0.642457
chrIV_546801	-0.346111
chrX_515492	-0.37919
chrII_526172r	-0.444965
chrXVI_68262r	0.447036
chrV_464130	-1.26816
chrXIV_155187	-0.0819089
chrVII_438271r	0.448401
chrIV_610741	-0.944261
chrIV_610740	0.472332
chrXII_692350r	-0.330988
chrXII_360390r	0.166692
chrIV_208162	0.325495
chrIV_1116411r	-1.68266
chrIV_1192786	-0.769784
chrII_141578	0.0634769
chrXV_74993	0.835118
chrII_141577	-0.0908501
chrXVI_746222	0.727777
chrXV_262277	0.152884
chrXIII_365621r	1.14572
chrII_232936	0.893189
chrIV_197478	-1.01043
chrII_214524	0.97365
chrX_301806r	-0.107085
chrV_102144r	0.363922
chrIX_85436r	-1.1662
chrVII_188475	0.166145
chrXIV_659335	-0.331375
chrVII_949814	0.248717
chrI_143002	0.336891
chrXIII_182188	-0.52424
chrIV_1440089	0.867369
chrXV_615305r	-0.457062
chrI_158283r	-1.17524
chrVII_299491	0.364187
chrXVI_865152r	1.01556
chrV_236628	-1.24469
chrXII_304785r	1.00409
chrXII_736573	0.0444384
chrXII_741058r	0.145663
chrIV_809831r	-0.65637
chrXV_814464r	-1.1935
chrIV_934723	0.273181
chrII_396925	0.820516
chrXIV_619141r	0.444336
chrXV_1016379r	-1.34859
chrXI_328550	0.580239
chrII_531997r	0.00818252
chrVII_1021213r	-2.03903
chrXV_542506r	-1.04029
chrIV_777647r	-0.0577826
chrIV_438296r	-0.340071
chrXII_800806	0.427403
chrXII_316519r	0.298943
chrXII_71686	-0.477019
chrXVI_752495r	-1.67898
chrXII_581187r	0.736647
chrX_435298r	0.331174
chrIV_399660	-0.453075
chrII_529461r	0.605762
chrIV_1222814r	-0.157921
chrXV_999276r	-0.308134
chrII_507106r	0.301514
chrXIV_635003r	-0.0919168
chrI_63525r	-0.47027
chrVIII_318774	0.324169
chrV_227933	-0.139037
chrX_515150r	-2.33289
chrIV_949536	-0.736982
chrV_482152r	-0.240871
chrXIV_328578	-0.0409753
chrXIII_424127r	0.172947
chrIV_1187312r	-0.146054
chrIV_576834	0.370898
chrIV_791150	-0.833214
chrXVI_739332	0.278339
chrV_163836r	-0.00881718
chrXII_342174r	-0.700114
chrX_305573	-0.624007
chrI_174530r	-0.0666161
chrXII_914298r	-0.363181
chrIX_111414r	0.320131
chrXII_435792	0.482953
chrXIV_701942r	-0.833473
[truncated: 15,122 more rows]

## Sheet: Figure 3C, S8, S16
guide_name	grna_binding	raw_gal_A	raw_gal_B	raw_UR2_A	raw_UR2_B	raw_gly_A	raw_gly_B	raw_glu_A	raw_glu_B	raw_DS_A	raw_DS_B	raw_UR1_A	raw_UR1_B	raw_mock_A	raw_mock_B	z_score_meanSE
chrI_55603r	45.5628	220	147	76	99	72	59	83	35	139	223	146	156	64	70	-0.758802
chrI_55964	39.7764	104	59	39	89	39	30	66	25	172	48	53	61	23	58	-0.0353665
chrI_56041	36.8169	63	93	75	107	31	29	28	28	77	108	50	46	76	238	0.508598
chrI_56071	42.4441	69	80	82	60	69	20	57	29	60	148	84	121	56	83	0.162765
chrI_56300	51.2684	401	202	262	203	463	115	104	86	329	217	290	261	411	344	-0.0144504
chrI_56299	51.1323	210	334	206	194	262	84	124	138	730	285	355	160	385	210	-0.189093
chrI_56329	39.4115	121	68	106	170	78	13	63	50	274	110	209	284	98	80	0.93186
chrI_56563r	53.5906	62	88	58	24	48	20	18	42	60	70	112	66	124	27	-0.801577
chrI_56802r	39.1144	235	107	213	104	229	88	75	35	65	165	213	175	223	133	0.182263
chrI_59370	52.5743	210	81	55	74	162	22	34	34	73	68	65	34	90	58	-0.68921
chrI_59443	61.9973	247	197	11	6	168	113	106	35	36	33	1	9	219	245	-4.49692
chrI_59641r	43.3611	78	136	157	132	39	16	83	17	134	166	107	42	86	25	0.715847
chrI_59678r	48.0738	246	140	194	174	134	37	36	39	198	244	288	68	177	179	0.287038
chrI_59726r	46.4349	174	214	185	149	74	50	54	20	342	88	138	298	135	52	0.0147449
chrI_59828r	42.1613	315	152	282	321	226	73	120	83	441	294	444	305	430	328	0.802295
chrI_59935r	52.6045	215	81	86	93	110	59	73	45	91	95	167	102	167	124	-0.224823
chrI_59970r	33.6049	505	178	422	238	235	106	145	94	396	315	571	436	590	548	0.382517
chrI_60013	54.8693	288	122	70	96	127	92	75	74	185	171	213	147	214	89	-0.866439
chrI_60042	48.93	194	120	299	193	199	48	76	44	234	256	405	421	73	279	0.945661
chrI_60230	55.0133	175	148	281	190	179	47	92	77	233	238	281	178	117	113	0.789113
chrI_60244r	56.7898	101	78	49	28	83	32	39	22	67	34	59	15	77	73	-1.02007
chrI_60245r	56.2861	204	283	343	128	133	151	113	62	295	202	201	227	157	159	-0.0311976
chrI_60315r	41.7352	125	172	102	128	66	22	66	49	62	124	120	115	76	165	-0.104567
chrI_60371	49.0956	270	76	278	193	202	93	102	66	208	297	313	194	205	201	1.04859
chrI_60371r	42.0687	129	80	25	74	116	22	93	44	56	75	48	75	77	42	-0.866884
chrI_60437	48.8204	170	118	195	122	163	40	56	48	172	132	254	136	403	149	0.389901
chrI_60440	51.4654	142	72	116	57	123	36	38	40	125	67	84	37	76	163	-0.0461953
chrI_60449	50.5253	86	71	30	37	202	24	33	17	45	3	12	9	59	42	-0.935098
chrI_60496r	43.9248	144	82	115	142	167	12	35	33	142	168	123	88	140	166	0.570059
chrI_60597	48.9717	554	198	338	293	408	198	198	116	494	477	470	210	532	279	0.254131
chrI_60713	51.0201	153	69	102	44	44	37	44	32	110	126	85	25	40	242	-0.354431
chrI_60722r	59.4921	160	141	117	166	199	34	35	60	311	116	134	167	178	57	0.194555
chrI_60793	47.5699	99	110	47	25	75	61	41	41	28	57	30	5	88	143	-1.40435
chrI_60797r	53.4531	216	87	130	221	256	44	80	75	256	160	164	219	123	195	0.690791
chrI_60885	31.0439	128	167	178	140	76	34	67	43	69	106	125	81	204	106	0.347138
chrI_60937r	51.6336	76	85	80	96	103	71	74	88	164	87	124	31	188	70	0.411199
chrI_60955	57.661	61	90	106	94	147	18	53	56	249	119	149	119	181	280	0.681717
chrI_63082	50.3323	99	82	100	51	57	39	40	21	71	207	76	54	54	127	-0.098441
chrI_63088r	57.0512	131	81	70	48	71	33	46	26	126	123	21	60	58	50	-0.561355
chrI_63181	53.9013	354	93	358	260	244	83	108	85	332	403	375	226	242	279	1.1135
chrI_63141	51.1115	648	64	238	170	120	69	41	55	94	154	143	72	91	52	0.394728
chrI_63256	40.5846	176	233	171	138	92	40	68	45	161	215	331	123	128	178	-0.177224
chrI_63525r	52.195	90	138	94	53	33	42	47	22	116	54	126	59	149	11	-0.47027
chrI_63588r	47.6636	101	73	55	104	140	59	79	41	169	77	158	108	84	63	0.16197
chrI_63644r	48.9143	241	75	214	146	157	76	67	37	267	149	146	168	136	186	0.734035
chrI_63794	44.9213	320	146	272	191	174	96	116	77	325	268	417	117	217	266	0.377823
chrI_63806r	44.8837	56	79	59	91	126	38	77	28	92	95	131	151	232	247	0.43132
chrI_63852r	39.144	369	146	371	253	229	114	152	101	601	464	428	376	450	624	0.718598
chrI_63981	41.4218	103	54	52	35	55	23	18	15	75	34	93	87	12	89	-0.516757
chrI_63982	40.8273	95	105	100	88	177	40	63	23	153	42	185	74	166	77	0.166429
chrI_64056	47.2477	186	87	273	217	132	50	129	56	284	157	350	156	190	418	1.27134
chrI_64057r	50.6892	204	130	116	64	222	39	67	47	161	101	133	107	221	166	-0.67915
chrI_64067r	44.9329	290	203	275	167	180	65	131	53	269	276	335	114	213	310	0.0725897
chrI_64091r	43.4568	138	74	0	9	37	26	38	15	4	10	28	1	38	23	-4.68149
chrI_64318	41.0964	272	204	99	76	124	66	99	73	137	169	149	97	188	238	-1.20735
chrI_64472	37.811	96	88	35	115	97	56	35	43	88	72	211	82	239	177	-0.171723
chrI_64500	46.5397	289	243	229	260	328	96	212	100	278	292	269	163	443	131	0.165708
chrI_64513r	47.4638	271	133	262	181	204	178	120	49	235	246	222	244	284	195	0.496804
chrI_64661	42.9348	119	81	223	78	64	47	62	54	105	110	142	233	52	91	0.664423
chrI_64664r	53.4175	453	180	98	65	226	56	70	79	142	104	50	37	199	176	-1.58002
chrI_71985r	44.3425	64	86	174	124	85	11	26	37	165	69	140	121	114	118	1.24109
chrI_72391	49.1564	106	71	68	105	54	23	75	20	90	155	188	117	156	101	0.300068
chrI_72453r	50.3301	460	244	626	289	323	126	170	105	381	369	431	400	469	524	0.609481
chrI_72463	46.6251	102	77	61	110	67	15	23	12	29	79	61	91	52	16	0.225466
chrI_72573r	49.4709	155	322	45	65	178	54	63	87	106	31	171	19	163	134	-1.85018
chrI_72595	58.6254	87	83	64	62	50	16	32	35	60	28	55	41	47	59	-0.160484
chrI_72622r	39.2602	266	201	252	229	78	63	84	35	300	167	278	212	127	92	0.337053
chrI_76488r	49.0691	71	137	105	111	146	39	73	16	84	103	217	118	203	176	0.364656
chrI_76492r	49.8667	707	212	312	262	208	70	149	72	287	312	355	253	240	139	-0.109961
chrI_76596r	46.9911	95	72	38	48	151	49	41	28	54	99	167	66	75	64	-0.651446
chrI_76682r	47.2434	165	154	187	64	154	100	67	54	202	67	166	112	288	171	-0.357104
chrI_76758r	60.873	253	118	127	94	86	42	54	46	196	56	148	90	159	129	-0.373883
chrI_76771r	55.275	90	83	36	52	51	36	49	12	116	144	115	65	66	73	-0.702568
chrI_76861r	43.7286	94	79	121	86	61	48	57	31	123	158	158	110	102	49	0.514274
chrI_77217r	58.5112	426	138	191	285	339	103	98	69	312	389	398	109	307	192	0.321555
chrI_77252r	43.5833	205	213	254	116	148	76	82	50	225	86	169	142	192	156	-0.0828583
chrI_77304r	46.5062	91	88	56	31	203	30	32	11	79	91	157	127	67	34	-0.880353
chrI_77482r	51.1059	320	229	200	214	263	91	175	82	215	225	302	288	358	367	-0.103065
chrI_77642r	35.5561	132	81	61	128	145	33	80	29	34	149	100	57	138	180	0.133939
chrI_77699	42.5326	220	60	183	86	91	42	55	37	123	249	118	59	83	63	0.444359
chrI_77702	41.3692	85	142	93	24	32	12	24	14	84	81	70	104	78	79	-1.09195
chrI_77709r	52.7912	238	233	115	137	106	30	85	44	210	184	186	64	262	150	-0.649876
chrI_77757r	43.5498	60	74	152	47	197	22	35	25	42	76	79	49	242	14	0.534664
chrI_77764	52.6227	389	208	152	135	210	142	133	97	244	156	154	182	497	277	-0.712909
chrI_77816	40.6963	132	96	98	68	121	33	79	50	121	77	171	79	107	144	-0.202491
chrI_78288r	38.2672	59	59	81	63	72	20	29	26	111	69	183	93	103	173	0.547846
chrI_78310	47.2445	81	73	22	90	74	40	40	53	67	71	76	100	288	47	-0.403982
chrI_78324r	41.0766	385	238	249	299	152	74	82	60	347	246	360	185	222	428	0.160064
chrI_78381r	50.4391	303	148	164	59	176	95	42	67	254	84	311	210	139	485	-0.885378
chrI_78406r	41.8683	179	229	155	103	196	77	88	71	143	185	142	102	313	141	-0.477058
chrI_78473r	39.9279	62	73	64	35	94	23	38	18	68	106	114	82	70	64	-0.28573
chrI_78570r	46.0119	62	83	182	128	103	30	95	32	182	63	177	128	95	162	1.34715
chrI_78666r	49.6943	144	155	225	111	138	140	121	71	354	195	236	224	312	318	0.297261
chrI_79744	41.0317	71	82	75	102	109	71	57	26	100	81	103	123	45	154	0.492549
chrI_79740r	44.1292	301	296	99	154	124	46	72	34	101	130	229	107	156	44	-1.00769
chrI_79745	39.4581	143	150	143	143	128	25	55	34	32	98	179	118	386	160	0.231796
chrI_79822	55.6632	140	73	0	0	109	28	86	24	0	0	25	1	29	35	-6.56239
chrI_79912	42.6053	183	79	150	111	79	81	41	22	171	69	238	126	134	111	0.416888
chrI_79999r	49.0356	568	389	119	56	331	176	206	128	261	264	204	156	738	511	-2.35257
chrI_80041r	45.9155	116	65	102	34	61	24	50	20	59	100	69	70	95	74	-0.325319
chrI_80174	38.9053	128	103	33	55	29	18	48	18	90	87	92	131	71	38	-1.12709
chrI_82753	47.8417	215	187	321	304	263	125	137	109	264	172	295	212	589	175	0.931409
chrI_82823r	49.3357	175	120	74	47	57	39	44	28	93	28	64	46	95	80	-1.05704
chrI_82963r	53.4638	169	144	144	117	152	50	104	41	209	277	363	183	211	121	-0.00505645
chrI_83070r	41.1725	528	173	384	314	269	54	245	108	460	324	507	272	307	225	0.538495
chrI_83791	49.5888	230	113	224	194	135	57	92	58	159	165	437	70	252	85	0.691785
chrI_83866	45.5666	105	151	135	91	104	36	91	49	200	183	197	86	133	107	0.0289894
chrI_84012	51.0444	268	101	565	120	106	51	53	53	175	161	267	147	119	292	0.909772
chrI_84043	48.8908	98	154	37	17	43	29	30	7	18	4	32	48	77	4	-2.12995
chrI_84083	56.5587	128	127	72	111	150	60	157	30	91	427	61	82	91	112	-0.219024
chrI_84135r	45.0373	394	164	280	207	277	99	89	41	424	203	292	196	224	383	0.228023
chrI_84177r	45.777	67	152	68	77	142	26	67	43	77	94	55	149	130	52	-0.265188
chrI_84210r	39.9206	152	157	167	58	319	42	78	26	95	87	121	55	209	263	-0.472456
chrI_84247r	41.7408	185	83	163	155	147	22	58	41	171	123	164	151	247	60	0.69551
chrI_100812	42.0962	138	86	37	47	73	48	26	35	106	112	98	101	186	208	-1.08149
chrI_100846r	44.7798	311	107	251	85	314	62	72	53	280	131	184	122	83	210	-0.059253
chrI_100881r	36.5183	112	59	99	76	97	43	94	36	102	79	80	10	126	197	0.402133
chrI_100914r	54.3793	447	254	325	185	256	127	93	119	327	286	283	178	184	154	-0.206013
chrI_100915r	55.13	145	82	241	80	217	59	58	31	39	216	153	134	105	146	0.594107
chrI_100972r	39.7177	68	100	21	2	37	14	55	8	93	18	60	22	117	25	-3.36323
chrI_101060	38.4672	177	307	184	169	160	97	86	66	253	182	249	118	239	188	-0.193033
chrI_101085r	41.8729	487	114	264	99	145	29	33	53	222	120	103	96	181	48	-0.254898
chrI_101119	44.3389	145	136	196	184	207	112	107	56	252	166	311	253	198	251	0.717654
chrI_111601	58.7299	450	98	156	96	63	30	51	21	72	36	168	78	184	40	-0.454367
chrI_111636	47.4054	286	233	290	167	181	62	93	29	273	300	334	133	447	251	0.00473628
chrI_111752r	48.6361	70	79	34	53	53	9	24	21	124	81	124	27	80	9	-0.515581
chrI_111772r	54.628	138	54	54	77	95	31	32	24	70	35	81	61	64	31	-0.0560807
chrI_111851r	53.6976	140	180	164	182	81	97	20	40	218	191	212	126	145	80	0.384239
chrI_112083	55.9054	103	87	163	48	92	15	42	39	121	137	102	95	51	11	0.103242
chrI_112091r	50.4504	313	56	127	59	54	24	55	58	56	118	183	62	74	136	-0.28302
chrI_112152	50.2228	114	64	130	64	22	35	59	24	197	45	41	51	51	115	0.366424
chrI_112491	49.8255	252	80	226	132	182	48	85	65	169	230	181	117	219	341	0.60595
chrI_112560r	37.0461	219	203	271	102	134	81	65	56	173	206	228	89	179	136	-0.148756
chrI_112574	52.9958	336	315	440	391	200	171	177	95	827	359	551	379	226	349	0.621716
chrI_112845r	56.3742	81	83	40	87	64	24	46	15	74	64	85	63	74	3	-0.148498
chrI_112846r	54.4675	327	291	378	178	248	103	88	89	388	156	381	185	312	170	-0.0377514
chrI_112921r	55.6955	79	66	45	78	108	52	47	56	132	91	46	54	269	301	0.0446383
chrI_112994r	45.2	55	99	199	70	58	43	35	63	106	187	173	67	74	137	0.854863
chrI_113127r	48.2301	85	130	165	120	69	66	47	24	165	108	215	125	92	155	0.65091
chrI_113203r	59.9302	222	83	86	82	40	21	16	23	70	105	181	78	50	80	-0.368
chrI_113216r	49.3853	193	79	21	51	53	15	45	19	68	73	116	27	58	63	-1.53838
chrI_113279r	57.0914	68	77	73	49	123	45	57	45	102	110	120	28	32	109	-0.0357598
chrI_142692	53.9091	197	125	278	157	221	121	100	99	253	139	106	53	469	540	0.685502
chrI_142751r	51.6604	79	153	103	48	88	41	79	64	179	64	145	40	65	151	-0.485866
chrI_142908	48.5547	300	55	147	133	92	65	72	39	152	64	94	31	179	111	0.514434
chrI_142907	49.6719	87	62	13	3	84	22	24	14	72	46	48	98	94	40	-3.20581
chrI_142973r	49.5906	63	61	140	122	112	52	54	28	120	55	89	90	42	27	1.37432
chrI_143002	49.1841	211	84	127	138	157	29	54	30	116	71	223	79	182	118	0.336891
chrI_143802r	44.393	131	72	70	40	49	53	31	36	111	77	127	43	161	61	-0.610785
chrI_143866r	55.1626	444	246	213	241	295	80	100	69	328	278	268	140	342	268	-0.242576
chrI_143897	55.983	94	137	88	115	18	32	16	31	50	26	80	65	36	59	0.0877964
chrI_143928	45.4856	93	110	138	224	210	104	77	40	227	188	266	168	425	171	1.11514
chrI_143929	48.7454	143	267	118	103	285	93	99	64	107	35	208	80	247	169	-0.633557
chrI_144060	55.1088	208	173	120	79	219	49	96	81	173	190	113	115	163	117	-0.733485
chrI_144118	44.5585	407	156	477	252	357	107	135	74	545	379	463	263	494	170	0.763663
chrI_144167r	40.4808	205	70	46	46	126	22	50	40	106	160	128	68	62	83	-1.05332
chrI_144178	43.2773	65	66	110	83	78	18	11	23	64	105	118	147	62	423	0.816678
chrI_144179	42.7538	92	105	30	100	67	21	20	36	152	161	219	100	83	33	-0.501082
chrI_144259r	45.0923	105	119	34	42	17	42	23	21	145	32	92	56	62	46	-1.30874
chrI_144443r	44.3975	309	131	323	120	165	65	74	80	233	121	233	225	251	162	0.22738
chrI_144440	36.1332	283	134	168	80	168	43	64	37	166	295	162	129	121	157	-0.49692
chrI_144937	31.0563	54	105	208	108	110	60	56	18	205	181	216	60	298	58	1.19904
chrI_145257	50.6423	138	71	63	77	107	39	61	18	87	103	91	155	94	103	-0.17815
chrI_145636r	39.9182	77	74	69	34	49	23	6	29	82	234	12	20	30	51	-0.41553
chrI_146401r	46.7865	194	93	163	84	148	52	87	60	215	140	258	130	97	277	0.0742513
chrI_146447	47.5477	379	220	361	319	227	94	154	127	521	329	474	265	358	147	0.536015
chrI_146532r	51.8999	373	130	248	191	160	77	103	78	251	110	209	221	790	221	0.308152
chrI_157540r	52.1351	117	64	86	143	89	53	57	48	193	112	86	85	80	210	0.72466
chrI_157565r	42.1799	91	65	27	52	230	57	75	27	104	120	41	116	102	279	-0.697134
chrI_157615r	42.5535	148	138	280	175	93	46	73	40	136	163	245	199	167	86	0.889486
chrI_157776	37.5622	470	369	191	194	251	50	201	62	380	317	395	225	258	454	-0.861536
chrI_157928r	48.4147	251	145	249	159	73	69	111	37	196	232	233	174	351	216	0.338289
chrI_158029r	45.5486	66	93	30	33	65	28	43	20	193	86	88	150	82	148	-1.0691
chrI_158198r	36.3755	109	86	93	19	139	44	41	19	263	63	158	37	108	146	-1.03126
chrI_158256	34.4402	319	152	59	70	194	123	127	72	71	138	143	84	228	149	-1.48279
chrI_158283r	58.7864	154	96	84	26	138	99	42	21	114	73	155	158	49	19	-1.17524
chrI_158403r	51.1981	128	130	156	99	167	41	60	34	162	100	16	90	251	360	0.18302
chrI_158433	47.5597	199	78	24	38	117	29	51	45	68	64	31	50	169	91	-1.69792
chrI_158527	45.9788	211	100	118	31	52	25	31	19	90	149	74	66	70	109	-1.05525
chrI_158560r	45.029	134	68	39	31	84	34	82	39	109	60	55	75	130	558	-1.16683
chrI_159505	45.267	151	77	139	109	320	46	64	44	216	75	197	46	322	153	0.501329
chrI_159555r	53.9813	137	70	34	25	58	46	106	71	51	112	31	33	65	210	-1.46471
chrI_169411r	55.1689	201	165	190	160	198	64	151	84	242	257	232	233	266	177	0.206192
chrI_169461	49.5536	255	200	234	246	206	52	79	49	248	272	193	347	290	195	0.378244
chrI_169720	42.3802	76	78	55	16	48	22	16	7	137	55	58	37	71	53	-1.18985
chrI_169845	54.4366	246	90	148	73	140	47	59	92	159	166	179	124	231	82	-0.235916
chrI_172940	52.8001	56	105	75	62	63	30	53	35	144	58	120	75	140	228	0.0477766
chrI_173081	48.4465	210	143	225	125	92	26	78	65	251	184	281	112	166	136	0.206291
chrI_173405r	51.9964	161	120	88	112	202	44	83	69	171	254	189	209	142	155	-0.18634
chrI_173829r	39.3237	110	83	69	6	22	35	27	30	65	33	211	29	75	22	-2.06438
chrI_173830	36.8033	143	169	88	168	132	57	109	54	147	117	129	172	125	73	-0.0576612
chrI_173936r	51.3889	310	84	169	174	237	88	83	88	1031	433	352	221	268	283	0.457445
chrI_173976r	34.0597	154	97	110	139	90	65	71	46	246	49	103	102	91	110	0.340787
chrI_174185	42.7244	182	82	72	88	164	44	65	47	101	95	168	91	112	124	-0.285453
chrI_174245r	45.9106	418	143	234	292	418	85	148	143	387	268	439	399	508	276	0.460532
chrI_174274r	43.644	85	62	96	86	14	7	27	14	44	17	49	38	27	39	0.626041
chrI_174397r	50.4543	184	143	136	88	195	39	100	69	164	183	280	159	241	270	-0.325064
chrI_174530r	51.0208	131	155	87	143	96	70	79	60	164	71	190	111	267	138	-0.0666161
chrI_174639r	42.9774	240	240	203	135	109	46	116	86	182	118	214	134	131	204	-0.312872
chrI_174685	60.4933	173	54	68	71	207	69	66	47	128	40	116	93	101	99	-0.121022
chrI_174786r	46.647	80	121	61	93	26	25	32	24	52	71	60	5	52	7	-0.116935
chrI_174973r	45.5186	290	103	225	71	157	44	83	31	182	84	153	132	78	136	-0.199515
chrI_175073	56.0977	132	106	91	118	135	25	51	28	133	110	155	77	157	333	0.112855
chrI_175085r	51.9665	374	236	270	149	133	56	121	57	171	248	236	242	179	138	-0.326123
chrII_15123	39.8814	171	113	121	148	96	16	44	85	237	132	224	132	110	130	0.26005
chrII_15412	44.4198	302	163	200	132	172	45	52	54	131	115	130	113	219	133	-0.178933
chrII_15527	46.7975	162	69	245	119	163	59	78	24	272	235	193	113	222	134	0.993151
chrII_15754r	38.3725	98	78	146	135	214	21	88	30	118	121	56	98	34	109	0.987012
chrII_15717	38.4652	114	64	17	33	24	6	25	23	41	42	28	65	59	47	-1.49499
chrII_16092	44.5049	252	62	110	141	92	28	47	24	59	66	205	72	97	78	0.387868
chrII_16093	44.2006	113	130	152	31	89	37	77	43	114	40	157	55	73	65	-0.68216
chrII_16118r	48.4437	113	59	51	47	23	11	36	10	116	68	58	93	26	41	-0.428915
chrII_16208	50.4227	165	66	156	88	109	81	79	28	187	86	150	238	102	81	0.471566
chrII_16215r	41.9036	176	80	61	85	40	65	87	27	174	165	29	72	250	197	-0.380385
chrII_16283r	41.712	274	106	134	219	202	66	87	72	123	337	161	195	179	168	0.382513
chrII_16558r	45.7832	134	89	124	89	90	32	77	26	112	116	214	203	97	168	0.22298
chrII_16706r	50.0432	83	151	125	110	92	62	46	40	196	147	235	104	239	93	0.288974
chrII_16729r	37.5661	233	82	46	107	124	90	66	146	372	134	180	112	224	150	-0.58842
chrII_16794	42.1844	228	61	152	183	97	74	50	17	190	86	186	179	138	87	0.895432
chrII_16996	52.6833	57	74	51	21	71	22	39	21	62	91	44	5	56	52	-0.792751
chrII_17187	41.8307	62	72	88	58	11	30	20	16	108	45	35	4	10	82	0.340241
chrII_17254r	31.6917	194	281	187	171	56	39	49	30	187	96	371	140	82	97	-0.161864
chrII_40965r	39.8693	265	340	220	175	212	67	105	74	557	197	265	225	326	395	-0.399617
chrII_41260r	39.4743	157	99	146	78	75	63	32	39	115	61	251	101	41	136	0.03185
chrII_41386r	43.7922	384	261	245	140	202	57	86	83	263	310	269	166	183	299	-0.541659
chrII_41401	50.2846	251	67	100	125	135	52	57	27	128	164	274	214	98	395	0.166062
chrII_41847r	44.2668	660	380	402	392	360	134	212	120	600	447	462	383	408	295	-0.0429729
chrII_42135	33.104	215	122	333	240	219	100	104	43	235	340	512	301	217	237	1.11257
chrII_42150	41.6745	178	82	103	160	338	41	94	55	264	143	84	58	481	123	0.451504
chrII_42306	42.6069	162	155	96	44	158	42	72	59	104	149	108	96	80	27	-1.09467
chrII_42286r	44.0839	347	119	339	201	142	91	130	78	278	95	331	171	370	256	0.679396
chrII_42400	45.8593	169	91	127	46	66	51	102	25	148	147	127	213	159	166	-0.466067
chrII_44514r	47.9907	276	110	225	96	90	99	52	72	106	172	238	176	95	69	0.0235826
chrII_44662	52.0253	226	110	140	84	433	64	51	55	147	260	126	143	231	135	-0.266805
chrII_45990r	44.623	93	115	121	70	145	21	65	30	63	55	41	50	157	61	0.0483511
chrII_46046r	46.0306	214	131	301	151	486	68	189	86	241	64	190	105	416	289	0.613139
chrII_46196	44.3639	249	89	377	147	113	131	150	40	232	190	272	265	177	326	0.956322
chrII_81831r	49.4087	497	399	653	540	432	167	199	155	707	514	616	626	768	522	0.693565
chrII_81954r	53.8788	192	120	108	45	62	41	62	70	121	74	131	68	249	351	-0.903207
chrII_82063r	34.0609	88	66	144	176	118	29	105	50	160	198	297	131	186	198	1.40201
chrII_82288r	43.8096	154	183	74	91	148	72	87	58	44	149	69	49	243	99	-0.784401
chrII_82399	40.0016	82	87	26	39	80	45	36	29	226	134	105	57	55	84	-1.12004
chrII_82400r	39.3004	279	195	177	156	146	62	136	75	213	174	524	165	385	167	-0.218233
chrII_82517r	51.0353	199	110	117	121	138	51	69	53	113	117	136	100	107	159	-0.00549682
chrII_82532r	48.7848	360	115	430	297	256	99	184	97	387	297	411	133	566	142	1.15965
chrII_82577r	47.5221	231	315	293	255	318	81	121	55	414	451	432	364	572	223	0.252746
chrII_82709	56.696	189	79	77	73	131	85	115	40	144	242	94	127	147	202	-0.386744
chrII_82841	38.9593	91	58	39	43	71	33	47	36	107	137	117	161	47	92	-0.516824
chrII_82870r	38.7756	83	60	42	100	56	30	33	18	100	47	58	94	57	71	0.245007
chrII_82888	54.1711	121	103	67	50	145	48	101	61	97	74	53	89	129	224	-0.700769
chrII_82928	50.8739	191	82	193	88	144	81	116	86	150	133	92	67	97	186	0.337916
chrII_82953r	41.4807	113	113	134	145	51	66	54	40	75	62	158	138	97	87	0.589299
chrII_82977r	43.0803	383	232	308	267	322	79	106	65	255	339	262	189	405	211	0.234375
chrII_83552	37.1266	89	71	85	104	75	49	64	28	103	39	75	49	243	123	0.55736
chrII_83639r	54.0089	71	72	76	50	75	25	42	19	77	43	176	79	52	96	0.033013
chrII_83756r	35.9843	62	71	78	65	54	31	21	28	85	42	27	107	53	39	0.363366
chrII_84038	54.2094	58	77	31	33	70	28	11	14	61	60	22	12	53	190	-0.806769
chrII_84222r	44.6841	393	150	302	199	137	67	108	70	251	155	320	265	291	231	0.321184
chrII_87061r	49.7479	155	57	35	11	27	7	12	15	110	75	32	7	19	44	-1.99277
chrII_87390	45.2838	875	272	246	199	156	87	136	104	326	173	185	208	106	137	-0.839475
chrII_87537r	29.8675	77	86	41	135	96	36	53	22	244	44	159	59	48	181	0.228494
chrII_87540	42.3899	517	218	527	288	261	89	189	105	556	370	525	294	361	236	0.505097
chrII_87613r	52.9952	95	189	79	54	60	12	32	20	119	90	222	103	88	20	-0.86394
chrII_87687r	49.1031	160	115	83	82	87	45	67	30	109	94	108	24	173	151	-0.438397
chrII_87714r	43.6662	171	82	308	73	83	62	55	45	290	177	201	181	91	116	0.573538
chrII_111506	40.3872	117	69	102	123	136	47	67	34	47	46	101	59	121	54	0.654187
chrII_111577r	53.9835	1053	656	843	512	723	375	448	209	1056	649	774	873	1481	573	-0.0889564
chrII_111755	51.8164	157	194	34	61	177	52	110	41	154	96	227	105	204	205	-1.67903
chrII_112029r	48.9588	107	113	134	170	120	55	80	52	226	91	195	86	63	71	0.755115
chrII_112015r	54.3414	443	545	517	319	405	140	312	151	412	597	613	403	531	474	-0.0698638
chrII_125133r	39.5578	304	125	71	33	167	37	52	53	103	121	134	60	110	302	-1.77022
chrII_125321	38.6357	147	128	106	40	115	25	34	22	125	18	51	6	47	47	-0.883285
chrII_125374r	41.4341	113	73	51	19	60	29	44	29	42	41	137	61	101	27	-1.31868
chrII_125426	42.2039	68	54	100	64	49	33	22	27	163	22	79	52	33	239	0.677483
chrII_125476r	47.8659	208	260	147	98	168	78	64	82	181	69	165	29	309	277	-0.757186
chrII_125527r	41.6335	188	296	19	15	155	55	88	56	118	32	32	35	410	180	-3.62812
chrII_125551	35.7025	422	146	231	204	143	39	41	41	249	178	237	265	263	251	0.136568
chrII_125579r	44.5402	55	77	21	2	2	11	22	9	22	22	60	19	15	138	-3.00721
chrII_125589	43.7269	185	117	264	138	151	55	53	62	351	300	255	154	145	121	0.642457
chrII_125891	40.6022	152	89	113	119	104	43	29	25	178	354	247	177	254	75	0.311797
chrII_141298	39.1017	310	248	340	211	372	95	138	103	348	219	393	267	213	142	0.196218
chrII_141258	45.6056	69	59	13	13	103	29	20	30	52	14	68	34	65	93	-1.98561
chrII_141339r	53.4271	393	76	91	26	66	54	78	50	61	66	109	74	148	90	-1.55972
chrII_141424r	40.519	274	127	123	81	207	45	113	54	167	145	193	133	202	126	-0.629071
chrII_141577	40.0306	292	229	291	148	189	65	144	74	312	284	416	223	294	199	-0.0908501
chrII_141578	41.9464	332	108	181	138	154	63	91	97	177	272	162	84	184	127	0.0634769
chrII_141682r	51.1713	67	163	25	37	93	47	38	16	61	55	23	8	120	30	-1.56501
chrII_141732	44.8486	163	205	325	110	169	72	110	107	257	114	223	158	144	119	0.224014
chrII_146313r	38.308	116	58	58	55	114	11	20	14	139	96	179	116	92	119	-0.221769
chrII_146531	42.3614	348	123	171	116	219	78	98	79	350	168	266	121	645	128	-0.253191
chrII_146613r	47.6229	124	83	4	48	65	28	73	30	145	38	77	40	79	353	-2.32455
chrII_146695r	48.9973	131	68	181	31	72	37	67	31	318	82	243	52	264	48	-0.135114
chrII_152028	31.7801	208	63	84	69	60	20	36	29	117	99	57	99	62	95	-0.253768
chrII_152313	39.5908	62	104	27	25	45	24	28	5	33	94	53	110	84	26	-1.40614
chrII_152630	58.387	112	155	36	33	89	42	38	30	208	86	135	54	146	74	-1.7228
chrII_152714	43.5533	173	129	294	133	367	67	175	83	294	156	180	95	262	166	0.649636
chrII_152845r	35.4502	141	75	170	79	109	89	20	22	147	41	103	120	118	94	0.442675
chrII_152877	34.0145	98	103	72	75	65	14	26	26	65	72	48	42	53	125	-0.185615
chrII_152946r	42.7993	133	229	122	58	120	41	52	7	143	59	57	62	153	96	-0.900633
chrII_153086	56.9403	101	57	100	43	84	25	32	17	68	91	124	113	57	29	0.0488725
chrII_153207r	38.0229	144	103	100	145	124	52	101	18	118	198	258	101	144	65	0.307732
chrII_153575r	45.1121	395	165	263	120	157	47	128	75	195	134	234	98	202	192	-0.263396
chrII_154971	40.7861	141	76	248	131	98	108	67	47	134	176	150	131	222	122	1.09335
chrII_155092	53.8059	77	59	118	38	129	22	65	40	83	85	100	87	93	133	0.214128
chrII_155097	60.1801	156	199	271	117	79	47	142	59	266	115	144	115	171	279	0.206242
chrII_155104r	55.7695	69	154	121	93	110	36	50	58	172	103	21	11	156	33	0.239291
chrII_155255	44.0468	235	82	231	94	317	76	65	61	386	195	173	99	345	143	0.372174
chrII_155776r	33.1769	93	91	154	95	117	35	47	46	107	152	279	131	123	148	0.64694
chrII_155789	41.5031	206	115	205	53	94	24	39	39	171	175	230	77	262	44	-0.357497
chrII_155966	45.1744	110	85	95	39	35	25	43	32	85	80	139	31	25	68	-0.447051
chrII_156040r	37.2054	697	151	282	236	230	72	90	69	316	294	277	306	124	166	0.0242843
chrII_156132	41.7159	87	295	142	115	57	86	55	40	78	98	115	45	42	58	-0.16915
chrII_156486	58.5072	132	75	87	46	22	9	21	22	210	64	145	122	65	37	-0.393592
chrII_156620	45.5723	298	63	81	56	69	15	44	21	67	46	212	65	121	29	-0.687058
chrII_156800	48.5862	309	320	303	254	398	97	217	137	392	446	372	221	240	224	0.0639274
chrII_156803r	45.1628	67	105	41	86	12	35	21	30	29	83	62	42	19	31	-0.206574
chrII_156883r	47.3807	388	59	127	21	134	40	287	47	103	147	85	7	133	104	-1.29
chrII_157126	30.1826	126	71	136	157	70	24	27	36	156	139	64	163	82	102	0.97058
chrII_157150r	50.9355	102	59	27	22	82	19	65	38	70	73	25	19	31	80	-1.37697
chrII_157381	49.1237	349	94	275	169	196	80	125	71	273	200	384	323	220	116	0.587421
chrII_157390r	50.6321	242	216	126	148	116	74	138	55	161	626	225	144	178	199	-0.475645
chrII_157485	39.0238	162	213	135	89	172	47	66	28	208	245	176	168	124	238	-0.561142
chrII_157499	48.2823	220	107	151	140	106	61	69	58	213	284	236	146	158	251	0.237998
chrII_157538	46.265	92	82	83	86	99	32	85	49	116	125	234	116	221	125	0.247845
chrII_157567	46.2775	197	75	175	227	159	72	65	43	323	154	222	137	97	154	1.09381
chrII_157747	48.8371	213	60	171	62	51	33	44	30	114	129	64	164	139	22	0.156938
chrII_157902	52.0333	76	113	73	96	105	44	48	14	193	167	184	38	123	56	0.117787
chrII_158095	52.2259	59	69	91	141	102	28	79	44	97	89	140	36	147	123	1.14856
chrII_158250r	50.9104	162	158	119	61	84	39	41	23	59	61	164	104	261	57	-0.705593
chrII_158302	39.1164	117	62	111	101	68	46	83	42	195	86	109	123	99	132	0.638174
chrII_158302r	50.5223	214	255	195	202	303	68	135	55	215	339	275	198	206	218	0.0151073
chrII_163292r	54.2419	195	112	103	55	74	7	36	31	149	69	55	95	80	115	-0.7279
chrII_163437	43.8919	121	68	146	161	235	78	49	80	149	157	193	137	107	133	1.10074
chrII_163494	52.7607	118	95	161	124	123	55	67	62	192	114	241	214	125	162	0.697466
chrII_163500	52.3654	70	83	57	64	18	34	13	7	143	71	101	77	69	7	-0.0655158
chrII_163504r	42.8392	78	97	214	188	128	58	39	33	171	158	220	198	78	214	1.48606
chrII_163505r	44.2483	333	195	265	253	353	115	139	89	286	350	442	434	300	304	0.325868
chrII_163673r	49.5029	163	72	163	68	64	37	57	40	103	135	168	132	150	108	0.229803
chrII_163757r	44.2136	135	57	125	103	144	47	39	14	97	102	50	113	60	54	0.7058
chrII_170917r	31.9883	323	231	410	255	230	120	183	82	419	469	476	329	340	610	0.50615
chrII_175579r	51.1141	301	144	126	100	173	35	52	49	115	135	67	143	422	138	-0.608418
chrII_175627r	46.4606	349	145	225	211	123	52	71	32	306	211	318	156	625	144	0.279485
chrII_175654r	43.7745	191	86	119	80	92	26	57	29	140	41	184	86	111	51	-0.100304
chrII_176220r	31.5899	84	178	101	59	45	32	35	34	86	99	114	93	116	20	-0.498229
chrII_176252	57.7201	194	60	91	31	173	93	132	68	69	60	101	90	130	164	-0.753946
chrII_176359	44.6655	554	245	320	331	267	120	155	112	197	361	301	148	669	432	0.142778
chrII_176457	29.309	147	117	155	141	172	38	68	83	195	125	139	184	52	153	0.458672
chrII_176562r	55.1565	265	137	135	157	179	97	127	53	246	359	169	178	271	159	-0.0704711
chrII_176863	46.4999	84	139	226	125	109	52	102	68	226	273	212	124	213	110	0.847199
chrII_177125	53.0457	166	172	233	114	302	129	148	110	200	216	64	90	298	336	0.161744
chrII_177363	48.2755	172	112	121	132	132	32	66	59	166	239	154	266	179	158	0.170539
chrII_177364	49.1095	596	361	502	336	340	284	173	123	497	490	433	461	444	381	0.0904312
chrII_177435r	45.4871	278	143	207	95	252	111	104	103	123	74	85	121	186	222	-0.2599
chrII_182487r	41.82	182	60	150	102	170	49	73	36	147	162	168	77	466	122	0.57698
chrII_182516	31.1286	125	61	120	39	100	25	40	38	237	134	139	89	111	28	-0.106309
chrII_182539	50.3482	89	203	96	95	29	33	51	54	134	80	167	110	64	139	-0.293952
chrII_182548r	46.1245	64	144	114	56	6	16	39	15	82	47	165	41	318	28	-0.103948
chrII_182740	49.377	189	91	28	92	98	25	47	22	116	76	55	40	67	142	-0.979333
chrII_183005	54.2086	128	124	103	69	162	55	64	54	155	66	85	63	255	79	-0.346253
chrII_183018r	55.272	70	92	65	44	101	15	13	13	32	61	56	94	248	68	-0.363602
chrII_183034	40.3667	81	82	147	156	107	23	41	53	308	178	126	104	100	192	1.19588
chrII_183327	36.4433	135	76	95	100	178	41	39	24	121	34	146	97	94	148	0.264247
chrII_183364	44.4674	242	200	170	214	174	91	94	68	247	194	360	303	154	216	0.0866231
chrII_183569r	30.9292	79	57	86	80	59	25	43	16	193	61	132	45	72	182	0.612477
chrII_183614r	41.3506	107	129	40	38	34	4	22	4	20	18	48	40	16	70	-1.36103
chrII_183652r	33.7899	134	57	11	13	151	39	69	52	83	48	25	73	47	178	-2.50615
chrII_200027r	52.1463	443	144	338	224	264	116	142	122	368	328	648	357	468	309	0.445816
chrII_200183r	37.2774	286	119	233	248	142	44	62	75	204	297	355	147	254	145	0.729445
chrII_200245r	38.8661	134	74	88	50	142	54	49	51	106	120	194	81	118	44	-0.318355
chrII_200282	41.6797	358	213	267	287	305	134	133	140	321	439	345	429	454	171	0.312846
chrII_200330	44.0051	265	262	351	163	328	72	142	77	468	238	382	358	325	418	0.0679844
chrII_200353r	53.4141	72	103	43	63	60	20	19	32	51	31	86	42	52	126	-0.458923
chrII_200397	45.8014	96	87	257	186	126	50	56	49	111	125	118	85	80	29	1.54932
chrII_200830	44.7602	263	137	44	14	172	51	81	39	165	112	67	23	239	128	-2.73226
chrII_200968r	50.2155	140	113	162	110	117	43	59	37	363	126	164	139	287	146	0.347945
chrII_201004r	31.8981	335	100	159	188	139	49	49	45	117	125	162	188	209	73	0.285118
chrII_201043	42.0444	654	756	473	376	317	132	99	112	438	403	746	367	555	436	-0.52429
chrII_201402	52.6467	111	67	36	16	56	28	34	21	100	159	75	38	354	99	-1.59777
chrII_201476	46.0136	128	89	69	26	96	41	37	57	140	50	161	72	69	63	-1.11954
chrII_201506	46.4793	136	69	207	194	93	41	83	80	206	164	209	137	176	99	1.39485
chrII_201559	42.6673	125	67	130	186	57	26	56	23	157	101	65	182	49	223	1.13104
chrII_201609	50.6464	188	67	142	107	100	35	56	27	113	208	209	159	179	139	0.467239
chrII_201645	40.3292	55	72	159	74	70	23	49	39	37	145	163	84	89	160	1.0103
chrII_201711r	48.6884	88	116	87	78	134	78	48	42	253	81	127	183	140	136	-0.0535448
chrII_213668	40.7309	82	198	160	95	121	34	39	51	242	124	88	107	204	77	0.121344
chrII_213751	43.1933	69	64	38	58	46	14	25	41	50	88	51	102	47	101	-0.188795
chrII_213923	50.7586	75	57	200	97	104	57	43	40	135	115	139	156	215	35	1.36491
chrII_214175r	44.3336	368	286	302	189	369	146	155	108	304	470	552	316	641	440	-0.204232
chrII_214268r	37.9994	223	101	239	130	85	36	66	38	165	64	178	112	271	137	0.522396
chrII_214269r	37.2556	265	61	21	1	22	9	24	11	0	2	23	1	24	94	-4.2032
chrII_214524	48.5384	150	55	225	93	128	32	43	53	299	150	171	105	122	161	0.97365
chrII_214687	43.2811	671	131	260	344	190	97	187	95	278	271	400	299	366	327	0.418607
chrII_214866r	39.0655	143	165	91	55	61	33	35	31	174	117	78	93	44	192	-0.918806
chrII_214939	43.5511	191	183	247	164	119	44	44	77	191	198	140	142	419	251	0.351061
chrII_215047r	48.262	309	150	179	227	247	77	160	100	411	221	244	285	553	261	0.240237
chrII_215326	51.8171	250	210	83	142	107	54	182	49	163	166	124	108	208	204	-0.785373
chrII_215575r	46.0954	331	197	192	183	134	77	164	51	144	192	310	143	183	184	-0.157227
chrII_215843	48.8295	67	95	78	134	129	24	21	47	58	81	100	55	81	54	0.658298
chrII_216008r	44.594	487	76	303	121	166	101	118	52	116	186	247	256	190	100	0.331246
chrII_216277	46.5224	106	71	147	40	64	27	42	35	82	224	115	74	90	62	0.0355292
chrII_216778	45.0563	279	69	151	142	125	31	110	48	241	111	300	192	80	101	0.448769
chrII_216887	58.6823	184	168	54	163	208	62	88	53	151	176	92	236	75	126	-0.569406
chrII_217000r	47.7774	75	57	64	103	149	23	70	58	22	69	41	54	137	78	0.65608
chrII_227688r	51.5753	58	55	73	17	156	19	45	30	50	71	21	30	73	253	-0.489176
chrII_227775	51.2043	104	61	59	25	46	25	26	112	45	14	83	73	65	39	-0.805689
chrII_227990r	25.0932	118	185	68	72	94	18	127	10	37	82	112	57	94	233	-0.859698
chrII_228064	41.8919	210	92	78	121	163	35	42	36	434	172	179	61	246	156	-0.164709
chrII_228169	47.6855	422	273	212	294	445	123	236	129	286	188	374	128	524	361	-0.134862
chrII_228305	43.9161	128	108	222	153	147	62	71	59	192	140	242	149	188	111	0.923012
chrII_228306	41.4897	327	98	120	164	93	28	32	57	256	211	143	69	210	156	0.0193893
chrII_228450	43.781	105	78	136	47	122	48	39	44	76	74	121	105	122	149	0.042066
chrII_228814r	31.9203	174	69	120	42	47	15	22	10	128	109	64	54	192	36	-0.369829
chrII_229616	36.3757	245	63	124	91	154	69	65	47	72	54	248	144	258	124	0.118554
chrII_229647	53.0007	312	131	144	160	163	67	94	74	204	148	187	127	103	211	-0.0850349
chrII_229661r	39.6274	95	73	101	81	130	38	59	34	97	43	71	102	99	216	0.403234
chrII_229754r	38.4372	79	104	60	60	87	23	36	46	87	111	59	85	127	50	-0.34914
chrII_229938r	35.0163	101	54	41	62	29	18	19	3	18	22	26	66	298	25	-0.202184
chrII_230082	43.5603	90	92	74	100	108	63	39	19	75	68	42	91	238	12	0.214469
chrII_230215r	46.1594	108	54	156	78	92	38	41	48	228	73	123	84	136	144	0.822521
chrII_230270r	38.8359	110	122	164	140	150	59	46	34	250	138	200	226	120	253	0.650849
chrII_230308	43.5336	79	109	249	202	155	51	96	34	191	281	209	199	281	260	1.54177
chrII_230432	57.6988	253	89	91	68	90	43	78	33	154	128	73	52	163	193	-0.626285
chrII_230442r	49.2665	63	106	25	19	77	20	35	25	40	27	88	40	119	63	-1.69665
chrII_230443r	49.6038	82	76	39	11	42	39	23	38	71	8	28	35	160	77	-1.73008
chrII_230444r	51.3125	112	79	55	54	132	73	88	182	113	30	115	16	142	134	-0.50058
chrII_230510r	27.3007	88	93	104	62	88	43	142	46	131	116	80	63	253	189	0.0606036
chrII_230578	36.6618	261	56	90	83	49	17	36	12	70	43	121	55	47	77	-0.114956
chrII_230578r	43.2572	249	196	381	313	259	53	159	80	381	459	384	265	221	350	0.932893
chrII_230786	39.5569	322	92	153	149	119	30	53	43	291	156	409	176	199	69	0.165259
chrII_230899	48.3968	240	209	220	169	137	41	69	32	151	237	156	186	142	91	0.0363144
chrII_230981r	35.8949	125	116	57	62	55	31	45	46	91	47	111	43	161	40	-0.753732
chrII_231016	52.1165	298	76	106	90	64	39	31	38	133	98	95	110	98	249	-0.279449
chrII_231052r	46.2119	82	96	222	164	126	60	113	49	241	340	366	140	235	191	1.37447
chrII_231079r	52.6104	128	152	151	168	126	60	72	53	265	126	167	114	163	171	0.462459
chrII_231483r	45.9328	106	119	118	86	158	77	76	91	128	207	72	134	119	143	0.0820526
chrII_231648r	45.0908	340	189	101	134	279	89	149	125	225	120	86	126	284	216	-0.822338
chrII_231850	51.7052	100	68	76	50	48	16	8	5	95	45	123	54	39	44	-0.150042
chrII_231861r	49.8912	277	117	97	97	238	80	124	60	434	123	148	40	182	238	-0.581489
chrII_231862r	50.9876	114	116	30	40	126	41	42	44	22	50	24	24	109	212	-1.4634
chrII_231925	43.9651	130	64	214	168	142	45	41	28	166	51	115	86	59	53	1.39184
chrII_231948r	38.8171	247	185	89	108	162	67	97	64	216	75	173	144	240	192	-0.849314
chrII_232099	39.9212	192	93	319	186	204	70	124	75	400	296	195	213	261	150	1.17425
chrII_232242r	51.0564	252	126	199	84	107	71	76	44	475	156	241	92	239	189	-0.216358
chrII_232295r	37.9933	134	102	131	159	150	34	44	32	88	185	106	103	82	67	0.618443
chrII_232575r	42.9294	661	497	598	469	663	203	263	155	516	733	927	604	534	493	0.148749
chrII_232717r	38.4059	89	77	99	47	250	14	34	17	117	36	39	86	167	59	-0.0476783
chrII_232721	34.9417	104	54	87	62	164	17	56	30	37	53	50	53	81	92	0.274432
chrII_232744	41.4977	128	65	154	144	53	20	60	25	153	233	177	126	119	48	1.04482
chrII_232908r	49.7119	102	123	70	72	98	39	161	21	81	95	95	126	63	101	-0.409087
chrII_232936	47.5058	63	54	119	68	40	23	32	11	73	72	43	34	167	46	0.893189
chrII_232949r	46.554	108	76	102	52	128	35	55	54	75	84	78	26	94	72	-0.0659721
chrII_233202r	40.2945	141	259	172	147	163	97	71	51	129	110	154	226	165	72	-0.0597712
chrII_241912	31.8145	82	118	40	164	80	10	73	42	271	181	199	74	165	140	0.0695257
chrII_241974r	53.9621	142	103	38	68	139	33	46	55	104	85	136	102	105	47	-0.934018
chrII_242024r	33.4797	99	64	141	151	88	48	47	37	119	55	114	65	76	80	1.20963
chrII_242143r	39.9651	120	88	22	15	14	7	5	3	123	14	87	16	23	8	-2.24149
chrII_242169r	50.9752	241	70	69	72	76	22	66	46	98	62	172	18	78	75	-0.534656
chrII_242379	45.6339	131	77	130	91	172	71	79	68	179	227	420	106	118	130	0.405994
chrII_242462r	45.5769	87	61	87	112	88	43	44	21	60	107	90	71	83	85	0.772161
chrII_242461r	47.4845	123	78	70	69	84	43	54	14	612	77	121	22	48	104	-0.196643
chrII_244750	39.5886	106	112	20	5	115	56	82	69	136	81	21	1	152	166	-3.21828
chrII_244820	52.7234	260	373	77	68	372	87	193	125	325	182	86	37	404	233	-1.92678
chrII_244984r	41.4	92	89	81	37	65	38	62	53	163	96	149	112	77	35	-0.512445
chrII_245087r	58.3378	234	94	407	144	295	67	79	78	201	103	251	126	140	212	0.987822
chrII_245241	44.4445	171	67	62	65	92	42	66	39	109	109	138	70	114	133	-0.421729
chrII_245331	50.8337	159	58	70	80	139	29	48	53	104	107	96	44	98	184	-0.0073652
chrII_245417	43.628	141	102	110	52	93	34	31	31	40	71	134	129	119	62	-0.435213
chrII_245610	37.347	199	119	122	97	72	23	47	33	90	131	111	45	209	111	-0.221022
chrII_245610r	41.5582	612	65	124	111	224	87	80	50	176	105	164	96	253	124	-0.36039
chrII_257334	48.6376	246	162	212	106	89	60	90	56	260	269	292	208	243	87	-0.175219
chrII_257456r	39.4814	216	80	283	167	161	45	110	66	225	222	313	197	171	133	1.05065
chrII_257457	40.916	116	105	65	35	41	19	59	25	123	46	157	57	110	97	-0.992949
chrII_257599	42.4963	328	195	253	399	113	72	105	87	572	311	462	181	327	212	0.6763
chrII_257606r	43.1179	228	129	232	252	145	60	74	57	265	197	402	302	214	172	0.825697
chrII_257629	51.1009	196	96	273	115	212	81	80	59	165	255	211	149	151	231	0.639964
chrII_257423r	53.4071	234	123	71	93	255	107	56	36	264	59	250	52	456	212	-0.750103
chrII_257599r	40.4503	68	56	47	41	53	9	14	11	43	8	53	17	34	27	-0.208373
chrII_296703r	48.228	74	101	242	57	95	21	47	31	186	160	175	32	169	91	0.604758
chrII_297101r	38.7935	74	65	86	69	47	24	32	33	128	91	111	34	73	72	0.429659
chrII_297157r	45.4346	500	96	151	38	202	35	109	75	105	166	100	109	188	295	-1.27478
chrII_297235r	46.4657	249	182	155	242	161	57	78	33	237	263	153	113	179	291	0.183077
chrII_297338r	41.2243	140	94	69	33	55	55	42	37	70	87	64	21	141	47	-1.0359
chrII_297339r	41.673	287	83	116	137	51	34	37	44	90	96	115	74	152	131	0.0741032
chrII_297485r	56.435	99	69	28	33	47	34	59	11	29	64	27	30	78	18	-1.14186
chrII_297495r	49.2846	148	211	301	180	151	71	164	113	224	361	286	265	217	226	0.613626
chrII_297496r	48.4383	184	196	73	124	194	96	94	67	106	61	181	69	254	236	-0.718338
chrII_309474	43.7738	443	262	403	216	300	82	139	90	279	375	366	242	375	166	0.0446083
chrII_309612	54.8724	132	79	10	22	99	20	68	32	4	53	9	9	439	295	-2.41543
chrII_309691r	46.0667	72	109	90	16	43	25	52	17	99	85	73	52	35	228	-1.10141
chrII_309751r	40.3448	73	389	52	62	74	11	13	3	105	49	71	33	14	33	-1.44253
chrII_309802	37.3161	115	79	61	22	127	30	47	33	172	95	74	28	97	58	-1.16276
chrII_309839r	40.7295	91	65	58	74	60	54	55	27	107	90	89	32	91	84	0.0867552
chrII_310119r	45.5392	201	154	237	183	198	34	115	19	204	238	262	183	108	316	0.519356
chrII_310284	36.3025	192	141	62	23	45	33	36	33	84	120	56	80	64	81	-1.9347
chrII_311984	50.9505	260	354	235	212	263	67	109	55	156	142	283	125	162	193	-0.219781
chrII_312012r	55.1269	209	181	171	134	127	24	95	28	70	103	152	64	102	208	-0.109938
chrII_312156r	52.1159	222	126	96	74	42	13	33	25	98	20	160	10	77	12	-0.719118
chrII_312216	45.2652	168	201	70	254	133	85	66	57	240	236	293	217	111	168	-0.122825
chrII_312391r	55.9295	65	63	45	34	53	15	51	54	44	5	25	8	26	30	-0.451991
chrII_312541r	44.7262	80	95	139	124	160	32	53	77	57	177	175	160	144	93	0.8603
chrII_312664r	44.4554	125	121	118	34	109	67	75	87	58	50	135	87	105	87	-0.786574
chrII_312665r	44.39	243	93	287	185	196	68	111	72	288	227	268	169	221	168	0.941129
chrII_312666r	42.5445	242	107	135	208	217	55	70	69	246	127	262	95	160	229	0.421177
chrII_312708r	41.3944	153	96	81	77	45	45	32	48	88	83	104	132	41	41	-0.327716
chrII_312827r	38.1372	65	97	104	59	67	7	25	45	23	14	60	88	376	27	0.189545
chrII_312823r	42.4758	91	112	67	62	63	21	47	16	57	80	102	67	386	122	-0.405341
chrII_312887r	51.8166	447	279	231	312	274	108	117	96	357	259	419	218	401	124	-0.0855024
chrII_312956	48.5381	281	64	124	80	146	39	31	27	198	125	147	65	204	92	-0.0904008
chrII_313000r	53.3277	166	85	72	48	117	33	34	20	112	79	114	91	73	123	-0.740989
chrII_313104r	35.8373	165	58	73	47	221	24	36	21	86	81	23	57	204	30	-0.432207
chrII_313094	50.2944	314	153	205	139	159	51	198	68	248	246	306	132	131	110	-0.0949002
chrII_313197r	39.4056	205	81	0	1	52	42	39	22	38	459	0	2	91	157	-6.33662
chrII_314015	45.4572	679	676	501	395	343	204	243	142	434	487	657	408	535	300	-0.379321
chrII_314032r	38.5756	232	105	86	23	152	23	51	30	23	155	25	31	97	163	-1.60412
chrII_314056	42.3859	73	60	74	51	91	16	28	26	106	35	92	40	70	26	0.161641
chrII_335135r	40.5366	240	75	106	139	72	41	26	34	193	157	174	112	157	61	0.228768
chrII_335229	46.0902	515	351	59	104	365	124	194	77	274	223	60	57	328	310	-2.16844
chrII_335229r	38.9198	95	86	86	24	41	21	29	22	131	40	62	19	22	43	-0.808528
chrII_335421	42.3935	167	56	100	49	86	39	41	26	139	49	88	30	52	50	-0.169539
chrII_335840r	44.1075	155	146	165	105	204	76	58	64	134	101	201	147	188	240	0.0447545
chrII_335807r	29.0453	150	76	262	72	63	26	62	36	112	95	251	207	40	68	0.6043
chrII_335996r	41.4395	107	67	11	22	39	9	19	15	5	1	23	43	22	9	-2.08149
chrII_336036	41.1231	141	98	153	82	54	20	39	37	72	130	151	160	70	185	0.183853
chrII_336059r	48.6727	96	152	142	18	82	37	59	20	61	50	158	77	93	87	-1.1721
chrII_336108	54.5217	118	85	194	93	57	58	58	34	208	154	106	28	78	136	0.679779
chrII_345257r	42.0603	79	69	166	92	134	77	67	34	102	211	140	39	72	192	1.00672
chrII_345345	50.5018	125	69	181	106	82	46	75	46	152	63	246	73	84	81	0.871207
chrII_345426r	46.2524	568	256	423	175	239	237	166	104	513	419	318	396	405	427	-0.241988
chrII_345568	55.75	488	380	637	493	512	174	228	134	684	535	834	574	561	513	0.654796
chrII_345608	40.6571	173	192	218	224	203	78	89	69	233	373	316	152	119	134	0.548341
chrII_345652	42.1068	184	145	62	84	27	28	39	8	78	91	88	79	47	32	-0.895209
chrII_345803	45.5833	311	203	167	194	185	111	65	92	257	180	345	130	511	237	-0.185546
chrII_345892	36.6232	88	66	30	66	89	17	34	21	130	91	50	50	38	132	-0.427213
chrII_345961	48.5425	159	84	108	93	106	20	41	41	69	19	65	81	257	44	0.099135
chrII_346031	33.3966	113	89	112	41	88	34	37	42	238	118	126	58	254	95	-0.353424
chrII_346194r	36.9798	59	67	155	72	89	14	29	26	82	62	84	80	105	118	0.98295
chrII_346263	49.8813	163	107	244	96	162	33	72	65	190	178	299	166	333	251	0.453684
chrII_346467	49.0615	76	73	61	45	118	10	51	39	119	71	69	52	87	139	-0.253642
chrII_346537	47.3248	396	359	186	184	179	91	100	59	233	302	309	154	499	234	-0.784876
chrII_346559	52.9947	81	65	106	51	105	45	57	23	96	161	63	51	118	27	0.264841
chrII_346718	42.8619	105	108	186	98	98	34	52	36	183	127	224	137	150	143	0.576578
chrII_347109	48.8772	194	120	85	176	193	63	91	36	175	126	178	97	392	85	0.0324241
chrII_347212	38.8319	68	61	55	30	55	33	20	24	40	97	83	45	150	31	-0.423126
chrII_361339	48.5754	114	55	23	12	93	42	92	38	97	76	18	40	556	93	-1.96404
chrII_361340	52.183	149	87	77	125	149	47	83	50	155	145	184	57	111	194	0.129032
chrII_361418	34.7674	74	62	17	46	85	14	38	25	60	68	15	23	117	41	-0.914413
chrII_361555	35.6406	64	60	20	8	96	22	38	9	5	13	24	27	77	107	-2.03805
chrII_361589	38.3108	94	101	83	15	162	63	105	75	100	97	66	25	302	233	-1.32124
chrII_361719r	50.5544	68	113	37	48	234	77	57	55	28	66	62	8	186	98	-0.813006
chrII_361694	46.7411	61	54	94	60	64	6	17	21	25	39	3	21	19	239	0.657355
chrII_361835	43.2556	242	171	373	199	214	64	142	45	312	262	410	252	294	141	0.680619
chrII_361874	40.9822	116	129	107	194	124	39	71	49	117	60	158	149	55	84	0.550331
chrII_361875	40.9822	116	126	197	75	73	27	50	39	135	94	99	52	93	102	0.205928
chrII_361927	35.2435	164	122	265	224	102	56	98	54	329	402	456	186	130	159	1.08534
chrII_361928	35.234	259	192	366	256	224	107	135	53	272	205	316	322	241	166	0.732697
chrII_362027	34.0981	118	96	115	84	90	24	61	25	137	195	188	56	203	200	0.149536
chrII_362053	39.3853	140	188	114	143	81	71	67	78	130	170	125	139	175	239	-0.089453
chrII_362406	52.6093	226	170	122	121	260	91	107	75	194	38	157	92	225	264	-0.418888
chrII_362420	55.4486	84	116	82	81	67	15	43	28	39	46	85	25	31	48	-0.0311103
chrII_379381r	54.7191	595	299	373	245	358	146	186	139	344	446	361	238	594	214	-0.210522
chrII_379447	33.3741	141	319	49	61	264	57	65	48	50	44	20	9	347	80	-1.77418
chrII_379449	29.5118	413	126	93	86	128	68	95	16	110	184	170	71	153	291	-1.03535
chrII_379829	50.5183	93	68	145	152	144	78	41	52	94	120	72	129	137	78	1.22602
chrII_379875r	40.7891	66	244	260	75	131	38	48	46	118	126	230	94	296	102	0.229348
chrII_379902	51.649	109	139	63	115	33	22	54	87	158	190	161	63	50	138	-0.244619
chrII_396200	46.6071	64	114	82	53	78	52	24	40	175	110	164	46	60	62	-0.175947
chrII_396306	41.0159	326	134	56	71	36	49	57	60	185	173	190	137	262	64	-1.41729
chrII_396372r	47.1642	121	57	85	17	25	17	35	29	41	24	40	58	27	71	-0.910905
chrII_396463	45.1734	117	85	160	73	80	54	214	62	118	96	109	148	50	143	0.361374
chrII_396511	34.7523	103	54	86	60	90	39	38	22	147	89	152	93	119	94	0.246873
chrII_396549r	40.091	268	200	175	240	297	49	126	66	278	225	370	159	222	357	0.130818
chrII_396668	51.5222	111	78	79	55	140	20	34	46	113	70	85	60	140	49	-0.23012
chrII_396888r	49.4341	462	88	104	49	167	56	87	99	248	110	90	102	89	118	-1.19568
chrII_396925	44.4571	82	57	160	64	46	50	74	34	161	114	161	108	94	187	0.820516
chrII_396989	40.5387	67	70	104	78	97	56	54	34	86	104	58	60	42	118	0.660792
chrII_397002	43.5525	189	87	42	44	76	60	21	56	41	46	179	58	130	54	-1.27176
chrII_397065r	41.9011	187	65	235	127	165	73	117	78	266	140	225	129	335	164	0.970604
chrII_397326r	50.2777	135	145	64	153	68	43	60	20	138	118	313	199	89	98	-0.180642
chrII_397440r	48.0039	151	259	223	171	192	118	100	84	277	130	270	141	215	310	0.190448
chrII_397800r	38.4457	163	156	215	63	113	62	78	52	75	31	155	47	217	59	-0.278998
chrII_397871	35.6791	114	122	151	190	99	46	68	65	239	361	205	151	131	130	0.81995
chrII_397984	37.8539	204	56	55	100	109	42	54	50	53	179	54	64	113	63	-0.124709
chrII_398123	48.7438	87	145	152	77	83	51	74	58	96	143	94	58	146	63	0.132372
chrII_398152r	46.1494	56	133	37	107	61	9	33	30	37	112	34	43	145	101	-0.169884
chrII_398234	47.7907	188	135	161	122	68	11	50	27	118	76	105	72	56	76	0.0845279
chrII_399176	59.6119	460	187	136	102	204	125	85	108	72	63	7	30	268	216	-1.03969
chrII_399337	40.7987	276	333	226	184	221	132	121	126	295	302	279	242	346	278	-0.351155
chrII_399349r	52.3418	310	153	262	233	185	70	87	55	235	359	199	181	200	119	0.497524
chrII_399439	57.7322	75	65	7	2	6	22	36	7	32	4	25	27	64	16	-3.7555
chrII_399448r	39.4449	362	184	194	228	234	70	106	75	443	293	301	235	439	322	0.0242924
chrII_399650	43.6903	407	191	273	109	145	79	87	24	400	165	321	119	256	207	-0.456071
chrII_399688	36.4674	316	99	129	52	86	33	33	52	286	61	317	49	213	215	-0.846218
chrII_399775	49.752	172	194	35	20	166	81	117	76	166	22	80	35	343	129	-2.60638
chrII_399844	27.6099	153	152	2	8	122	62	60	41	33	19	0	0	201	172	-4.68823
chrII_399961	46.2943	109	354	321	149	261	69	96	81	419	219	228	117	401	252	0.285273
chrII_399962	46.2943	195	66	59	101	102	38	79	21	73	87	162	69	102	93	-0.174412
chrII_400040r	54.8999	109	104	155	240	90	29	66	34	139	108	182	68	65	76	1.18805
chrII_400082	45.4918	182	80	68	50	16	38	38	22	124	54	98	92	65	31	-0.758269
chrII_400312	51.4171	72	55	44	28	80	31	66	30	120	141	85	64	71	59	-0.578072
chrII_400506r	48.1824	197	130	176	156	154	59	66	45	149	141	108	108	188	211	0.34294
chrII_400593	49.2404	212	204	257	252	185	53	86	73	188	164	304	212	256	338	0.568225
chrII_400662r	49.0108	246	129	245	183	139	53	73	53	314	104	142	88	203	159	0.550806
chrII_423927	46.2293	57	64	56	76	51	8	42	23	90	107	68	77	147	49	0.411667
chrII_424056r	47.482	93	72	80	67	30	58	26	33	158	67	60	95	66	53	0.121078
chrII_424091r	46.1712	482	216	281	198	234	145	286	134	404	321	321	208	430	366	-0.166157
chrII_424217	49.0928	170	307	245	52	172	108	64	54	238	137	240	200	73	115	-0.92757
chrII_424302r	40.7212	170	57	187	145	101	28	37	42	77	109	58	62	38	128	1.09692
chrII_424313r	37.115	147	158	162	45	172	42	68	31	104	74	110	37	73	78	-0.67895
chrII_424358	41.4145	321	242	126	65	224	69	87	66	192	190	65	55	336	51	-1.42378
chrII_424463	40.3197	166	200	89	145	99	36	51	35	108	92	155	204	228	64	-0.407504
chrII_424520r	40.8635	241	148	115	44	170	66	70	66	127	187	89	13	192	99	-1.20336
chrII_425249r	37.7421	160	69	105	148	155	50	44	46	143	101	92	80	106	70	0.613599
chrII_425556	45.3368	61	59	17	35	19	13	32	15	31	81	14	24	70	80	-0.962222
chrII_425691r	44.2782	127	223	111	116	135	52	60	52	144	250	162	132	101	75	-0.351121
chrII_445697	59.7182	184	202	143	70	120	91	65	31	139	225	77	156	167	124	-0.758734
chrII_445708r	45.499	71	59	22	25	62	36	7	15	97	68	36	28	78	57	-1.16565
chrII_445758r	49.1426	133	73	21	27	67	39	27	23	38	61	57	46	61	48	-1.73007
chrII_445764r	40.0548	62	106	104	185	167	61	87	55	299	132	157	175	105	286	1.07364
chrII_445880	50.0746	169	139	218	180	168	109	127	49	265	326	329	240	305	126	0.650215
chrII_445881	49.7341	171	123	217	246	110	41	73	58	281	159	343	171	221	185	0.993377
chrII_446126r	49.1256	568	700	487	316	255	125	111	66	396	247	435	272	262	284	-0.488964
chrII_446323r	42.5057	151	60	164	166	110	22	49	21	260	90	135	34	67	56	1.15681
chrII_446413	51.1074	172	114	145	192	156	69	110	107	245	237	234	187	478	201	0.580946
chrII_446413r	40.0247	173	121	181	224	139	80	149	62	196	125	374	207	249	92	0.801622
chrII_446597	46.2338	158	153	72	122	154	40	54	40	121	52	168	29	375	136	-0.435968
chrII_446600r	44.3898	168	115	274	88	135	133	49	31	157	152	147	245	81	145	0.381602
chrII_446765	34.798	215	156	183	192	298	89	141	71	107	133	279	166	170	126	0.330022
chrII_446997	42.5217	333	191	304	210	196	79	90	46	244	243	186	166	181	134	0.282976
chrII_447026	48.949	169	69	119	102	154	40	29	24	73	92	152	68	196	105	0.358276
chrII_447276	45.0653	426	357	516	242	232	115	216	158	615	358	584	295	392	255	0.0759119
chrII_458033	46.3808	97	131	84	44	128	24	57	43	83	64	123	179	159	57	-0.701638
chrII_458210	45.3357	333	93	322	254	332	87	97	61	212	203	303	283	190	268	1.06462
chrII_458263r	41.3073	70	72	33	32	69	17	19	27	81	27	33	43	44	65	-0.86178
chrII_458286r	32.3166	139	85	64	62	78	6	38	47	103	132	54	56	67	42	-0.494317
chrII_458294	40.8792	148	79	22	30	96	9	9	37	7	83	28	17	115	18	-1.7533
chrII_459857	41.526	94	113	175	47	52	15	23	60	114	121	84	98	118	95	-0.0186512
chrII_485603r	38.9666	185	75	89	97	91	18	46	28	191	50	95	116	149	38	-0.00426818
chrII_485632	51.2421	125	100	128	36	90	22	60	31	112	38	200	78	186	80	-0.531178
chrII_485695r	48.8461	72	134	293	178	217	88	90	39	136	53	273	130	212	89	1.44112
chrII_485696r	49.6186	161	197	117	258	195	47	88	59	284	202	155	181	125	130	0.275714
chrII_485746r	36.5295	84	55	146	47	80	29	84	25	152	57	152	115	109	30	0.524659
chrII_489360	38.2828	224	69	80	59	71	39	36	32	124	31	124	58	121	73	-0.536216
chrII_489386	54.1621	54	69	81	41	53	30	11	23	101	114	185	99	176	48	0.134919
chrII_489428	59.2576	84	71	87	22	68	32	49	35	131	58	131	199	333	43	-0.629773
chrII_489454	46.9078	246	161	225	136	301	85	140	61	247	205	163	224	472	187	0.0716371
chrII_489471r	58.406	81	56	23	90	57	75	72	20	25	87	151	81	143	55	-0.158702
chrII_489588r	45.1946	75	57	15	13	23	19	17	12	55	143	68	5	15	61	-1.92377
chrII_489642	47.992	335	212	400	175	134	74	128	69	240	176	294	282	312	292	0.229005
chrII_489691	48.4561	178	282	271	199	149	72	118	76	230	286	239	175	404	338	0.264088
chrII_489903r	45.2252	62	69	147	52	151	48	31	19	142	148	67	64	68	81	0.628572
chrII_490037r	52.6104	393	265	310	416	370	138	80	87	597	298	436	502	414	376	0.474107
chrII_490082r	43.4035	377	260	170	174	231	96	111	63	254	158	207	152	342	119	-0.593566
chrII_490160	54.6122	401	241	354	296	365	226	152	114	573	290	540	208	358	452	0.349551
chrII_490286r	36.7778	94	77	226	121	84	26	35	54	202	126	175	115	180	91	1.22824
chrII_490346r	51.0924	89	201	111	99	145	32	29	57	192	63	176	65	157	70	-0.156016
chrII_490349r	55.5959	244	171	168	49	75	60	33	26	217	130	158	114	98	303	-0.991148
chrII_491672	40.856	376	163	194	127	260	89	196	121	199	178	156	243	338	167	-0.37763
chrII_491721r	40.7357	188	76	111	228	130	67	84	91	368	253	244	332	216	83	0.814692
chrII_492176r	55.3099	175	168	89	193	101	77	76	29	232	185	145	138	192	153	-0.0680166
chrII_492313	50.0093	310	200	144	125	223	97	99	66	231	129	146	89	251	240	-0.62701
chrII_492323r	46.5314	78	56	71	36	95	56	18	10	197	127	79	107	61	69	-0.13201
chrII_492445	45.1843	58	71	65	24	44	23	40	18	76	95	106	82	19	63	-0.506129
chrII_492446	46.6993	182	133	382	164	126	43	53	22	228	224	210	118	241	115	0.935923
chrII_492526	50.9192	321	190	147	18	258	42	75	100	196	168	122	81	233	640	-2.14132
chrII_492629	57.137	356	68	121	57	99	32	29	24	92	171	118	51	86	99	-0.588033
chrII_492731	42.2727	69	72	176	68	89	36	67	44	212	99	172	63	139	149	0.857731
chrII_492757	43.3836	192	152	66	26	66	29	46	45	265	78	101	65	100	80	-1.85853
chrII_504860	53.9091	360	242	548	311	253	125	191	112	787	359	296	242	604	405	0.751314
chrII_504930	48.9803	434	274	326	173	149	126	157	77	352	314	276	277	244	251	-0.300639
chrII_505082	52.5983	103	113	146	44	105	21	50	48	201	106	228	157	87	111	-0.253555
chrII_505086	53.5939	292	68	160	95	124	77	70	39	97	91	231	135	210	199	0.142971
chrII_505160r	58.613	55	85	41	23	73	50	24	43	95	73	112	95	96	303	-0.95424
chrII_505707	38.5034	56	109	51	138	40	18	33	33	81	160	57	116	82	244	0.409528
chrII_506145	50.6486	118	82	24	21	21	54	28	19	17	31	66	50	13	25	-1.85621
chrII_506216	43.92	219	118	182	140	93	38	143	42	240	331	297	115	177	213	0.285583
chrII_506312r	40.2666	133	143	199	58	106	29	35	75	474	105	105	74	133	158	-0.189536
chrII_506350r	54.2803	279	152	184	298	183	91	116	60	467	319	365	303	212	171	0.537934
chrII_506617	52.3396	339	314	337	260	377	140	199	107	421	403	378	398	450	246	0.107377
chrII_506821r	42.1903	105	91	100	74	60	11	60	35	95	96	68	88	138	122	0.0763526
chrII_507033	42.6049	104	113	146	13	91	18	23	15	180	63	108	17	76	200	-1.21456
chrII_507064r	39.6001	77	72	99	61	57	29	16	27	60	249	73	53	85	51	0.313603
chrII_507098	43.3522	261	121	61	141	68	64	43	40	120	154	34	166	126	137	-0.573042
chrII_507106r	45.2673	229	137	132	224	157	79	105	74	213	258	156	166	230	243	0.301514
chrII_507185	47.6978	104	61	15	36	109	8	42	76	141	120	92	48	90	79	-1.40404
chrII_507255r	37.9966	238	102	263	268	230	65	122	69	374	398	373	248	279	274	1.12281
chrII_507330	42.0075	84	176	70	96	133	71	83	48	161	111	224	119	110	207	-0.339359
chrII_507333r	44.9068	118	55	7	69	67	20	14	19	25	98	117	28	91	161	-1.34795
chrII_507336r	49.8752	112	135	175	178	172	45	101	50	120	207	195	146	510	189	0.794362
chrII_507731	42.7739	61	55	53	73	17	38	38	34	107	68	82	77	22	18	0.421294
chrII_507732	42.5837	160	96	215	66	106	62	62	34	217	60	109	193	105	218	0.167818
chrII_507785	26.0954	68	105	134	59	80	20	42	12	174	45	71	97	127	56	0.263097
chrII_508090r	34.464	348	145	252	250	249	77	106	68	384	395	166	226	521	300	0.495175
chrII_508447r	33.706	387	228	408	277	253	74	106	75	374	423	409	237	513	226	0.459678
chrII_508504r	40.272	237	92	248	187	92	80	77	26	215	264	253	333	130	264	0.877861
chrII_508844	34.1346	69	75	175	55	12	8	47	6	167	97	34	57	150	32	0.6499
chrII_508844r	41.1219	231	311	563	215	282	113	169	61	432	386	580	244	191	322	0.561385
chrII_508931	35.1619	140	87	173	162	86	38	94	27	89	139	200	199	124	128	0.91962
chrII_509017r	40.1503	245	210	123	15	203	103	114	106	265	203	254	38	316	511	-2.30106
chrII_509120	34.051	129	87	112	78	130	40	27	46	65	204	176	83	143	106	0.0927902
chrII_509356	50.642	176	143	190	153	79	62	89	32	219	122	112	282	84	174	0.37595
chrII_509356r	46.4704	204	90	140	120	195	68	74	30	268	248	125	109	206	234	0.254648
chrII_509497	48.2901	77	178	29	28	47	21	30	19	76	160	61	71	114	100	-1.85527
chrII_509915r	50.1002	72	60	85	3	116	31	38	28	367	165	56	105	38	38	-1.83413
chrII_509940	39.6893	319	115	282	132	128	104	83	91	221	279	223	165	137	169	0.299033
chrII_509940r	47.6319	271	133	134	148	180	64	60	91	228	137	331	190	131	109	-0.114165
chrII_510145r	51.1827	88	93	104	54	44	56	35	29	64	124	75	93	47	45	-0.0504144
chrII_510157r	43.1901	102	79	205	113	117	36	51	53	172	85	146	154	189	107	1.0319
chrII_510213	50.6903	260	190	352	343	256	85	126	92	485	371	263	293	300	315	0.950933
chrII_510242	49.6831	236	96	203	233	209	34	72	90	208	306	305	187	243	588	0.891104
chrII_510412	43.725	154	109	34	59	92	62	83	62	115	78	81	83	146	99	-1.22159
chrII_510734	48.2616	504	179	379	502	223	89	83	102	508	495	787	420	510	157	0.915669
chrII_510822r	51.9303	103	94	94	68	38	19	52	18	152	83	96	63	125	92	-0.0465146
chrII_519732	47.7408	250	105	84	92	163	69	85	68	174	233	132	136	108	152	-0.56251
chrII_519839r	52.8853	144	58	84	85	65	27	39	38	46	159	81	160	66	56	0.228829
chrII_519924r	41.5532	222	107	146	113	77	38	51	40	132	137	153	103	108	82	0.0357158
chrII_519988r	54.3799	94	126	158	105	81	40	102	50	176	101	141	120	152	179	0.471832
chrII_520083	52.1599	471	204	306	295	269	43	142	121	428	395	402	526	401	251	0.27764
chrII_520205r	35.9158	267	153	239	170	233	67	110	116	172	139	267	111	372	170	0.279893
chrII_520317r	46.7478	192	189	290	236	290	84	135	105	436	375	478	229	501	211	0.724489
chrII_520546	36.7755	150	65	138	45	50	150	92	68	110	134	138	36	110	86	-0.0732534
chrII_520683	53.6617	82	64	238	74	72	52	73	39	156	66	148	29	90	192	1.10786
chrII_520928r	41.8676	144	176	216	159	135	53	72	46	281	247	277	124	67	174	0.457708
chrII_520954	35.8304	151	119	117	103	97	36	41	25	53	265	59	121	205	94	-0.0150963
chrII_521015r	47.9163	271	130	103	118	106	35	56	30	126	96	181	83	101	34	-0.454338
chrII_521041r	44.197	124	138	251	128	137	42	71	63	229	78	80	75	92	145	0.681137
chrII_521278	48.347	192	123	76	78	95	28	33	44	116	94	84	71	131	356	-0.714454
chrII_521329r	40.5847	168	72	52	93	27	52	34	34	112	27	167	97	81	151	-0.295554
chrII_521405	48.4581	396	272	417	482	239	123	136	71	520	502	417	360	308	290	0.766188
chrII_521591	45.8395	144	225	256	185	190	66	86	79	166	213	234	168	174	148	0.493514
chrII_521787r	46.0003	388	68	203	124	91	46	89	57	133	205	270	149	414	241	0.326871
chrII_522392	49.3775	532	232	288	270	217	91	137	108	477	164	381	287	369	533	-0.0218868
chrII_522409r	37.6531	143	197	155	180	141	80	97	101	188	148	205	177	122	106	0.249622
chrII_522607	48.7443	261	126	219	192	170	80	67	43	371	162	261	196	136	90	0.494427
chrII_522929r	41.9159	83	56	39	25	31	0	38	6	28	43	59	50	30	102	-0.856482
chrII_523048	43.4339	255	195	189	236	219	126	78	44	230	199	231	112	147	194	0.222545
chrII_523631r	38.8869	163	148	160	284	200	54	99	70	244	233	149	139	300	157	0.787899
chrII_523696	47.9869	100	61	106	40	61	52	30	33	47	76	95	75	53	92	-0.0189094
chrII_523922r	51.3043	310	117	280	197	99	76	76	78	201	195	320	177	318	189	0.624679
chrII_523947	44.4799	54	60	146	179	151	36	116	25	154	116	115	92	753	54	1.8305
chrII_523948	39.3835	104	138	104	110	60	50	76	55	314	433	98	256	147	104	0.0889233
chrII_523951r	43.4214	419	214	163	114	266	113	182	96	161	199	126	161	678	176	-0.876534
chrII_524544	36.7562	73	71	224	32	99	27	33	30	152	102	261	127	58	144	0.389355
chrII_524739r	41.8779	369	160	391	223	388	90	109	58	204	297	366	289	285	314	0.576126
chrII_524791	35.4373	152	121	146	75	129	48	53	21	85	76	99	178	137	115	-0.142134
chrII_525277r	46.2483	141	198	125	108	210	40	60	245	128	82	182	208	316	119	-0.302953
chrII_525347r	60.616	276	152	410	192	245	122	130	116	216	172	340	211	343	703	0.722873
chrII_525376r	52.5189	181	175	184	178	148	79	140	91	277	241	166	154	451	293	0.293633
chrII_525714	30.4665	164	113	99	100	98	57	68	45	169	70	164	86	69	47	-0.163186
chrII_525770	45.9004	181	79	113	125	89	46	41	36	281	237	186	96	173	102	0.331967
chrII_525867	50.3027	298	68	70	71	54	31	71	32	126	69	96	64	107	37	-0.655151
chrII_525874r	47.1169	379	212	293	197	392	64	142	142	373	374	444	318	476	327	0.034258
chrII_525875r	46.8686	76	151	82	24	147	29	42	27	51	148	80	145	85	12	-1.15059
chrII_526172r	45.7921	216	160	189	74	115	27	52	77	186	111	81	58	220	80	-0.444965
chrII_526408r	38.8112	93	153	73	76	131	58	45	13	108	98	201	128	47	25	-0.454158
chrII_528725r	57.5098	229	236	146	277	252	91	158	65	195	485	255	127	308	171	0.0969808
chrII_528917	44.8403	208	161	218	190	224	92	101	77	318	199	259	167	190	396	0.434753
chrII_529121r	41.2942	142	83	112	41	96	43	38	34	260	136	358	147	98	378	-0.44963
chrII_529228	47.5984	174	85	272	76	83	37	73	30	105	85	139	76	260	104	0.481877
chrII_529309r	56.4547	66	61	53	44	64	29	34	25	54	49	56	44	61	29	-0.122834
chrII_529410r	51.8654	161	100	195	262	104	37	89	37	132	160	260	138	207	157	1.18298
chrII_529461r	39.6184	145	82	150	120	139	69	51	45	145	77	135	112	166	122	0.605762
chrII_529483	51.0183	157	227	297	115	150	38	96	61	161	149	215	167	166	128	0.141609
chrII_529491r	46.4004	114	66	48	12	78	31	47	53	81	69	77	63	59	55	-1.63421
chrII_529492r	46.4004	186	101	287	305	310	129	158	105	552	198	491	199	210	262	1.46
chrII_529685	46.9087	228	242	123	196	170	121	84	59	227	203	155	137	262	65	-0.316326
chrII_529818	39.894	213	215	20	41	180	106	137	77	89	185	75	47	415	198	-2.62882
chrII_529819r	42.2007	192	101	282	202	197	110	143	93	315	147	407	149	341	324	1.09146
chrII_529867	31.4231	77	141	123	27	84	11	55	20	203	82	21	59	94	95	-0.74137
chrII_529934	46.2942	211	90	70	28	59	17	62	14	106	40	46	28	79	30	-1.39609
chrII_531248r	40.3087	152	147	292	149	126	93	47	67	230	228	1596	170	192	268	0.717325
chrII_531281r	41.0249	116	95	94	60	123	41	65	45	117	71	224	131	50	77	-0.235654
chrII_531285	44.7112	104	154	87	23	73	45	40	15	47	79	111	169	47	119	-1.37124
chrII_531343	38.9825	136	99	60	63	204	25	56	23	61	81	55	35	53	72	-0.634059
chrII_531413r	45.5283	119	77	109	71	128	31	57	48	74	82	127	74	182	94	0.152843
chrII_531483r	44.8513	181	115	145	34	69	15	31	6	17	51	48	47	53	132	-0.856168
chrII_531650r	44.2295	81	114	109	19	219	41	49	58	96	257	47	57	302	141	-0.957021
chrII_531716r	47.8996	61	63	11	30	33	4	27	11	40	40	70	35	207	36	-1.41012
chrII_531899r	36.7783	72	69	84	93	24	13	29	22	40	70	138	152	72	62	0.624616
chrII_531997r	41.4277	157	63	99	66	100	27	30	23	104	205	97	94	44	121	0.00818252
chrII_532131r	43.3765	78	54	95	44	39	35	57	34	84	83	63	24	100	60	0.250753
chrII_546495r	53.1413	105	200	96	143	263	40	83	49	187	97	135	99	227	57	-0.06123
chrII_546586r	51.2104	58	123	135	105	150	50	62	102	280	185	188	98	184	201	0.710655
chrII_546667r	41.0364	238	281	93	123	80	37	74	27	236	85	94	125	135	172	-1.03155
chrII_546731r	57.0982	118	78	37	82	106	51	30	29	64	246	92	75	257	32	-0.448928
chrII_546792	37.6775	165	77	66	44	105	29	29	62	73	147	123	100	109	95	-0.783287
chrII_547755r	43.0692	281	285	157	98	226	111	105	60	320	407	198	187	376	219	-0.990195
chrII_547763r	38.4729	239	172	340	166	66	41	80	46	195	121	165	128	245	158	0.474832
chrII_547781	41.2665	154	94	161	214	207	37	44	53	134	132	101	78	174	103	0.970825
chrII_547817	34.0311	82	80	114	93	57	16	31	28	103	86	91	73	103	53	0.619242
chrII_548636	50.8233	180	123	132	101	125	96	104	24	168	217	238	162	309	74	-0.0955776
chrII_548640r	39.2473	290	242	194	123	168	95	150	77	326	270	105	114	410	202	-0.552409
chrII_548728	44.9929	244	275	235	219	199	124	133	90	375	560	311	248	281	150	0.0557062
chrII_548758	40.4665	326	134	268	102	123	74	91	64	242	341	270	240	207	197	-0.0835418
chrII_548826r	43.8132	95	89	63	51	76	24	41	20	96	70	12	36	388	61	-0.443835
chrII_549849r	37.4386	166	126	47	13	130	20	37	13	126	105	66	81	241	83	-2.36821
chrII_549851r	36.6245	87	98	34	70	65	33	23	19	50	245	69	70	49	50	-0.613887
chrII_549925r	52.2068	193	85	184	195	52	52	82	58	127	98	220	51	97	356	0.915083
chrII_549912r	39.2358	356	59	37	10	42	5	13	9	11	41	60	23	79	59	-2.61369
chrII_550329r	35.7374	169	60	155	106	79	25	92	30	327	98	177	131	145	132	0.679703
chrII_550328r	37.3207	143	79	129	79	41	42	37	25	36	59	135	50	28	71	0.20683
chrII_550500	41.5535	63	126	187	141	114	26	54	32	273	85	170	114	190	149	1.09174
chrII_550500r	44.6841	63	84	55	78	83	15	18	13	5	30	47	45	59	47	0.131301
chrII_550589r	40.1881	241	70	116	104	90	60	68	53	182	115	83	114	150	321	0.107142
chrII_560381	48.1823	117	73	66	143	99	22	109	47	161	133	244	70	76	118	0.441843
chrII_560583	37.6034	166	185	187	114	155	84	87	69	169	283	199	111	144	202	-0.0446692
chrII_560615r	52.1922	176	175	179	98	467	67	56	42	207	101	255	125	190	220	-0.190133
chrII_571698r	47.5339	153	58	58	58	173	63	81	58	126	198	87	15	266	249	-0.364848
chrII_607757r	38.011	593	241	308	250	344	143	152	124	374	223	364	179	285	325	-0.14361
chrII_607788	41.2767	100	104	124	33	28	39	32	21	17	49	85	62	179	100	-0.503789
chrII_608170	42.8093	188	108	129	70	119	37	35	39	140	102	78	76	122	171	-0.329916
chrII_608289	45.3125	128	135	148	77	152	65	99	63	201	243	258	151	193	111	-0.0860386
chrII_609251r	35.2307	99	103	126	53	73	25	58	18	79	58	118	98	319	109	-0.100302
chrII_609374	52.7803	245	216	288	166	106	97	138	77	199	189	403	272	234	469	0.160976
chrII_609568r	50.0848	486	100	243	187	290	66	97	52	136	149	226	83	200	321	0.314271
chrII_609681	34.0333	367	251	360	314	282	122	152	101	368	407	379	303	313	233	0.435104
chrII_612681r	50.5453	686	368	184	137	475	138	197	109	522	204	235	236	694	609	-1.42059
chrII_612732r	47.3058	144	94	220	106	97	51	67	51	139	175	176	101	204	136	0.653773
chrII_612758	45.7957	161	64	63	3	67	22	16	8	109	13	67	44	53	50	-2.62504
chrII_612879r	44.992	204	122	230	126	91	51	88	43	129	128	117	135	268	247	0.376721
chrII_612903	43.3943	182	125	163	77	121	50	73	38	186	215	206	147	153	230	-0.194915
chrII_612937r	56.9974	273	398	164	152	167	116	116	57	214	145	94	182	403	461	-0.858875
chrII_613181	45.9155	357	124	154	126	122	57	91	47	320	127	180	156	310	93	-0.279717
chrII_613271	49.2696	185	112	303	245	102	46	135	91	212	255	221	157	246	76	1.23695
chrII_613458r	43.8158	254	264	258	189	193	54	129	82	178	409	177	237	192	329	0.00467419
chrII_613530r	43.0543	249	73	199	123	256	29	92	49	418	106	285	215	101	186	0.546602
chrII_613637	60.0554	76	122	46	25	50	17	18	28	113	80	51	38	113	78	-1.32574
chrII_613619	40.5082	424	275	486	266	363	75	132	80	373	399	461	203	776	177	0.3293
chrII_613654r	48.8683	128	194	79	88	61	24	43	20	168	137	118	42	86	44	-0.691856
chrII_616733	47.2514	261	253	109	100	194	68	90	112	174	128	210	159	157	334	-1.06989
chrII_616742r	47.81	331	71	138	65	82	71	67	57	46	53	103	127	134	48	-0.381322
chrII_616748r	52.1172	66	58	63	6	61	21	36	31	54	2	1	0	107	34	-1.48879
chrII_616765	46.045	189	180	94	53	41	67	37	41	76	99	73	105	167	182	-1.18526
chrII_616956	49.1053	104	135	86	111	115	24	42	41	61	122	147	119	119	124	-0.0119441
chrII_616957	45.8724	139	159	190	146	122	19	74	58	276	146	231	97	355	120	0.409558
chrII_617116	42.1389	194	74	145	109	91	64	81	41	214	213	167	124	79	62	0.393854
chrII_617469r	34.5001	86	79	202	78	46	15	32	13	105	118	252	105	99	117	0.836714
chrII_617536	43.1699	557	484	790	440	443	178	282	202	827	623	595	400	928	672	0.419744
chrII_617645	50.5121	226	231	239	192	121	79	106	51	296	260	325	192	138	457	0.153889
chrII_617674	38.2375	55	79	27	25	42	12	42	22	63	17	86	13	98	62	-1.10099
chrII_617886	42.001	54	99	82	48	17	5	22	15	35	107	52	58	102	32	-0.0260591
chrII_617988	42.4893	166	107	129	27	207	63	72	64	72	55	126	51	181	146	-0.999478
chrII_618089r	48.0479	131	80	108	35	119	9	71	13	78	151	143	112	78	87	-0.515637
chrII_618116	57.9822	328	158	217	171	268	70	158	99	284	158	115	127	440	244	0.0558165
chrII_618180r	52.341	266	245	103	86	80	48	69	48	194	77	140	61	131	151	-1.21597
chrII_618216	43.9508	310	167	247	115	126	71	147	104	113	179	386	218	117	152	-0.187119
chrII_618435r	38.414	188	164	82	144	139	58	86	70	128	145	63	112	208	83	-0.38871
chrII_620890	33.0961	273	123	160	134	245	94	73	65	268	112	372	141	225	166	-0.0176946
chrII_620944	47.6564	284	522	474	363	269	140	121	99	393	338	331	323	498	289	0.310851
chrII_620945	46.6432	527	93	48	91	175	53	81	48	121	156	99	71	128	124	-1.34202
chrII_621132	38.2907	351	167	55	81	215	84	143	83	283	327	231	230	207	196	-1.5524
chrII_621237r	36.6714	96	97	62	70	67	37	64	29	105	121	58	56	126	36	-0.277192
chrII_621238r	35.3759	66	67	101	20	38	24	38	31	33	25	59	29	42	152	-0.395887
chrII_621245r	33.6615	110	209	135	78	83	47	61	53	127	79	92	137	140	153	-0.392493
chrII_621315	30.9233	279	274	329	427	199	84	68	72	488	357	469	346	302	432	0.737728
chrII_621316	31.4359	290	380	468	133	259	88	130	46	281	191	340	300	229	117	-0.269092
chrII_621486r	40.2077	177	77	98	99	64	18	76	30	88	120	134	101	83	133	0.0843367
chrII_621509	47.2797	98	64	85	88	58	39	65	25	142	189	149	341	71	91	0.442431
chrII_621576r	48.0133	85	64	21	11	62	29	40	17	234	19	54	53	76	47	-2.0148
chrII_621636r	58.5769	103	79	138	87	183	57	74	79	140	234	163	75	94	118	0.549795
chrII_621740r	48.0745	377	326	166	229	203	113	126	81	454	390	503	249	221	177	-0.570961
chrII_621867r	56.9698	147	76	145	104	128	48	24	55	94	89	164	119	227	106	0.520151
chrII_621868r	56.9698	62	56	97	96	47	29	51	26	112	122	62	34	103	30	1.01676
chrII_626035	36.9508	90	121	108	102	118	24	39	56	175	117	340	64	102	69	0.25733
chrII_626203r	57.1118	232	77	17	10	275	87	90	78	17	0	28	30	158	568	-3.0454
chrII_626298r	44.7684	291	178	108	132	275	114	183	142	140	128	140	113	164	282	-0.636578
chrII_626433	42.0579	192	268	235	167	143	84	62	58	261	196	180	171	146	146	0.0171344
chrII_626515	46.3726	95	55	23	22	16	15	10	10	52	1	62	32	53	30	-1.3753
chrII_626553r	51.773	184	165	165	119	160	111	115	100	197	182	154	113	253	140	-0.0689136
chrII_626759	41.6131	165	241	242	157	251	61	71	43	505	332	217	247	347	172	0.175064
chrII_626770r	53.235	121	128	107	115	134	24	84	66	180	106	98	30	172	67	0.103762
chrII_626834	60.4958	83	108	115	107	122	28	82	47	70	205	191	188	147	381	0.485081
chrII_626881	34.9232	123	62	185	41	84	22	13	19	21	28	5	26	78	78	0.219569
chrII_627062	52.2955	93	104	144	147	117	90	59	71	171	172	161	248	146	164	0.846901
chrII_627219r	56.4788	109	97	3	37	55	37	66	36	7	0	1	4	164	621	-2.72302
chrII_627400	38.3981	302	207	120	244	340	75	121	79	140	179	201	130	243	253	-0.21537
chrII_627404	43.6313	119	58	91	61	202	50	67	68	100	86	97	58	113	129	0.142363
chrII_646460	45.9595	226	135	227	165	256	121	111	51	281	360	407	189	342	125	0.435392
chrII_646807	37.4547	275	257	186	206	129	74	85	52	162	455	99	97	165	143	-0.175127
chrII_646892	51.039	97	65	55	14	94	30	57	23	47	47	44	18	83	156	-1.30681
chrII_646916r	38.6755	70	98	125	120	36	38	20	12	53	179	92	49	44	15	0.827196
chrII_646917	44.5278	203	100	89	90	87	30	71	80	129	129	132	135	576	103	-0.362327
chrII_646951	38.9459	60	117	18	1	23	11	3	7	14	47	37	21	42	16	-3.83743
chrII_647017	44.3668	350	84	160	90	180	55	73	47	168	60	202	87	111	70	-0.195058
chrII_685720	50.6147	112	128	99	81	121	53	55	53	146	153	114	89	149	384	-0.179584
chrII_685920	52.5359	82	56	157	177	119	19	53	37	134	109	181	70	77	100	1.64591
chrII_685965r	47.9716	227	106	178	103	143	54	78	64	151	221	221	61	477	113	0.085535
chrII_685974	36.2198	77	67	18	7	43	22	26	8	15	15	104	53	39	27	-2.41576
chrII_686222	39.1657	110	90	68	41	76	24	44	18	31	82	44	139	86	227	-0.675456
chrII_686247r	48.3971	105	125	86	208	72	33	82	91	179	176	115	205	68	145	0.554538
chrII_686325r	46.2658	181	93	122	126	78	39	93	46	120	152	189	87	123	104	0.256033
chrII_686467	42.9513	112	100	96	71	124	51	66	67	97	55	52	96	91	117	-0.10453
chrII_686560	40.6699	116	59	165	70	59	44	43	12	24	93	164	126	175	103	0.652301
chrII_690963	43.1325	134	146	94	83	90	20	50	26	76	25	93	74	76	93	-0.422184
chrII_690822	33.1474	137	87	1	32	36	23	18	15	19	39	13	4	55	11	-3.36784
chrII_691054r	44.9056	71	84	45	23	53	13	23	20	53	94	109	31	73	28	-1.05485
chrII_691306	45.4825	330	82	107	124	124	52	70	53	280	108	150	70	94	120	-0.14424
chrII_691328	40.9096	108	56	65	112	57	56	117	48	55	44	87	9	77	14	0.503998
chrII_691432r	35.9622	69	109	28	17	52	5	10	13	71	10	38	10	42	13	-1.79337
chrII_691620r	47.7182	68	73	10	8	23	85	19	25	62	133	164	15	27	26	-2.67288
chrII_691650	46.5005	433	340	454	268	210	129	116	120	514	314	519	186	526	508	0.102256
chrII_692162	36.7931	134	60	85	106	87	32	15	14	108	88	134	80	99	63	0.435858
chrII_692353r	43.7422	191	91	145	88	109	73	76	52	221	194	161	149	122	76	0.0620722
chrII_692645r	47.0935	119	59	146	140	121	66	73	35	182	70	139	139	95	134	1.11449
chrII_692720r	50.2564	133	102	23	52	76	45	40	9	127	28	55	34	85	289	-1.42352
chrII_692739	46.1024	66	102	41	54	67	36	52	37	118	58	28	125	349	27	-0.547673
chrII_692824	56.1275	154	91	116	80	218	86	184	47	165	125	215	108	210	134	-0.0190265
chrII_692905r	46.0712	143	123	296	179	221	48	50	64	175	115	375	153	128	242	1.06214
chrII_693247r	41.1103	118	133	189	157	203	55	111	49	217	252	189	75	171	190	0.720887
chrII_693592	33.5657	124	92	180	136	87	51	87	40	240	195	190	97	79	259	0.839766
chrII_693646r	43.2901	484	221	327	258	320	68	92	112	239	172	293	215	368	219	0.129168
chrII_705963	55.0281	278	120	244	319	252	171	116	100	164	212	356	217	449	200	0.977543
chrII_706023r	52.2831	636	117	279	212	202	50	84	35	227	134	187	132	569	170	0.199848
chrII_706132r	51.0844	78	124	3	29	28	4	4	8	29	7	4	42	24	56	-2.89251
chrII_706610	45.7903	196	73	152	90	81	26	40	46	168	204	183	28	191	103	0.2745
chrII_713370	37.4395	375	276	163	98	242	54	65	72	212	334	168	189	291	125	-1.13256
chrII_713373r	47.2877	135	97	123	143	63	81	84	54	106	187	166	141	287	93	0.526466
chrII_713411r	49.1644	117	266	81	100	51	22	61	35	75	93	111	74	98	61	-0.769637
chrII_713464	48.2889	170	165	322	139	119	103	134	47	299	171	278	121	301	152	0.556804
chrII_713465	48.0272	343	327	329	256	196	101	98	85	219	127	288	251	282	336	0.0376465
chrII_713497r	46.1533	311	387	206	336	299	84	163	96	233	340	365	176	278	430	-0.125715
chrII_713721	45.5674	81	69	55	72	61	30	37	15	186	1	54	79	152	53	0.0589279
chrII_713940	47.6551	164	66	103	154	146	40	58	43	130	149	162	84	130	101	0.652866
chrII_714156	49.4841	122	106	102	39	55	88	68	27	109	73	51	53	174	29	-0.649793
chrII_714260r	34.2289	118	64	152	133	83	28	27	42	165	184	192	90	144	110	1.03886
chrII_722734r	53.9569	436	264	176	63	202	143	126	42	170	171	110	81	340	197	-1.50279
chrII_722846r	50.8471	74	59	51	12	53	56	37	41	102	151	55	83	159	67	-1.21276
chrII_722940	51.7362	60	139	139	83	109	30	30	12	171	132	150	174	89	148	0.417217
chrII_723322r	52.3887	260	151	218	357	275	73	121	106	369	277	495	329	316	142	0.851068
chrII_723454r	34.9685	128	68	127	38	66	23	88	41	80	89	74	52	76	95	-0.193995
chrII_723496r	45.1478	63	79	68	60	38	50	57	13	100	74	78	77	59	54	0.110142
chrII_723521	41.3938	162	166	201	245	307	65	230	76	243	425	301	196	526	186	0.730103
chrII_723886	43.5587	542	250	364	169	261	69	134	118	264	361	426	342	940	222	-0.320046
chrII_727631r	44.1801	292	107	139	146	136	50	70	52	118	208	106	116	583	134	0.0269366
chrII_727783r	47.3808	240	84	102	63	78	30	43	10	45	31	119	92	72	34	-0.529348
chrII_727857r	44.8466	230	123	75	170	131	24	61	53	162	218	257	142	91	305	-0.213093
chrII_727870	39.5989	267	402	461	171	256	89	116	41	765	188	391	245	250	159	-0.0656584
chrII_727969r	50.4961	118	138	216	260	249	77	87	41	295	117	713	258	344	176	1.19019
chrII_728032	47.5115	95	96	103	95	158	45	75	28	53	162	67	73	173	104	0.32122
chrII_728917	46.5224	253	131	293	105	155	49	51	78	192	154	159	356	144	115	0.188145
chrII_729232	41.5518	392	307	245	239	219	106	139	78	277	303	299	311	234	199	-0.253384
chrII_729235r	44.3834	88	69	114	53	83	34	33	13	59	35	151	73	77	246	0.239638
chrII_729181	27.7178	55	131	79	73	56	19	12	30	95	142	71	88	107	44	0.0449782
chrII_729388	33.4277	221	78	190	180	177	83	102	57	178	260	346	133	133	130	0.850777
chrII_729469r	52.2997	230	120	123	144	254	74	121	77	86	96	142	118	268	100	0.000708103
chrII_738755r	58.8408	157	116	128	51	84	22	68	46	113	82	118	43	398	19	-0.527218
chrII_738769r	59.5917	122	117	131	72	126	20	40	19	87	97	129	32	47	46	-0.0722799
chrII_738908r	44.4529	123	233	123	151	248	75	96	64	237	137	164	83	437	180	-0.0832775
chrII_738913	46.0159	108	128	87	34	107	47	57	45	33	27	94	62	71	80	-0.936948
chrII_739037r	58.7515	82	109	91	87	70	50	38	31	71	222	224	174	134	44	0.16274
chrII_739086	56.5056	355	91	124	171	175	65	101	63	44	197	176	130	479	299	0.0806386
chrII_739203	42.9683	89	150	89	248	64	38	24	25	162	84	187	110	47	108	0.682313
chrII_739251r	38.2302	127	191	111	154	77	56	74	43	288	111	229	111	231	128	0.00543231
chrII_739292r	46.5124	244	193	124	114	207	80	95	74	141	202	165	164	305	377	-0.611521
chrII_741399	37.2232	382	272	318	288	308	77	114	105	300	315	420	344	374	428	0.189134
chrII_761316	41.992	232	169	364	229	246	81	123	75	349	376	381	217	275	354	0.816463
chrII_761645r	40.4496	83	71	67	38	110	32	39	37	65	142	103	36	319	124	-0.363023
chrII_761856r	49.2954	107	65	38	56	64	14	11	24	18	26	46	5	65	1	-0.524008
chrII_761926r	56.4592	261	179	154	105	141	83	87	83	116	212	151	117	183	167	-0.517446
chrII_762201	37.2101	380	270	371	395	193	192	206	89	412	436	389	318	518	208	0.559314
chrII_762243r	34.6743	90	157	207	91	41	47	55	32	134	128	175	39	78	110	0.385617
chrII_768297r	52.0754	553	522	506	431	457	220	274	164	596	601	557	430	760	601	0.0475197
chrII_768537	35.594	215	142	276	310	249	60	104	94	313	317	284	282	329	344	1.07138
chrII_779691	41.9132	307	89	196	72	148	47	101	44	217	49	320	57	191	78	-0.199165
chrII_780531	47.3141	284	77	212	85	58	18	47	25	107	101	138	65	240	56	0.15785
chrII_780625	49.2094	269	98	206	89	180	41	71	69	96	296	142	183	117	125	0.0151008
chrII_780744	45.0807	206	204	192	97	223	94	158	99	245	246	385	205	306	237	-0.382596
chrII_780873r	51.534	233	225	135	99	283	87	138	67	373	152	181	132	459	217	-0.763654
chrII_780980r	40.7747	328	98	265	174	160	46	79	34	212	192	354	183	260	224	0.593927
chrII_781031	45.312	107	131	183	41	122	93	53	37	264	96	262	78	158	207	-0.305731
chrII_781082r	47.4267	220	135	121	48	162	80	108	53	95	136	90	161	270	104	-0.963585
chrII_781163r	51.2285	224	180	202	189	121	65	56	59	404	147	252	228	124	133	0.238647
chrII_781221	48.7305	176	119	77	89	96	24	87	43	378	186	195	76	107	161	-0.513821
chrII_781248r	41.4739	202	66	109	338	143	57	45	75	198	159	215	122	193	61	1.19043
chrII_781271r	52.5856	195	89	484	143	78	60	87	41	333	71	195	64	128	144	1.26516
chrII_781331r	35.0292	133	54	193	161	109	39	54	41	260	123	193	170	780	137	1.41189
chrII_781556r	40.3882	134	63	59	79	67	48	63	28	86	83	104	78	266	98	-0.0832903
chrII_781564	38.8833	258	204	368	158	145	105	112	78	401	328	488	264	232	206	0.296836
chrII_781614r	40.7662	73	58	60	48	43	4	30	30	95	58	51	22	37	95	0.00215625
chrIII_22648	47.5713	355	101	112	63	152	48	33	27	153	84	168	175	115	111	-0.880499
chrIII_22649	47.5713	164	105	75	81	130	27	69	15	164	93	64	207	108	67	-0.457651
chrIII_22684	43.5106	570	313	642	388	425	114	240	135	687	536	541	513	494	362	0.519049
chrIII_22685	42.1958	61	101	61	34	40	13	20	18	9	67	23	35	16	22	-0.594964
chrIII_22773	38.329	225	85	122	159	183	51	120	57	229	214	162	117	337	209	0.372404
chrIII_22809	41.6365	121	139	71	57	55	52	50	34	57	93	81	68	186	118	-0.802318
chrIII_22917r	41.672	259	129	184	162	145	53	95	60	256	240	223	170	188	175	0.225993
chrIII_23010	54.6511	150	123	232	206	122	50	101	60	269	141	263	155	185	81	0.981503
chrIII_23258	41.8005	119	84	112	45	122	25	32	37	138	99	85	59	221	77	-0.266497
chrIII_23330	49.5004	117	134	34	100	49	42	65	30	85	215	65	139	65	101	-0.780309
chrIII_31571	38.6849	76	113	142	122	137	34	66	43	151	248	139	62	122	38	0.753907
chrIII_31653	44.968	230	124	304	292	186	80	168	115	350	259	461	161	296	325	1.15281
chrIII_31705r	31.4917	141	69	73	50	87	25	38	33	120	134	111	21	33	143	-0.419158
chrIII_31885r	46.5254	486	249	301	268	339	139	135	173	408	556	428	310	362	189	0.00444216
chrIII_31936r	33.305	99	104	85	28	118	43	55	30	92	68	53	50	49	113	-0.877982
chrIII_31919	36.688	170	223	408	147	357	48	126	97	323	220	443	295	328	382	0.514357
chrIII_31967r	37.2756	245	124	362	236	238	85	160	72	236	250	377	257	482	171	1.05382
chrIII_32005r	39.1085	93	250	141	91	115	30	74	31	153	135	120	101	76	53	-0.272792
chrIII_32115r	54.4886	133	103	39	35	27	21	29	36	78	109	52	46	86	87	-1.40496
chrIII_32218	44.3169	85	71	57	92	46	19	49	15	181	49	71	114	30	40	0.224723
chrIII_32335r	46.554	106	71	48	79	73	40	48	25	30	94	97	14	88	79	-0.159632
chrIII_32300r	46.1625	186	119	61	61	53	51	67	43	95	74	164	76	72	97	-1.00959
chrIII_32353r	33.8597	104	115	128	92	138	39	72	30	76	241	160	173	275	246	0.23144
chrIII_32402r	48.3923	442	388	415	386	570	185	224	139	534	489	676	392	567	491	0.217709
chrIII_32620r	40.5953	136	59	58	31	222	45	121	75	160	155	69	43	151	110	-0.79995
chrIII_32693	44.9501	186	67	357	139	93	69	60	36	202	253	222	202	155	265	1.30226
chrIII_32699	45.2616	107	91	105	106	119	26	125	30	94	156	109	85	57	75	0.386603
chrIII_32893r	47.1751	124	266	114	82	135	42	67	56	250	208	439	186	410	99	-0.742169
chrIII_33055r	35.7904	130	120	138	92	41	42	60	39	113	89	243	157	182	143	0.0970282
chrIII_33172r	46.055	102	86	93	31	98	44	27	26	33	101	154	73	300	113	-0.602498
chrIII_34482	48.1449	178	81	59	113	27	53	42	41	186	206	184	76	101	71	-0.189706
chrIII_35028	37.8157	163	104	163	94	150	53	52	56	110	215	214	119	232	40	0.1906
chrIII_35029	38.6493	105	75	105	89	66	31	48	28	128	50	155	98	80	121	0.4159
chrIII_35132r	38.9502	207	97	406	123	111	82	142	35	250	190	341	93	180	311	0.914849
chrIII_35296r	47.7895	78	54	135	136	105	36	30	32	148	133	153	148	201	136	1.39458
chrIII_35299r	45.7509	198	94	73	72	117	32	53	34	58	97	105	18	68	119	-0.606517
chrIII_49074r	54.5762	190	59	251	138	178	47	69	50	160	124	241	117	203	124	1.15051
chrIII_49113	48.8606	236	63	164	124	90	37	54	37	182	90	245	288	112	72	0.580516
chrIII_49115	48.0521	77	180	145	140	114	49	69	49	84	171	241	147	103	262	0.490113
chrIII_49114	49.1494	266	152	237	103	259	37	85	63	330	89	222	210	270	177	-0.124364
chrIII_49420r	36.8605	147	109	70	136	69	39	34	14	118	125	154	69	195	41	-0.0408601
chrIII_49484	48.321	150	58	86	81	255	39	67	35	142	110	74	49	34	128	0.178108
chrIII_49485	47.3948	145	93	35	64	64	21	33	26	83	79	38	30	61	63	-0.967076
chrIII_49563	43.8615	156	65	332	188	99	33	89	65	225	215	161	143	293	256	1.64181
chrIII_49681r	53.4145	536	295	562	297	305	114	212	116	280	330	426	299	266	416	0.301736
chrIII_49722r	50.3412	210	120	185	121	224	79	141	53	189	207	292	182	175	212	0.192582
chrIII_49852r	38.7125	86	79	162	52	62	29	56	28	65	81	90	86	99	17	0.363167
chrIII_49851r	40.252	282	162	191	157	198	79	121	83	199	193	289	95	225	126	-0.0178539
chrIII_49893	51.2958	130	119	83	39	319	96	107	47	81	203	160	90	213	158	-0.923785
chrIII_49995	49.6191	71	123	19	55	65	21	9	12	117	103	111	33	77	38	-1.23276
chrIII_50025	54.972	376	134	141	91	223	130	218	123	112	143	139	74	404	333	-0.700242
chrIII_50068r	50.4227	90	73	42	27	129	22	33	50	237	63	91	38	106	124	-1.01843
chrIII_50078	41.7111	189	152	120	119	716	40	104	63	139	247	102	136	184	127	-0.231955
chrIII_50116	48.1805	856	66	59	66	43	44	42	16	102	50	107	43	19	36	-1.51046
chrIII_50162	52.8835	59	78	45	48	101	32	31	23	76	90	56	43	47	44	-0.286543
chrIII_50189r	64.6112	109	66	45	50	57	54	40	32	114	85	62	26	165	13	-0.529086
chrIII_65027	33.8938	102	81	64	108	49	52	35	11	94	194	136	55	203	40	0.200903
chrIII_65155r	37.1921	86	142	146	30	78	8	24	45	105	44	50	45	31	40	-0.623947
chrIII_65407	40.0981	246	96	155	147	140	37	85	23	175	161	188	112	54	576	0.308774
chrIII_65496r	44.1727	114	63	66	51	88	25	29	18	147	161	244	77	99	128	-0.252974
chrIII_93231	51.8474	593	180	128	83	382	133	221	139	281	310	140	107	517	611	-1.38596
chrIII_93358r	44.2337	108	142	268	176	133	48	77	53	254	144	242	207	269	136	1.05287
chrIII_93428	45.979	111	108	38	24	172	29	38	47	63	47	35	41	61	31	-1.63748
chrIII_93632	50.5798	141	82	135	98	114	72	41	27	169	66	115	56	173	63	0.390287
chrIII_93748r	39.3907	148	103	35	14	38	15	21	15	27	99	69	5	83	37	-2.26304
chrIII_93916	45.9702	57	55	49	14	131	28	68	32	99	6	13	82	64	73	-0.889583
chrIII_93932r	53.9835	63	56	119	50	66	13	32	23	18	14	62	129	57	68	0.616344
chrIII_93931r	50.0722	144	247	144	122	192	54	134	69	242	76	56	103	217	233	-0.30483
chrIII_93857	48.8616	191	110	12	3	109	58	43	26	101	89	125	48	174	55	-4.25183
chrIII_93984r	35.6708	239	134	97	124	86	54	42	43	195	244	155	116	150	61	-0.394464
chrIII_94144	58.951	153	143	154	70	155	94	114	52	136	77	206	113	133	121	-0.30318
chrIII_95069	41.8952	417	190	609	378	468	141	134	87	724	473	400	324	622	423	1.08019
chrIII_95136r	43.4799	141	220	67	77	174	105	43	55	160	94	133	74	75	128	-1.07646
chrIII_95305	50.3045	141	105	89	77	120	47	44	48	246	44	183	103	149	134	-0.283719
chrIII_95347	46.4704	382	196	217	118	160	48	79	58	208	317	297	168	286	106	-0.523767
chrIII_95375	51.5891	78	111	119	100	178	64	200	61	185	68	121	91	477	87	0.472331
chrIII_95376r	38.6848	56	110	96	124	46	28	39	8	62	106	74	71	67	31	0.73357
chrIII_95437	42.4098	235	129	166	132	232	59	112	49	229	108	293	202	212	193	0.0562771
chrIII_95495r	45.6387	158	192	140	117	187	44	28	33	118	159	217	110	128	141	-0.21385
chrIII_95637r	43.4187	91	146	112	12	147	43	42	36	147	185	113	107	112	39	-1.57149
chrIII_109198	57.8906	95	65	54	47	23	26	27	14	65	51	125	87	50	75	-0.354048
chrIII_109476r	51.8017	437	241	439	262	344	78	178	92	362	317	460	245	387	259	0.336497
chrIII_109525	44.0398	112	61	153	116	118	48	44	13	74	72	83	100	109	13	1.00659
chrIII_109538r	51.6674	361	188	138	125	94	27	97	43	118	150	141	106	109	117	-0.706964
chrIII_109612	42.7071	211	125	52	80	167	132	97	39	197	172	69	139	134	158	-1.02111
chrIII_109615r	37.7388	380	230	298	379	222	85	211	121	388	381	388	268	549	170	0.510117
chrIII_109855r	40.6376	636	100	148	106	106	56	69	17	173	107	84	126	114	100	-0.657864
chrIII_110026r	39.9866	482	221	309	130	157	109	114	80	295	259	413	223	175	133	-0.463156
chrIII_110208	41.2473	71	78	49	25	63	44	49	32	113	79	81	138	119	102	-0.872886
chrIII_131025	51.5665	163	67	187	142	151	42	95	55	369	271	252	84	79	149	0.976017
chrIII_131036	55.7752	78	57	31	66	63	34	19	73	62	76	159	66	39	44	-0.205133
chrIII_131166	37.3851	82	84	182	36	55	27	35	27	116	79	23	57	46	80	0.128812
chrIII_131190	44.4131	104	94	121	59	119	22	36	18	127	126	91	105	138	48	0.000572986
chrIII_131213r	34.5684	68	57	34	85	190	71	45	33	113	211	53	49	45	68	0.151133
chrIII_137856r	43.3029	267	143	60	107	63	71	48	39	139	158	150	136	167	241	-0.959514
chrIII_137877	49.356	100	93	114	69	238	44	43	33	94	65	89	60	199	372	0.122005
chrIII_137907r	43.3585	59	71	74	56	56	39	54	17	149	96	290	114	112	34	0.241932
chrIII_137970	57.0075	306	84	87	60	105	30	79	66	75	108	177	128	230	126	-0.837189
chrIII_138061	64.517	68	134	55	64	108	33	95	42	92	51	153	159	274	289	-0.461194
chrIII_138078	55.0642	146	111	218	71	165	49	48	35	129	132	185	102	194	87	0.178658
chrIII_138078r	39.1289	78	57	77	143	141	41	33	25	134	109	147	114	90	133	1.01812
chrIII_138462	44.4402	194	122	74	127	130	51	64	28	195	137	221	83	317	266	-0.337878
chrIII_138557r	59.2493	106	57	155	129	120	28	51	48	189	161	201	72	142	177	1.19376
chrIII_192125r	39.733	160	131	278	185	176	41	58	52	170	182	286	110	320	157	0.920122
chrIII_192150	40.6231	411	205	288	203	321	113	138	116	441	282	288	342	443	198	0.0202209
chrIII_192239	35.4208	58	60	64	72	103	23	30	28	69	72	115	102	101	16	0.497264
chrIII_192471r	44.3014	213	70	63	44	76	31	41	13	131	75	71	105	56	30	-0.907421
chrIII_192491	49.3967	818	617	982	636	663	221	348	311	956	600	1028	645	713	400	0.40985
chrIII_192530r	48.1655	75	80	113	139	71	27	68	38	113	128	235	92	94	64	0.998899
chrIII_192603	53.5112	123	104	180	74	114	99	140	75	70	54	113	73	207	207	0.252432
chrIII_192695	38.5119	134	101	154	128	120	28	75	48	155	119	135	84	111	113	0.558204
chrIII_192700r	46.3659	128	100	191	125	107	52	107	37	249	100	213	123	77	215	0.721459
chrIII_192876	40.0337	173	184	194	220	175	30	95	52	96	291	170	254	133	240	0.490595
chrIII_192906r	43.2156	213	157	203	140	133	50	80	24	247	204	330	108	200	150	0.143658
chrIII_207303	46.5912	119	54	126	110	113	26	45	19	88	452	165	68	99	60	0.893192
chrIII_207373r	42.8145	240	145	313	226	193	78	91	100	242	252	317	184	517	154	0.807221
chrIII_207458r	42.9446	244	143	271	173	269	86	150	128	341	221	356	101	175	139	0.493779
chrIII_207521r	39.8844	193	107	75	69	61	51	69	41	112	191	131	49	206	142	-0.711665
chrIII_207556r	36.1024	490	550	325	337	382	135	237	106	435	379	627	492	668	379	-0.41093
chrIII_207626	46.8474	265	57	222	165	80	46	47	49	176	97	262	98	304	92	1.01858
chrIII_207731r	42.0737	207	183	140	49	167	108	82	74	309	212	187	150	164	189	-1.05779
chrIII_207736	32.1824	167	185	219	78	83	171	82	37	301	233	281	261	146	167	-0.2502
chrIII_207774	36.3845	89	82	175	89	102	51	82	41	329	145	282	140	263	93	0.794056
chrIII_207871	38.8874	79	60	74	119	117	33	40	26	96	69	149	116	38	102	0.792281
chrIII_210911	67.3128	169	153	252	58	277	69	124	56	343	152	140	63	218	183	-0.247798
chrIII_210915	73.086	250	177	94	41	75	33	68	61	100	99	135	101	55	88	-1.56463
chrIII_210966	41.3245	568	73	165	164	127	39	78	45	355	284	272	157	100	127	0.101838
chrIII_211006	63.0464	185	70	91	96	102	62	84	86	170	135	192	57	143	75	0.0584949
chrIII_211023r	54.1233	112	102	250	149	50	51	56	68	323	148	208	113	168	151	1.11717
chrIII_211046	56.9575	208	77	116	133	312	48	131	68	169	243	125	107	206	124	0.327396
chrIII_211047	56.9575	264	171	192	137	161	43	84	70	124	201	255	86	244	191	-0.124958
chrIII_211268r	51.0991	150	58	115	96	29	8	16	5	72	38	30	4	69	29	0.508452
chrIII_211376r	47.4838	200	78	125	61	74	14	74	30	63	61	82	53	61	116	-0.237172
chrIII_211431	63.1251	239	68	189	23	174	52	33	21	106	93	87	159	72	51	-0.744833
chrIII_211431r	51.5134	360	184	159	98	223	110	124	79	155	156	80	89	208	219	-0.790274
chrIII_211432r	51.4261	129	78	8	3	41	51	60	48	71	56	21	53	198	208	-3.9542
chrIII_215191r	53.6822	97	56	15	0	34	22	18	8	33	47	46	4	36	61	-4.23931
chrIII_215195r	49.2984	466	79	150	71	101	53	59	35	111	206	85	55	178	135	-0.571415
chrIII_215197r	49.3458	127	72	117	70	75	34	89	49	333	71	157	36	317	149	0.199745
chrIII_215196r	50.7352	120	55	136	100	94	34	31	12	129	67	124	92	129	63	0.846249
chrIII_215199r	47.3571	388	184	252	115	220	68	75	56	166	117	129	50	186	190	-0.403553
chrIII_215268r	60.0443	202	112	18	47	114	47	73	55	98	243	8	42	135	178	-2.0181
chrIII_215348r	39.2408	154	90	172	123	154	18	72	46	239	261	204	124	191	71	0.600532
chrIII_215399r	62.2447	298	77	18	15	79	56	88	32	0	57	16	50	115	134	-2.87078
chrIII_215541r	54.6471	530	389	274	157	247	134	208	135	523	197	227	176	302	523	-0.916256
chrIII_215646	48.7567	226	84	161	126	112	53	87	79	90	43	78	60	126	116	0.37505
chrIII_215728	48.7063	140	164	323	74	46	76	41	59	174	56	140	40	159	75	0.183862
chrIII_215832r	50.4824	78	132	81	90	48	41	35	32	105	43	104	78	184	73	-0.0100185
chrIII_215903	45.3648	84	130	93	125	86	17	14	10	194	116	87	82	50	69	0.310407
chrIII_215916r	49.7231	239	116	201	151	231	133	215	78	331	215	301	117	208	240	0.36861
chrIII_215941	38.2396	164	95	267	93	266	78	123	85	331	299	218	100	206	378	0.581342
chrIII_218972	39.6637	323	211	261	285	147	91	97	64	366	221	332	482	290	258	0.368694
chrIII_219077r	52.578	68	146	32	43	44	9	23	13	74	50	62	64	25	20	-1.20511
chrIII_219223r	40.5764	226	56	104	122	141	22	128	36	94	106	116	118	121	49	0.389423
chrIII_219238r	45.9645	231	160	422	248	178	31	117	70	389	256	439	184	178	234	1.02793
chrIII_219411	35.8709	264	297	377	228	290	79	158	71	517	289	223	426	177	196	0.288755
chrIII_219538	47.9551	125	83	82	106	141	31	75	33	152	94	120	89	74	411	0.193406
chrIII_219712r	39.6478	197	152	212	243	129	64	83	71	276	453	321	176	263	286	0.699797
chrIII_219846	53.8447	218	132	91	52	73	35	33	29	96	91	136	63	191	79	-1.06429
chrIII_221161r	54.7251	141	97	53	54	142	46	38	29	144	49	89	77	67	64	-0.847268
chrIII_221354	47.1701	364	160	255	204	203	75	91	67	222	266	390	181	406	231	0.226953
chrIII_221365r	43.2036	133	136	65	29	58	20	40	20	71	36	256	80	45	145	-1.44523
chrIII_221463r	36.7256	54	60	49	85	69	25	50	14	65	23	146	100	81	66	0.503161
chrIII_221581r	42.3857	193	99	195	148	65	84	52	47	223	88	246	183	441	233	0.605057
chrIII_221689	45.646	175	140	134	54	96	39	39	43	119	175	132	67	105	87	-0.677417
chrIII_221855r	38.5227	648	57	373	289	254	122	173	52	341	411	351	413	236	143	1.22167
chrIII_221889	50.2312	385	324	164	261	256	122	152	71	338	325	236	244	307	507	-0.481609
chrIII_222116	45.507	271	129	477	249	430	104	159	88	303	323	539	373	200	199	1.18213
chrIII_222202r	44.3265	212	111	211	77	275	49	40	60	241	247	294	195	137	181	-0.0279398
chrIII_222233r	42.0022	66	55	64	2	24	10	25	5	43	30	76	29	32	117	-2.12764
chrIII_222383r	46.9384	299	127	261	159	110	35	37	46	202	227	175	177	121	117	0.360697
chrIII_222396r	49.1891	121	92	51	47	86	20	41	21	137	47	82	72	89	155	-0.837984
chrIII_222410r	55.1001	105	137	207	154	105	67	95	38	138	175	235	60	299	130	0.820031
chrIII_222430	46.871	146	79	159	151	117	48	136	38	93	131	100	165	80	155	0.856926
chrIII_222574r	54.4954	147	69	131	54	143	44	49	152	155	99	134	98	148	156	0.00289367
chrIII_222686	47.1511	173	151	72	95	162	69	80	67	133	102	125	116	91	119	-0.688667
chrIII_222808r	63.3268	144	179	413	204	255	87	81	109	238	179	198	70	240	274	1.07989
chrIII_222809r	64.1384	175	160	389	186	250	102	131	76	535	170	261	210	204	214	0.925615
chrIII_222834	40.4601	269	136	276	201	136	47	69	29	156	85	153	186	132	163	0.603569
chrIII_222866	42.0801	152	113	188	88	219	61	63	44	141	105	213	174	71	295	0.211483
chrIII_223028	49.1746	82	57	73	63	106	31	27	18	162	23	128	24	120	93	0.286313
chrIII_223128r	50.5104	134	152	358	184	137	95	64	50	247	103	164	203	199	206	1.08229
chrIII_223152r	46.9502	105	289	196	79	80	21	97	36	253	105	160	97	92	99	-0.367338
chrIII_241495r	44.2057	444	117	143	139	74	40	78	39	214	180	271	149	160	67	-0.34825
chrIII_241616	51.6287	225	66	173	65	205	124	40	63	278	91	72	118	248	161	0.0880369
chrIII_241617r	44.9654	101	58	53	27	73	26	48	35	118	42	160	76	95	76	-0.754929
chrIII_241746	45.5476	215	150	33	22	227	68	136	73	153	154	64	24	277	435	-2.50979
chrIII_241747	48.4483	1237	439	40	112	489	176	253	152	121	153	107	37	349	625	-3.13467
chrIII_241799	48.6518	77	54	38	39	58	64	27	12	116	31	49	18	124	82	-0.44123
chrIII_241803r	44.1108	106	87	14	26	96	42	35	43	65	27	83	92	34	47	-2.00794
chrIII_241802r	44.1108	193	159	190	96	152	63	80	43	242	147	233	89	125	170	-0.1505
chrIII_241849	49.8989	236	241	309	217	169	87	147	82	265	154	326	154	200	334	0.361481
chrIII_241959r	43.9151	151	55	212	105	101	27	47	35	74	180	34	150	122	96	1.02766
chrIII_242312	40.5391	211	174	247	196	143	45	106	61	322	252	440	251	159	432	0.470384
chrIII_280798r	45.1192	131	89	102	137	91	27	49	21	131	83	110	106	163	79	0.457729
chrIII_281159r	35.0339	72	70	121	94	67	87	16	38	206	104	67	65	128	28	0.863953
chrIII_281309	32.9243	56	60	137	69	101	18	34	35	109	52	79	70	60	27	0.991611
chrIII_281569r	48.7412	158	96	186	125	132	92	80	38	63	184	150	133	166	98	0.595857
chrIII_281824	39.8181	224	101	265	209	211	66	88	126	439	450	200	268	99	236	0.97419
chrIII_281873r	54.0066	169	112	126	87	108	63	95	51	218	101	184	157	116	290	-0.128346
chrIII_282039r	47.4196	168	154	183	171	190	89	79	50	246	176	400	136	228	345	0.411895
chrIII_282063	44.27	131	69	83	90	50	48	39	20	170	20	100	135	56	69	0.188597
chrIII_282206r	36.4976	417	275	404	275	339	90	129	105	416	297	522	383	419	278	0.24387
chrIII_282227	39.3225	145	138	196	177	78	45	99	27	255	173	300	149	120	224	0.674186
chrIII_282285r	46.6404	115	58	62	69	109	41	35	19	121	49	114	88	92	126	0.0104703
chrIII_282460r	42.7207	169	178	332	285	169	127	109	77	210	303	332	191	234	143	1.1032
chrIII_282578	43.0484	219	192	122	139	164	93	112	37	160	259	175	105	97	136	-0.384761
chrIII_282578r	39.3697	90	97	116	39	103	57	42	36	95	286	235	34	81	92	-0.287652
chrIII_282579	38.02	330	319	266	226	330	55	112	76	228	262	195	308	520	156	-0.159785
chrIII_282752	42.5284	117	100	119	60	89	56	72	44	88	81	157	102	164	35	-0.12661
chrIII_282812	37.8452	60	98	39	46	90	12	46	19	100	69	55	97	107	131	-0.612257
chrIII_283116	47.617	139	78	97	74	75	44	59	31	120	75	80	75	74	93	-0.00605988
chrIII_283142	34.9198	79	101	33	48	158	35	69	45	67	146	157	19	75	94	-0.896447
chrIII_283327	37.9046	94	102	143	129	96	64	47	48	174	160	141	103	114	138	0.744945
chrIII_283364	49.4908	266	193	237	82	168	101	62	40	482	70	202	53	146	103	-0.503979
chrIII_283582	36.1258	135	95	206	103	62	50	109	26	172	181	133	135	234	241	0.621266
chrIII_283591r	46.1654	93	137	175	75	108	14	48	48	134	212	201	95	89	53	0.206748
chrIII_283647	52.7301	583	75	163	97	188	33	98	48	176	191	311	127	143	286	-0.371779
chrIII_283779	47.6655	143	104	271	202	90	49	80	35	338	185	388	198	155	123	1.23862
chrIII_283843r	38.1403	293	62	45	172	142	10	59	31	194	108	92	140	162	48	-0.142843
chrIII_283983	43.4391	128	72	51	115	190	32	77	23	123	86	52	179	76	365	0.0460272
chrIII_283984r	51.2644	121	133	58	54	79	45	58	29	54	216	114	38	98	77	-0.943262
chrIII_284175	47.2093	187	199	190	134	150	216	80	67	162	120	352	176	124	104	-0.0425232
chrIII_284208	54.994	245	225	207	137	144	60	101	53	306	134	274	223	235	213	-0.248983
chrIII_284472r	44.2547	84	230	166	222	99	35	37	34	208	135	125	145	90	80	0.696263
chrIII_284471r	44.1531	60	78	50	78	180	9	76	45	80	55	56	145	26	120	0.16187
chrIV_33612r	49.5042	97	83	82	57	102	64	46	55	58	111	67	32	126	127	-0.137074
chrIV_33768r	45.6459	55	163	252	121	174	53	41	58	207	177	217	179	93	186	1.04749
chrIV_33883	44.741	137	161	60	88	48	58	55	118	203	161	155	63	93	89	-0.766939
chrIV_46743	47.2704	71	136	94	96	67	26	18	12	162	127	92	112	143	80	0.179591
chrIV_46843	38.2209	161	57	148	92	95	56	51	25	266	131	226	71	117	140	0.608731
chrIV_46984	36.2184	196	87	179	122	89	55	69	51	240	141	208	128	186	169	0.48644
chrIV_47030	52.5812	105	124	35	48	94	30	44	40	60	58	74	68	363	52	-1.2167
chrIV_47079	46.8254	126	63	133	44	121	63	83	72	167	79	139	135	239	126	0.0267258
chrIV_47080	48.0297	185	72	47	150	29	37	11	45	102	127	66	135	125	202	-0.0392231
chrIV_47395r	40.2608	173	87	49	99	133	48	105	51	87	136	119	117	211	117	-0.458447
chrIV_47454	52.1599	164	83	195	152	125	92	134	59	96	60	94	59	129	72	0.880064
chrIV_47524r	37.0814	106	100	86	142	161	58	54	51	219	173	194	161	197	103	0.420365
chrIV_47579	42.6892	55	57	155	41	41	10	29	16	165	49	72	84	60	45	0.710287
chrIV_47604	46.4791	421	222	317	323	260	130	118	82	350	442	482	640	312	449	0.381316
chrIV_47605	48.3619	307	86	211	128	132	84	87	39	272	216	365	192	112	93	0.343547
chrIV_47620	42.4356	372	202	246	196	231	89	102	75	260	253	336	293	230	325	-0.034741
chrIV_47696	45.2372	467	351	391	314	439	150	185	129	424	437	382	257	285	261	0.0545721
chrIV_47937r	49.2632	87	117	98	62	97	59	51	84	100	17	200	50	330	61	-0.158883
chrIV_63102	53.8824	157	98	67	84	65	76	60	66	71	122	75	65	57	161	-0.417232
chrIV_63478r	47.4744	85	115	72	30	235	18	70	22	80	34	78	48	154	79	-0.913315
chrIV_63616	48.523	132	376	121	66	118	42	78	68	242	83	67	109	152	223	-1.20247
chrIV_63617	51.7865	279	230	36	4	308	68	190	81	99	3	8	32	279	425	-4.22488
chrIV_63676	42.3299	155	69	25	69	37	22	40	28	28	81	53	79	70	72	-0.925549
chrIV_63760	53.1648	168	137	286	82	143	62	75	50	268	136	277	157	107	129	0.210097
chrIV_64051	45.7629	243	77	239	165	98	54	94	58	190	234	311	190	339	138	0.880148
chrIV_64134r	56.3534	438	254	106	15	248	106	301	88	110	159	59	43	474	192	-2.94527
chrIV_64135r	53.8997	97	100	69	127	191	23	54	43	209	138	235	63	50	88	0.243438
chrIV_64251	45.4125	85	87	47	80	103	22	32	34	26	68	142	47	29	68	-0.18132
chrIV_64555	42.6084	304	290	161	113	78	48	91	45	183	107	196	94	342	93	-0.92509
chrIV_64609r	35.8552	149	112	107	111	92	36	55	33	170	102	143	97	75	87	0.0445817
chrIV_64667	43.2048	472	144	241	288	274	102	110	56	379	242	462	318	263	395	0.381776
chrIV_64668	43.8238	428	186	227	107	129	47	63	63	389	148	297	228	192	49	-0.606442
chrIV_64696r	44.3951	93	143	161	129	146	49	74	54	105	258	240	97	79	182	0.554932
chrIV_64914	48.1414	68	125	67	97	34	24	33	27	88	72	53	106	43	23	0.0615563
chrIV_68218r	39.2839	95	91	134	49	61	30	30	18	72	98	107	34	34	130	0.00670057
chrIV_68251r	36.502	219	131	223	219	315	78	96	79	262	226	212	100	214	121	0.699456
chrIV_68353	54.9617	171	180	135	158	120	73	234	54	187	197	201	115	52	263	0.00543366
chrIV_68463	45.2647	88	54	71	293	105	12	41	30	62	86	158	29	49	27	1.51119
chrIV_68476r	50.3587	175	99	133	134	98	53	77	39	101	142	185	38	127	99	0.334946
chrIV_68534r	36.5654	141	129	26	82	82	90	47	37	71	98	172	77	72	35	-1.20897
chrIV_68533	45.5125	86	152	176	75	128	71	58	30	90	90	49	117	99	198	0.178111
chrIV_78473	51.1956	169	121	208	140	250	73	105	69	200	292	310	216	318	154	0.528071
chrIV_78478r	45.1587	118	103	98	64	85	84	90	41	93	117	143	136	117	75	-0.233627
chrIV_78686r	45.4205	297	128	262	94	164	85	83	41	198	680	274	150	141	94	-0.0648172
chrIV_78687r	43.5103	225	166	173	137	277	85	116	81	260	294	295	162	254	215	-0.0629836
chrIV_78775	47.6626	133	170	73	71	28	9	54	6	97	70	90	64	68	129	-0.835197
chrIV_86585	50.3996	428	234	156	168	186	161	125	83	206	195	295	212	126	167	-0.678387
chrIV_86725r	42.1287	154	125	125	61	64	18	63	26	96	103	159	158	115	235	-0.447356
chrIV_86748	48.616	235	112	207	153	192	92	103	59	290	170	315	219	191	123	0.438945
chrIV_86925	45.85	301	330	349	229	267	166	241	199	494	255	524	277	403	400	0.0665526
chrIV_87037r	44.5701	60	80	66	150	137	21	47	43	73	114	90	97	51	83	0.853847
chrIV_87047r	54.0501	219	86	128	90	144	37	58	22	231	190	54	41	221	154	-0.048397
chrIV_87048r	52.5581	105	173	108	91	36	75	38	56	145	61	80	55	85	37	-0.230679
chrIV_87146	58.0473	86	92	44	34	82	29	89	22	250	103	22	45	270	117	-0.964116
chrIV_87558r	53.9657	300	274	205	223	125	62	97	42	158	150	288	237	100	266	-0.156421
chrIV_87616	31.6481	229	220	166	232	192	78	118	68	550	218	327	176	253	209	0.095599
chrIV_87708r	51.7524	480	197	161	103	328	232	139	147	388	330	231	129	343	277	-0.99048
chrIV_88293r	40.9238	83	70	79	100	32	26	7	13	100	70	114	41	68	46	0.53551
chrIV_88500r	47.5823	87	96	111	23	129	25	28	43	55	27	133	58	74	118	-0.703339
chrIV_88612r	50.0792	275	69	174	123	152	32	120	55	221	99	226	97	127	134	0.436448
chrIV_88611r	48.104	158	155	267	187	89	41	56	24	170	245	245	102	71	173	0.77279
chrIV_93013	48.2634	285	124	312	143	122	59	75	44	169	183	254	109	160	90	0.445609
chrIV_93097	46.4527	150	141	166	62	185	88	89	67	232	205	141	118	115	230	-0.326079
chrIV_93118	62.0626	69	56	1	16	32	14	21	26	70	92	245	27	67	68	-3.08977
chrIV_93185r	52.153	63	63	27	1	48	29	15	10	115	16	43	11	27	17	-3.10394
chrIV_93201r	56.2803	254	160	187	173	198	95	81	71	257	171	142	129	176	178	0.127192
chrIV_93211r	51.1153	212	219	154	170	266	61	164	67	166	259	261	57	224	247	-0.151869
chrIV_93317	50.3889	144	142	42	26	209	60	122	63	217	167	58	55	116	151	-1.90743
chrIV_93323	49.0759	201	152	14	0	102	52	44	40	193	67	52	14	86	256	-5.58774
chrIV_93345	65.2065	240	105	28	32	185	57	72	48	98	148	38	14	258	133	-2.1036
chrIV_93376r	43.3704	203	121	230	182	194	83	63	95	243	375	229	254	683	216	0.685379
chrIV_93402	44.8444	147	140	72	93	122	28	44	45	81	57	89	118	132	120	-0.53478
chrIV_93447r	54.4262	89	65	40	8	27	24	30	26	43	50	14	1	84	46	-1.87584
chrIV_93448r	53.0609	139	107	62	30	83	31	56	47	59	84	30	71	160	48	-1.28318
chrIV_93459r	52.4374	292	267	118	183	194	71	126	65	339	143	268	209	284	124	-0.646108
chrIV_93500	43.6338	209	161	315	173	214	109	90	81	261	298	300	203	126	260	0.601334
chrIV_93511	53.0423	111	146	31	37	104	27	47	30	46	190	174	27	104	147	-1.67436
chrIV_93570	43.7883	245	129	133	245	147	51	97	61	318	224	100	101	287	161	0.383363
chrIV_93717	45.2363	124	61	3	0	44	25	28	14	35	39	2	2	92	41	-5.40407
chrIV_93717r	41.5757	229	104	222	215	180	57	69	77	165	188	305	204	221	647	0.840181
chrIV_106748r	44.6935	345	128	98	88	91	37	34	17	139	109	86	55	95	107	-0.87417
chrIV_106925	64.2169	589	506	523	396	673	178	238	187	671	436	573	482	593	449	-0.0162871
chrIV_107239r	45.9372	167	179	39	52	79	37	62	42	27	139	87	48	126	34	-1.6933
chrIV_107476r	50.9381	343	177	128	192	150	78	113	61	182	133	187	111	265	123	-0.324861
chrIV_107533r	43.6808	417	219	51	27	306	120	100	103	60	30	54	16	236	255	-2.81774
chrIV_107640r	39.8923	183	71	90	12	43	11	45	13	94	11	102	66	114	61	-1.59612
chrIV_107725	56.9821	120	76	147	90	64	26	29	21	73	58	96	74	230	118	0.548451
chrIV_107725r	46.9746	172	96	86	41	158	65	57	53	82	79	73	97	120	113	-0.872606
chrIV_107749	43.9203	139	250	244	291	289	94	63	82	289	203	316	200	214	180	0.767709
chrIV_107750	42.8914	213	180	136	87	240	90	118	62	209	174	253	97	89	235	-0.620611
chrIV_107949	42.4487	117	105	123	34	126	35	47	31	120	181	176	134	94	285	-0.59864
chrIV_108015	41.5547	189	125	124	135	127	87	91	52	129	124	130	152	121	336	0.0520627
chrIV_108095r	52.3935	135	135	85	94	165	77	63	28	75	101	84	55	205	213	-0.32931
chrIV_108096r	49.0838	95	84	87	40	64	34	18	10	90	24	99	32	150	31	-0.377209
chrIV_108280r	50.1142	407	306	235	201	278	107	138	116	216	182	257	171	352	362	-0.444667
chrIV_108313	52.1854	180	95	144	164	222	48	84	46	143	146	109	185	114	107	0.566742
chrIV_108314r	47.8818	93	57	8	1	30	27	15	19	0	10	0	0	37	21	-4.0449
chrIV_108319	50.4307	94	70	21	6	101	44	33	21	69	45	17	47	69	66	-2.59621
chrIV_108492r	40.0207	95	77	279	97	116	31	61	60	189	111	135	196	104	40	1.18284
chrIV_108643r	48.601	378	305	260	170	160	82	54	65	290	121	356	148	262	196	-0.461043
chrIV_108842	28.6168	169	190	70	67	99	75	60	22	100	74	70	71	181	138	-1.16133
chrIV_109033r	42.7602	453	371	377	272	286	74	172	91	372	303	342	336	500	525	-0.111695
chrIV_109164r	41.0843	91	258	132	94	68	52	46	22	124	139	75	60	109	88	-0.301654
chrIV_109326	41.3525	263	214	189	275	177	44	136	96	264	281	199	167	163	278	0.250351
chrIV_109342r	46.8702	76	199	43	34	167	58	42	35	250	57	81	19	205	187	-1.52698
chrIV_109521	53.6171	297	322	340	385	230	124	268	128	267	279	356	183	223	169	0.501381
chrIV_109556	45.5491	228	161	160	130	125	64	94	45	281	113	188	94	245	271	-0.141521
chrIV_109836	47.7513	384	167	356	126	443	76	96	103	296	217	355	240	166	317	-0.0122594
chrIV_109910	45.5181	102	159	69	90	39	50	55	16	110	33	92	115	172	70	-0.448295
chrIV_109914r	45.3393	79	75	156	69	63	41	32	29	78	13	113	25	126	46	0.664874
chrIV_110049	43.6739	189	74	101	63	81	13	15	36	114	115	89	260	155	83	-0.271997
chrIV_114712r	44.3689	64	56	51	32	100	16	53	38	135	116	82	96	148	74	-0.311147
chrIV_114726r	44.3238	237	91	211	157	266	104	144	85	560	232	436	321	325	613	0.636748
chrIV_114771	54.7099	234	204	275	208	220	91	125	97	238	182	444	238	257	165	0.391042
chrIV_114783r	44.0603	402	190	157	118	168	84	296	46	151	271	160	169	192	368	-0.748556
chrIV_114876r	45.5995	357	344	419	260	391	64	164	117	459	466	605	259	378	373	0.143799
chrIV_114911r	45.7461	445	548	558	508	499	164	218	139	693	418	671	632	504	520	0.353158
chrIV_114994	52.7406	177	155	109	111	160	114	83	77	220	163	254	130	172	146	-0.324269
chrIV_115086r	46.3156	130	126	125	172	380	84	84	49	221	158	364	186	264	97	0.498681
chrIV_115114	31.5508	154	134	130	167	149	31	41	51	205	90	226	120	122	147	0.336825
chrIV_115141r	46.4773	91	127	153	193	163	110	54	46	157	324	274	142	56	112	0.959808
chrIV_115341r	47.9643	173	96	47	80	98	32	26	16	92	129	177	54	195	72	-0.738575
chrIV_115417r	52.2437	369	78	203	58	48	45	62	36	176	75	160	88	108	45	-0.365367
chrIV_115517	42.1317	111	94	121	113	132	55	47	32	243	34	131	97	82	77	0.481587
chrIV_115451r	45.7592	275	205	388	245	250	78	166	47	374	235	396	322	338	304	0.64222
chrIV_126954r	49.7756	318	127	337	108	191	62	87	85	217	141	324	164	258	160	0.176468
chrIV_127039r	46.6382	177	55	162	180	132	66	55	66	183	104	195	111	184	108	1.17899
chrIV_127120r	46.286	90	82	46	39	72	16	29	36	50	65	32	35	456	153	-0.762211
chrIV_127197	41.0126	63	71	54	24	28	18	32	22	124	19	49	137	88	17	-0.683931
chrIV_127333	53.5694	276	56	103	141	164	82	45	56	205	171	150	85	151	93	0.366338
chrIV_127453r	39.5853	119	85	186	44	103	34	47	29	199	50	127	154	112	40	0.043814
chrIV_127474	45.9617	103	158	70	49	58	50	44	22	93	34	78	61	28	41	-0.929716
chrIV_127483r	43.1029	113	59	175	103	143	56	45	37	87	63	109	51	99	128	1.02118
chrIV_127513	53.6441	275	171	319	214	150	67	77	38	419	232	226	215	106	410	0.549357
chrIV_127552r	45.0604	120	102	33	45	85	51	57	57	60	46	30	43	400	106	-1.23662
chrIV_127692	37.1526	116	96	184	175	132	34	48	44	111	72	231	110	59	74	1.06917
chrIV_127809r	45.0826	164	90	212	153	167	75	80	39	347	214	343	151	191	282	0.875002
chrIV_127905	52.0158	59	73	87	51	29	17	16	18	56	227	73	93	14	70	0.251414
chrIV_127978r	47.2561	307	187	128	72	156	56	51	89	173	145	131	117	309	263	-1.0902
chrIV_127979r	44.7856	86	102	119	163	232	106	61	43	71	94	132	100	128	140	0.872231
chrIV_128041r	49.3608	100	126	67	49	45	7	24	8	35	84	88	41	110	32	-0.753838
chrIV_128488r	47.5203	97	54	167	66	116	66	72	56	95	138	188	75	208	50	0.805337
chrIV_128575	43.405	156	160	169	234	106	37	87	46	157	216	278	201	282	120	0.63241
chrIV_128659	43.8466	286	198	354	200	198	81	109	97	385	220	181	205	349	199	0.417788
chrIV_128664	46.734	55	100	40	25	57	23	39	6	43	34	59	70	42	165	-1.03783
chrIV_128734r	49.7576	104	93	192	131	132	118	40	29	181	97	140	66	99	82	0.96161
chrIV_128812	46.1242	138	55	103	57	110	25	77	25	79	80	42	49	277	42	0.114133
chrIV_129105	41.3961	125	106	128	55	186	29	35	30	123	39	99	175	80	119	-0.240012
chrIV_163652r	46.3812	122	135	98	84	149	52	107	48	241	108	148	137	203	115	-0.257858
chrIV_163754	53.647	199	78	191	124	220	72	122	71	278	152	255	147	189	219	0.622005
chrIV_163893	41.7897	631	144	198	183	106	26	80	22	236	237	176	80	89	122	-0.313357
chrIV_163922r	30.0555	175	148	263	103	243	49	78	67	222	226	305	124	155	175	0.247916
chrIV_164325r	52.9772	214	55	140	155	138	74	93	28	124	204	255	149	358	285	0.83284
chrIV_164364	51.358	71	98	31	1	34	26	24	14	22	33	1	30	38	55	-3.45576
chrIV_164391	46.6782	105	101	70	134	115	23	60	33	311	141	195	155	138	178	0.235178
chrIV_164392	46.9473	147	91	163	35	79	27	35	37	72	83	116	68	127	47	-0.42419
chrIV_164658	43.0238	97	74	96	113	78	32	31	30	71	94	82	81	104	91	0.613762
chrIV_164661r	46.116	434	122	209	123	200	68	84	56	295	175	163	112	362	265	-0.213257
chrIV_164666	37.8229	176	148	177	69	60	58	47	61	178	131	296	111	118	85	-0.344004
chrIV_165917	49.3676	152	75	260	155	116	53	58	54	595	180	386	104	219	232	1.22193
chrIV_166041	46.9981	116	56	118	196	52	46	45	35	138	127	228	163	197	167	1.30592
chrIV_166206	47.33	324	115	89	44	120	52	85	33	94	99	87	58	163	114	-1.36594
chrIV_166205	47.4203	320	154	117	146	198	95	153	115	168	295	342	109	340	283	-0.446867
chrIV_166470r	55.1123	157	173	165	230	194	58	120	89	210	342	283	212	278	338	0.534252
chrIV_166544r	30.8648	57	85	122	30	62	19	26	31	59	62	8	86	247	26	-0.0480693
chrIV_166583	53.1787	186	114	145	225	167	103	100	74	300	276	226	101	124	423	0.657483
chrIV_166639	57.0338	201	123	85	153	155	43	52	84	133	152	135	126	97	75	-0.125338
chrIV_166663r	39.3348	279	193	117	60	74	62	47	40	138	107	120	107	92	170	-1.25846
chrIV_166795	40.2105	92	67	58	76	86	74	25	47	118	80	202	62	99	29	0.0761625
chrIV_166876r	49.5616	82	78	3	2	28	7	28	0	26	13	40	1	21	8	-4.42946
chrIV_166911r	62.4356	366	71	101	173	155	83	89	58	252	263	144	86	119	161	0.136079
chrIV_167045	48.1625	271	119	91	58	68	30	30	42	62	56	183	79	173	58	-1.03787
chrIV_167093	46.0956	439	219	444	287	189	65	143	67	365	227	310	267	249	152	0.493505
chrIV_167157r	57.8616	89	102	79	31	129	80	53	46	130	22	31	60	390	36	-0.758712
chrIV_170919r	44.0857	270	86	91	46	359	37	113	54	160	96	61	108	79	62	-0.955772
chrIV_170931r	46.0935	272	94	113	116	118	49	75	36	227	133	88	67	129	72	-0.144004
chrIV_170931	44.4965	243	105	264	217	234	43	109	52	232	175	187	122	156	76	0.915853
chrIV_171010	44.6041	106	61	116	69	130	45	63	43	121	97	55	75	124	77	0.439241
chrIV_171027	45.5611	80	62	173	37	105	58	33	28	110	43	97	34	333	35	0.381606
chrIV_171179	35.5308	285	218	305	184	158	46	84	63	195	462	177	227	185	172	0.174008
chrIV_171228r	47.7931	212	122	190	231	182	84	49	47	225	229	126	212	471	164	0.715929
chrIV_171492r	44.9329	85	75	48	60	135	25	202	18	216	111	100	23	172	42	-0.277976
chrIV_171544	47.4418	67	101	150	116	110	39	86	51	123	66	284	258	145	100	0.925886
chrIV_171545	49.9237	182	140	142	137	94	100	72	35	267	230	233	113	247	58	0.0869302
chrIV_171646	53.2855	79	70	14	17	29	18	47	22	3	103	21	99	73	52	-1.96443
chrIV_182166r	43.0293	64	60	98	88	51	18	58	23	112	195	56	94	117	31	0.875505
chrIV_182303	37.7122	485	312	306	214	330	149	217	110	526	274	478	249	379	328	-0.350727
chrIV_182627r	35.9121	68	89	226	66	127	57	30	27	78	112	136	116	127	55	0.837117
chrIV_182678	54.2239	323	183	249	122	208	102	187	72	367	213	339	236	228	304	-0.236185
chrIV_182872	45.963	130	134	237	123	385	53	71	169	113	106	111	104	99	104	0.602815
chrIV_182888r	47.6876	592	131	399	416	252	73	162	79	537	233	381	283	472	200	0.944042
chrIV_182965	49.8014	450	244	333	167	242	139	188	71	397	347	426	266	238	199	-0.244607
chrIV_182973r	40.7186	217	232	173	117	96	40	37	50	189	77	211	132	119	55	-0.440348
chrIV_183480	43.8033	112	103	113	108	102	78	52	45	160	366	281	159	119	68	0.318653
chrIV_183604	42.0328	376	293	321	260	133	99	69	43	273	206	403	182	193	190	0.0619294
chrIV_183628r	55.4686	353	71	144	129	115	33	74	62	83	97	140	178	294	119	0.158026
chrIV_183679	35.6569	133	62	134	67	101	92	63	26	215	86	133	117	209	209	0.346022
chrIV_183957r	47.6126	101	93	93	194	129	97	79	48	67	171	180	118	72	172	0.817582
chrIV_184039r	54.4551	164	122	50	66	69	80	66	40	178	102	209	68	270	74	-1.01312
chrIV_188790r	43.9053	166	104	75	64	107	53	49	48	67	101	73	37	98	49	-0.647892
chrIV_188987	44.9927	94	59	132	24	127	51	10	29	52	45	69	138	37	39	-0.208621
chrIV_189183	34.7545	77	72	222	185	63	37	41	22	103	222	187	217	75	155	1.7498
chrIV_189640r	46.0897	96	199	136	30	141	42	41	44	62	114	100	58	246	127	-1.0209
chrIV_189774	43.0173	187	85	260	135	142	56	47	51	162	159	188	121	126	43	0.868412
chrIV_189782r	44.2426	170	71	263	94	172	26	69	64	163	150	140	107	118	203	0.79385
chrIV_190002	41.7653	159	90	161	119	87	32	75	71	176	249	141	230	161	140	0.508214
chrIV_190343r	46.5066	89	77	55	18	210	31	24	29	80	83	126	137	198	86	-1.19432
chrIV_190425	47.408	232	197	311	384	263	115	154	88	339	250	392	253	226	478	1.00702
chrIV_190470	51.9548	410	150	228	252	327	107	125	73	235	333	452	204	227	360	0.29708
chrIV_191034r	46.0213	211	117	98	41	173	44	133	27	64	46	144	29	99	304	-1.08475
chrIV_191394	44.2692	124	105	123	141	126	48	89	48	82	219	126	239	98	101	0.507269
chrIV_191423r	51.3297	300	138	135	89	155	110	76	51	87	249	171	217	462	270	-0.619724
chrIV_191504r	51.3393	77	64	99	67	62	48	81	41	166	148	175	153	91	85	0.485407
chrIV_191505r	51.3393	189	54	76	18	73	38	38	21	98	56	66	50	41	120	-1.19587
chrIV_191554r	43.9542	88	75	154	102	197	34	70	30	154	190	150	56	48	39	0.899635
chrIV_191625r	50.7118	55	104	66	28	79	24	43	16	20	29	62	60	352	20	-0.651124
chrIV_191722	50.2583	83	114	157	222	136	38	114	67	283	272	297	144	208	319	1.24092
chrIV_191737r	42.2695	261	182	330	166	215	57	93	66	237	159	347	208	320	103	0.349585
chrIV_191808r	33.0937	73	163	99	55	117	26	42	52	181	223	118	61	152	133	-0.401781
chrIV_195549	53.714	779	349	27	47	394	249	273	242	160	82	13	11	515	689	-3.59266
chrIV_195864	55.3581	178	124	102	49	177	58	86	68	75	30	69	74	164	72	-0.849038
chrIV_196028	40.6839	77	105	0	0	67	36	83	41	51	46	11	0	135	204	-6.45845
chrIV_196032	39.6251	216	130	93	60	103	69	84	38	89	85	154	118	212	366	-0.91627
chrIV_196142r	39.2709	236	67	144	101	131	73	81	93	153	128	188	72	164	116	0.277271
chrIV_196190r	41.7039	148	101	179	35	89	23	78	84	108	85	173	109	83	117	-0.451516
chrIV_196205r	45.0016	247	58	128	85	132	30	55	53	115	96	142	102	144	187	0.146699
chrIV_196361r	36.1239	55	84	51	49	68	3	13	14	51	79	86	33	60	25	-0.201254
chrIV_196489r	42.8352	232	156	85	62	120	28	35	31	97	67	63	42	78	132	-1.14656
chrIV_196545	49.85	388	334	477	184	321	109	180	67	645	230	369	438	586	262	-0.0825191
chrIV_196957	51.852	195	107	111	137	186	104	117	74	203	209	249	136	410	90	0.0964622
chrIV_197242	38.7486	89	86	59	20	100	37	72	33	36	55	22	22	150	58	-1.15658
chrIV_197245r	42.166	96	352	99	52	137	53	61	22	153	83	92	62	82	61	-1.25993
chrIV_197469r	40.3359	278	56	120	132	71	30	83	34	121	161	145	77	237	79	0.409542
chrIV_197465	38.6628	280	232	172	113	201	71	96	43	214	158	158	161	194	169	-0.643419
chrIV_197478	50.834	264	89	41	84	26	13	26	30	23	45	106	21	34	104	-1.01043
chrIV_197629	42.9143	187	75	62	54	118	91	91	68	14	87	69	43	248	261	-0.722998
chrIV_197891r	46.9233	429	185	326	280	263	76	79	97	289	136	536	202	393	209	0.420056
chrIV_197962r	47.8621	514	87	305	149	143	79	76	74	154	208	277	155	393	74	0.357846
chrIV_198016r	43.6107	57	114	152	151	121	33	57	28	171	138	181	211	151	93	1.15813
chrIV_198085	45.5554	151	185	68	192	99	49	97	48	181	128	156	161	428	211	-0.230342
chrIV_198101r	63.9718	110	98	85	198	128	38	88	27	198	115	131	177	140	137	0.674425
chrIV_198130r	50.8041	94	81	5	0	33	67	80	25	128	3	7	12	76	54	-5.17803
chrIV_198131r	52.4464	87	84	10	0	106	30	52	39	41	26	13	2	100	105	-4.74917
chrIV_200116r	53.0427	232	74	5	32	175	70	86	97	17	48	92	10	173	177	-2.85187
chrIV_200117r	51.04	448	479	345	141	535	174	164	124	298	294	207	95	632	513	-0.906821
chrIV_200178	42.8902	132	60	300	134	86	57	74	53	195	157	278	59	182	77	1.47647
chrIV_200287	50.6904	54	59	25	8	32	7	8	21	31	32	5	17	10	38	-1.76703
chrIV_200337	49.1475	372	224	272	178	139	88	112	46	131	132	278	134	325	122	-0.130437
chrIV_200484	45.6844	253	200	290	234	256	52	117	57	409	244	338	249	262	299	0.486213
chrIV_200525r	37.7989	176	68	39	40	66	17	64	31	34	101	80	20	114	101	-1.14714
chrIV_200565r	48.1879	135	87	38	23	170	107	84	37	51	186	20	5	210	249	-1.62542
chrIV_200603r	42.238	99	138	40	43	88	67	56	30	55	29	21	8	94	106	-1.26541
chrIV_200661	51.4663	59	89	37	100	42	15	174	13	28	60	85	119	114	32	0.0687233
chrIV_201032r	41.7334	99	66	1	3	68	26	52	27	25	222	23	1	89	104	-4.64915
chrIV_201067	38.9167	55	115	45	62	159	18	35	10	108	19	66	44	255	41	-0.351365
chrIV_201068r	44.6306	103	74	31	96	88	36	37	17	47	50	46	31	104	215	-0.302549
chrIV_203261	35.3443	92	73	89	67	137	25	37	22	104	84	143	68	265	14	0.187743
chrIV_203354r	50.1749	386	152	328	248	204	133	155	108	331	237	368	208	137	210	0.55679
chrIV_203405	52.1621	311	122	189	147	75	54	113	20	540	57	296	150	248	108	0.0878204
chrIV_203414r	42.8989	110	54	114	72	59	33	36	50	168	37	148	42	70	76	0.536772
chrIV_203588	47.4052	113	60	74	15	133	18	31	12	48	59	99	30	142	157	-1.09505
chrIV_203623r	49.0986	148	177	250	166	183	85	192	84	229	329	325	318	281	434	0.567355
chrIV_203739r	49.7994	499	191	199	219	318	64	145	58	275	734	254	256	174	245	-0.237361
chrIV_203752r	49.7196	156	120	127	99	125	44	85	16	188	164	200	108	103	477	-0.0212802
chrIV_203871	46.0742	158	74	105	86	171	35	105	40	51	149	157	37	115	59	0.125
chrIV_203992r	39.3949	178	171	155	157	100	53	66	24	188	145	225	155	219	170	0.107341
chrIV_203984	40.2978	272	124	204	212	142	84	103	82	270	293	292	205	228	163	0.51304
chrIV_204551	34.6945	123	68	111	72	138	14	65	37	196	99	89	78	151	89	0.255641
chrIV_206660	48.3862	207	202	195	214	310	91	104	51	323	263	220	228	410	289	0.274845
chrIV_207061	39.9009	256	157	222	177	251	63	99	75	289	211	218	161	185	655	0.27053
chrIV_207163	46.5321	223	72	33	28	109	6	21	15	84	73	31	71	60	43	-1.74478
chrIV_207196	46.1278	140	135	93	16	74	24	65	70	66	55	145	37	148	133	-1.70068
chrIV_207245	34.3937	93	54	60	78	45	25	36	13	99	107	160	108	88	109	0.28858
chrIV_207255r	57.8894	115	93	111	94	95	80	80	41	270	46	120	78	275	133	0.260152
chrIV_207344r	56.6342	152	122	125	94	102	23	33	15	79	52	86	103	106	98	-0.0698638
chrIV_207363	48.3776	140	160	160	98	249	90	133	102	141	201	198	105	232	214	-0.0381843
chrIV_207596r	39.7801	59	127	108	36	32	45	18	7	37	41	124	68	94	51	-0.335893
chrIV_207874	43.829	294	181	407	193	252	125	113	96	286	203	345	217	176	226	0.537046
chrIV_207981r	38.2416	114	155	151	216	165	84	55	94	244	197	272	110	262	121	0.728569
chrIV_208095	55.7803	267	358	122	88	214	50	122	85	165	97	168	105	279	521	-1.39739
chrIV_208160	38.2323	200	107	90	116	41	38	21	24	98	48	76	67	61	258	-0.194785
chrIV_208162	37.8738	64	90	90	72	91	15	44	33	192	45	214	124	136	90	0.325495
chrIV_208377	49.266	709	623	860	496	690	222	355	173	930	973	1251	671	997	1078	0.20609
chrIV_208416r	51.8572	242	110	64	66	79	29	23	47	166	132	121	38	217	214	-1.02677
chrIV_208442r	37.473	99	74	41	40	39	43	56	38	34	55	102	29	126	88	-0.797513
chrIV_208449	45.6084	246	83	272	68	115	38	45	27	176	106	274	181	151	263	0.179341
chrIV_208520	48.6977	349	187	308	245	303	81	133	107	227	418	365	224	263	253	0.402999
chrIV_208594r	35.065	120	373	68	68	75	46	34	56	81	74	107	51	189	100	-1.49029
chrIV_208625	36.8816	216	55	121	116	84	27	74	62	414	83	175	69	87	138	0.494311
chrIV_208650r	39.0348	144	197	111	126	97	49	77	47	172	149	127	174	93	202	-0.267015
chrIV_208666	38.0041	195	92	238	139	197	59	165	98	313	186	281	213	179	153	0.740231
chrIV_208782r	38.1231	244	77	117	142	111	59	106	32	354	159	343	121	108	105	0.279149
chrIV_208822	38.4943	136	134	160	126	70	52	69	36	228	106	165	53	54	72	0.329848
chrIV_208998r	37.8053	213	115	206	162	228	48	100	68	105	141	153	150	176	165	0.526482
chrIV_209000	37.9356	142	91	121	72	60	21	33	27	154	94	101	71	158	55	-0.0215341
chrIV_209076r	54.0886	86	72	75	20	46	25	28	31	71	47	19	62	58	206	-0.829722
chrIV_209111r	47.543	254	218	50	57	129	83	104	65	191	144	115	80	284	280	-1.89908
chrIV_209341	43.823	108	62	33	79	77	37	63	13	143	36	88	34	251	25	-0.306557
chrIV_209424r	41.7919	58	104	126	214	78	45	42	44	85	102	254	112	215	80	1.38003
chrIV_209471	41.1111	124	142	91	61	142	62	68	35	123	168	145	121	91	61	-0.617229
chrIV_209571r	48.4915	111	130	159	145	71	57	86	61	422	83	128	207	100	146	0.600697
chrIV_209788	45.1671	73	179	57	45	77	10	31	18	49	66	56	81	30	60	-1.00461
chrIV_209946r	38.1403	97	171	36	89	94	28	25	30	138	20	115	116	41	27	-0.910848
chrIV_209951	36.9388	408	204	293	137	230	98	113	96	363	269	344	212	384	167	-0.278892
chrIV_210033r	45.6576	278	162	133	80	116	100	100	75	190	163	283	150	523	222	-0.795778
chrIV_210069r	50.4884	333	291	287	244	272	101	89	108	360	335	380	192	292	198	0.022424
chrIV_210281r	43.0768	269	277	402	294	139	81	106	67	214	152	256	162	133	153	0.583161
chrIV_210317r	45.9074	82	54	36	57	34	22	10	29	88	123	12	54	68	17	-0.215005
chrIV_210512	47.9716	62	57	109	45	74	36	49	42	75	192	35	62	25	98	0.469878
chrIV_211772	46.4021	230	157	308	284	274	195	113	97	375	266	386	247	253	361	0.946018
chrIV_211773	45.3329	71	73	35	95	89	22	23	22	77	25	95	65	30	11	0.0287375
chrIV_211809r	41.9433	151	114	179	112	87	35	17	22	135	172	248	121	113	25	0.371154
chrIV_211829	45.6734	142	94	266	94	162	61	104	77	142	255	369	133	286	321	0.692774
chrIV_211969	44.0165	248	109	244	140	342	56	163	75	294	105	342	114	141	154	0.462762
chrIV_211989	49.2712	137	54	89	109	73	77	45	27	55	127	51	97	179	28	0.560243
chrIV_224341r	43.2807	149	164	109	48	59	6	40	21	164	57	58	34	54	55	-0.930688
chrIV_224343	44.3387	80	190	71	81	24	5	2	3	133	14	72	23	9	45	-0.497146
chrIV_224360	41.2134	140	62	70	25	143	24	53	35	105	89	51	40	123	87	-0.905474
chrIV_224525	41.4941	214	74	141	74	75	30	59	34	71	167	122	67	118	150	-0.00370951
chrIV_224764	49.7637	151	79	88	66	63	21	29	61	90	170	84	63	211	90	-0.22887
chrIV_224912	50.3648	122	82	60	67	65	8	35	9	59	83	116	161	48	49	-0.357596
chrIV_224928r	39.6434	175	106	194	68	124	49	70	62	153	221	253	162	407	87	-0.0178857
chrIV_225125	36.2564	194	162	148	190	156	48	93	89	310	142	236	120	116	83	0.218054
chrIV_225595r	49.1498	218	77	65	55	100	36	60	29	75	69	157	80	132	64	-0.801481
chrIV_225655r	56.2934	106	108	99	124	51	21	68	53	155	98	144	158	129	65	0.340903
chrIV_225660r	52.1382	105	59	207	47	178	25	55	40	112	85	54	48	211	88	0.550435
chrIV_225996r	36.9394	397	111	209	113	168	35	112	56	121	179	95	153	164	136	-0.144964
chrIV_226113r	44.1602	213	198	278	190	109	99	101	45	240	295	201	232	342	52	0.412161
chrIV_236847	61.3647	117	115	83	74	76	44	44	22	80	35	108	108	121	158	-0.311257
chrIV_236871	58.7981	105	143	18	14	109	34	33	41	96	40	46	64	130	225	-2.72975
chrIV_236875r	51.9879	229	85	163	87	69	66	50	30	203	184	90	141	108	81	0.0648591
chrIV_236936	37.067	215	57	33	86	75	48	40	37	118	82	51	62	440	85	-0.631175
chrIV_236939r	41.5271	292	141	343	97	116	48	42	54	259	107	168	172	209	99	0.0730462
chrIV_237004r	47.247	57	64	15	106	76	21	63	39	59	67	30	0	114	126	-0.171729
chrIV_237003	40.8634	100	54	115	2	88	26	34	31	108	58	12	1	27	58	-2.00281
chrIV_237170	50.0979	357	174	145	158	302	135	143	111	345	192	389	117	299	196	-0.413091
chrIV_237232	49.6789	124	65	142	132	65	64	74	32	293	163	210	182	148	109	0.94144
chrIV_237265r	44.4602	335	188	359	142	127	80	41	35	194	157	168	73	268	99	0.0851141
chrIV_237298r	53.3902	89	56	56	74	50	30	47	32	206	126	203	72	89	142	0.200365
chrIV_237549	36.9917	236	155	49	29	140	76	92	51	77	30	133	44	102	171	-2.12316
chrIV_237550	39.5685	121	56	107	78	107	21	47	32	133	75	164	12	205	67	0.465536
chrIV_237573	39.6835	76	90	68	37	45	45	18	10	48	32	15	31	69	98	-0.509205
chrIV_237747	50.0708	171	130	153	192	190	35	63	55	237	195	191	133	208	113	0.513281
chrIV_237800r	39.0333	82	67	3	4	69	16	6	16	26	10	10	15	55	82	-3.88758
chrIV_237858	54.3265	328	97	153	79	167	87	98	89	288	126	222	177	184	276	-0.40428
chrIV_238051	52.5886	153	174	169	126	153	84	131	86	207	161	222	270	181	129	0.073775
chrIV_238105	48.1428	352	82	271	63	120	59	85	70	196	101	199	78	455	57	-0.115096
chrIV_238136r	40.3679	164	131	52	56	100	13	76	14	71	69	71	120	104	149	-1.17764
chrIV_238496r	40.8314	164	69	196	158	140	37	83	11	149	117	136	136	55	301	1.06594
chrIV_238627r	49.9409	397	411	442	319	182	103	195	78	414	316	474	381	323	244	0.129449
chrIV_246022r	40.6937	141	71	205	80	130	15	82	45	156	65	221	117	140	117	0.622569
chrIV_246208r	40.4394	106	55	48	35	17	16	12	17	16	46	22	74	63	0	-0.603667
chrIV_246220r	52.8047	64	261	81	64	114	43	38	25	84	103	86	204	105	111	-0.709667
chrIV_246237r	49.138	365	335	337	326	388	125	245	176	724	444	543	288	931	375	0.189172
chrIV_246298r	44.98	142	107	123	123	95	60	55	24	91	161	312	24	73	141	0.290096
chrIV_263517	45.1713	115	86	135	88	33	43	46	29	126	92	88	69	87	67	0.401052
chrIV_263615r	44.2219	141	91	210	123	114	63	73	74	162	79	194	74	50	79	0.78389
chrIV_263898	43.6475	203	134	166	208	331	73	88	62	184	341	146	295	219	271	0.492897
chrIV_263946	43.4868	138	132	94	112	225	76	115	54	198	139	346	75	330	154	-0.117063
chrIV_263947r	42.9878	227	142	105	169	127	53	65	36	201	317	246	107	171	302	-0.10329
chrIV_263974r	50.4101	315	191	297	319	168	65	143	59	216	243	298	132	111	200	0.64514
chrIV_264034	52.6836	129	102	8	9	187	30	43	35	46	29	47	23	218	426	-3.42444
chrIV_264037r	55.9343	263	239	402	206	399	115	227	179	288	305	322	272	346	342	0.429316
chrIV_264045r	49.2181	149	99	202	85	115	58	38	33	178	81	210	202	131	74	0.352898
chrIV_267826	45.4774	91	216	97	72	311	24	27	18	219	66	56	95	146	35	-0.576629
chrIV_267968r	41.7813	121	64	42	81	141	12	34	19	12	59	41	54	37	35	-0.231024
chrIV_268246r	45.7931	130	197	286	146	242	129	120	50	202	242	402	138	279	243	0.552481
chrIV_268385r	44.5083	216	74	43	106	100	24	54	39	93	105	105	76	113	86	-0.505528
chrIV_268414	38.2686	173	79	101	49	72	60	51	55	87	64	100	49	63	130	-0.467911
chrIV_268437r	54.616	91	78	117	171	69	19	34	13	101	72	153	43	128	76	1.08128
chrIV_268448r	54.0075	193	85	50	33	98	49	44	26	83	40	95	97	106	157	-1.38147
chrIV_268467r	35.5983	62	59	5	14	19	20	22	35	38	16	26	56	83	4	-2.4259
chrIV_272517r	36.2241	81	72	293	118	189	36	71	67	119	163	163	72	154	52	1.53615
chrIV_272594r	47.738	554	123	160	207	354	84	136	88	503	233	458	199	336	343	-0.13912
chrIV_272645r	37.2167	166	112	230	76	153	46	63	21	342	167	264	139	187	245	0.17587
chrIV_273090	46.8204	178	146	251	179	150	59	79	49	321	194	242	102	343	188	0.664877
chrIV_273091	43.4941	225	108	165	148	120	63	120	60	166	246	283	212	88	109	0.319543
chrIV_273243r	45.4452	128	119	111	75	81	18	101	37	198	51	80	92	83	100	-0.195656
chrIV_273244r	42.6056	172	79	120	92	92	39	56	15	88	203	149	92	239	86	0.157906
chrIV_275515	44.4308	159	115	122	135	188	71	65	63	96	172	138	219	69	152	0.225369
chrIV_275668	37.932	234	59	239	89	160	36	33	31	75	79	98	112	103	175	0.622687
chrIV_275733	48.8359	121	114	193	194	175	64	97	89	285	226	187	157	196	366	1.01605
chrIV_275882	50.736	107	137	148	75	187	33	104	71	210	345	117	210	129	80	0.000933087
chrIV_275964	46.9918	77	109	113	122	109	36	57	30	163	153	140	130	175	140	0.622539
chrIV_275971r	50.118	227	97	317	166	200	91	136	92	374	220	430	259	552	335	0.930794
chrIV_276034r	33.088	501	338	320	244	342	94	190	131	500	438	371	286	262	865	-0.301238
chrIV_276085	43.3627	214	281	275	205	244	54	78	45	216	232	320	146	306	281	0.177373
chrIV_276196	52.6449	137	98	148	44	102	78	81	44	204	181	234	117	168	117	-0.31944
chrIV_276346	49.645	258	118	120	125	96	27	65	36	70	86	88	92	114	25	-0.193878
chrIV_276389r	46.1869	293	214	214	125	291	191	131	100	338	287	242	127	235	253	-0.380205
chrIV_276458	45.9233	150	81	171	78	227	66	38	41	265	119	340	136	111	184	0.331875
chrIV_276893r	46.0809	283	305	532	267	469	174	205	112	620	445	431	435	368	541	0.579508
chrIV_277275r	42.0686	260	178	59	74	332	71	163	106	149	183	92	54	379	304	-1.42986
chrIV_277313	39.5704	162	98	254	198	241	88	63	71	226	171	381	173	209	123	1.14393
chrIV_277519	50.8013	298	133	107	113	153	116	69	61	134	135	148	198	79	118	-0.54648
chrIV_277572	45.1952	239	226	151	215	138	72	154	60	198	259	144	127	235	338	-0.0801499
chrIV_277674r	46.6038	105	70	95	51	26	23	27	9	98	83	30	49	29	14	-0.0426335
chrIV_277688r	42.8495	352	285	383	211	204	127	99	57	250	288	363	342	300	321	0.0769684
chrIV_277768	50.9548	71	70	85	51	22	39	10	18	23	23	50	25	101	69	0.146081
chrIV_277811r	40.1368	55	72	25	46	109	22	61	47	95	127	83	97	59	123	-0.590862
chrIV_277891r	44.0565	92	71	77	34	104	56	62	6	184	84	109	153	141	182	-0.428507
chrIV_278163r	39.4346	857	416	596	429	289	150	260	129	677	526	861	448	502	379	0.0450018
chrIV_278222	34.203	134	92	183	147	105	32	58	54	277	151	150	106	317	167	0.861897
chrIV_278363	35.7438	230	268	279	97	257	87	91	53	219	249	225	250	221	197	-0.429955
chrIV_278557	42.7931	111	109	24	38	113	17	55	25	63	107	92	67	26	98	-1.57983
chrIV_278642	46.4836	103	60	57	70	68	21	38	20	17	54	104	20	80	88	0.0128096
chrIV_278734r	34.5841	97	78	114	138	173	41	51	23	130	59	140	89	213	222	0.84702
chrIV_284745r	38.5659	115	95	89	100	114	53	42	51	192	251	264	125	179	115	0.146103
chrIV_284765	44.2808	269	207	300	101	407	56	126	101	292	269	415	158	395	153	-0.242681
chrIV_284801	32.125	126	107	119	88	62	97	91	18	96	30	50	49	40	77	0.0771806
chrIV_284943r	45.8301	162	153	137	166	79	48	60	36	139	254	161	212	207	138	0.224493
chrIV_284986r	33.3673	193	87	115	63	106	54	57	20	284	91	98	49	52	74	-0.332064
chrIV_286002	48.3951	139	115	151	77	65	74	26	76	117	80	317	167	55	105	0.0031033
chrIV_286119	49.9465	206	65	10	59	58	37	61	24	30	60	73	32	84	91	-1.77071
chrIV_286402	44.6095	242	144	80	267	293	31	98	44	281	129	312	101	268	228	0.0339939
chrIV_286543	52.1458	313	91	73	12	127	57	109	86	110	39	95	37	234	103	-2.29785
chrIV_286660r	43.1394	126	77	83	120	91	17	33	15	115	25	326	60	92	44	0.357958
chrIV_292858	41.3618	146	118	116	179	125	32	79	39	163	141	184	186	135	83	0.457138
chrIV_292935r	45.712	114	116	66	32	95	83	84	43	43	198	90	38	177	41	-1.12377
chrIV_295487	43.5533	140	77	109	121	89	18	45	26	98	110	425	75	149	137	0.47492
chrIV_295511r	44.0523	59	56	68	102	73	41	43	23	146	125	145	76	104	38	0.863704
chrIV_295504r	44.8111	228	67	221	115	76	20	66	26	221	107	236	95	76	34	0.691325
chrIV_295713r	42.4142	584	97	176	99	124	51	64	44	213	65	86	147	217	125	-0.515513
chrIV_295805	43.9895	304	261	350	289	291	120	120	160	297	283	515	335	299	213	0.443075
chrIV_295899r	45.8254	509	269	213	192	226	75	89	76	272	123	394	186	329	126	-0.592265
chrIV_300574r	44.0641	84	73	48	79	26	30	23	6	58	63	61	28	80	117	-0.0262723
chrIV_300757	42.8821	93	86	79	35	121	13	58	27	137	21	69	103	65	103	-0.552433
chrIV_300848r	48.8461	172	100	102	71	163	44	63	47	234	50	160	29	112	210	-0.352083
chrIV_300913r	52.4774	306	144	281	198	245	63	121	63	299	213	287	188	224	256	0.470148
chrIV_305463r	39.5408	268	194	78	109	159	29	54	50	157	163	146	129	186	118	-1.02289
chrIV_305600	50.2687	76	82	57	57	69	3	20	15	65	37	45	122	185	45	-0.203931
chrIV_305792	48.6793	170	101	135	89	92	52	40	30	109	204	99	56	91	88	0.0165151
chrIV_305810r	41.3886	166	108	105	143	182	40	67	45	188	197	414	168	162	222	0.194735
chrIV_306029r	39.2414	427	146	277	153	195	120	108	98	413	252	254	247	211	215	0.0161708
chrIV_306227	55.6246	175	249	61	106	136	49	117	133	148	167	130	98	148	120	-1.12617
chrIV_306230r	46.5574	96	58	97	34	91	41	48	39	110	42	114	52	51	87	-0.13859
chrIV_337723	54.4731	97	65	92	42	47	24	52	25	114	87	124	140	59	88	-0.105542
chrIV_337813r	47.1952	290	98	164	90	79	33	23	44	157	138	162	104	181	100	-0.178444
chrIV_337913r	35.7248	304	283	314	355	189	80	132	79	528	300	579	305	307	464	0.471943
chrIV_342079	46.2491	172	248	181	106	89	36	66	68	198	140	116	150	197	279	-0.388785
chrIV_342200	51.847	101	74	125	37	148	37	58	32	161	63	266	43	200	123	-0.135975
chrIV_342250r	38.6814	138	119	156	141	141	60	76	31	103	176	133	128	579	187	0.491491
chrIV_342667r	56.399	322	195	7	46	120	58	82	56	57	139	109	33	180	154	-3.3818
chrIV_342668r	56.9386	119	80	108	79	135	33	87	51	93	113	70	44	404	174	0.201602
chrIV_343104	34.9604	122	57	78	63	38	20	44	43	80	54	75	7	108	84	0.0636233
chrIV_343344	41.0982	313	265	410	327	321	91	101	86	372	397	493	265	200	237	0.617603
chrIV_345725r	47.0313	221	231	110	110	249	132	173	97	70	153	54	138	295	351	-0.800659
chrIV_345805r	45.7362	195	135	99	44	60	9	38	26	99	8	110	64	27	17	-1.08568
chrIV_345856	34.7956	153	85	169	73	58	50	35	35	152	53	107	134	77	358	0.217886
chrIV_345917	47.5901	289	68	42	104	273	50	58	50	129	128	136	106	44	66	-0.662587
chrIV_346093	42.8344	175	152	206	214	231	80	171	65	359	134	246	267	367	226	0.656636
chrIV_346213	47.3051	271	215	146	108	222	48	48	30	348	85	165	66	257	170	-0.705218
chrIV_346309	41.1843	114	101	188	68	110	57	50	35	161	76	154	90	170	138	0.288193
chrIV_346490r	48.1843	79	65	112	54	99	29	50	46	160	126	107	43	88	135	0.364073
chrIV_346623r	42.9521	197	77	221	112	238	36	67	44	172	113	144	105	105	314	0.654228
chrIV_346814	42.6464	412	130	185	130	121	50	54	60	231	206	190	229	187	167	-0.266807
chrIV_346899r	40.0497	70	102	44	96	68	25	15	19	186	95	174	141	36	14	-0.0770291
chrIV_346936	38.0586	228	253	479	178	240	81	126	90	364	445	386	307	224	263	0.47709
chrIV_347097r	62.3951	77	54	34	21	28	6	23	9	49	107	32	44	36	20	-1.00256
chrIV_347394	37.9625	376	187	429	270	175	66	88	70	373	287	305	153	523	251	0.653828
chrIV_347902	36.2168	62	134	67	40	35	34	41	27	30	127	61	98	55	90	-0.645674
chrIV_348895	34.1734	228	71	73	91	97	53	45	40	113	99	75	51	177	105	-0.282654
chrIV_349621	42.7468	65	73	55	52	51	49	52	38	44	180	177	99	89	62	-0.101235
chrIV_356074r	44.3438	165	137	155	87	279	86	160	78	286	81	225	138	124	213	-0.139001
chrIV_356317	41.35	149	72	40	94	97	30	66	46	168	295	267	164	129	103	-0.378619
chrIV_356377r	51.0144	67	92	165	168	177	54	92	74	168	261	114	159	332	200	1.36634
chrIV_356473	44.976	187	196	57	135	140	43	135	59	64	99	83	111	312	134	-0.823689
chrIV_356506r	40.2381	192	254	181	108	108	46	48	64	87	151	199	80	82	113	-0.46699
chrIV_356626r	52.7483	79	151	9	51	65	73	37	13	47	55	54	28	41	55	-1.99768
chrIV_372953	41.0421	292	116	139	197	188	18	45	55	165	150	168	87	142	88	0.204394
chrIV_373054r	33.4865	205	58	137	146	108	44	84	72	170	272	274	207	138	205	0.755242
chrIV_373080	43.7617	217	167	322	172	153	62	134	71	223	202	777	289	166	148	0.556208
chrIV_373198	46.9586	313	140	386	262	261	191	97	65	325	180	437	195	369	436	0.918319
chrIV_373245r	34.122	106	78	108	78	72	41	122	27	251	61	112	104	124	53	0.289631
chrIV_373524	40.6219	322	154	249	272	211	69	109	63	323	163	255	312	543	110	0.558726
chrIV_375927	41.3753	139	116	143	70	151	38	57	59	314	172	227	121	115	62	-0.117118
chrIV_375927r	46.7037	142	115	153	93	102	14	26	19	172	90	108	77	81	107	0.150082
chrIV_376023	45.0129	187	111	101	104	109	31	71	50	112	56	161	62	132	44	-0.191602
chrIV_376129	43.6357	63	62	73	75	78	7	29	61	25	88	101	57	130	47	0.534906
chrIV_376298	38.8823	82	77	119	45	65	18	36	21	134	117	93	62	43	69	0.0948109
chrIV_376371r	38.1457	336	181	362	249	188	101	95	99	228	227	305	219	676	251	0.576372
chrIV_376400r	39.6774	260	201	168	129	211	120	124	48	229	189	192	138	226	250	-0.38477
chrIV_394314r	42.7359	351	212	405	342	310	96	134	83	409	428	278	241	527	376	0.751492
chrIV_394387r	51.4543	141	62	133	232	133	26	39	31	109	210	87	124	214	82	1.30862
chrIV_394502r	40.2203	102	91	159	86	95	84	104	69	143	155	162	152	121	158	0.525791
chrIV_394535	39.117	87	70	122	41	35	23	48	28	240	99	175	117	53	91	0.0752134
chrIV_394554r	48.6271	114	131	91	126	91	54	88	55	91	54	80	33	106	223	0.0912906
chrIV_394720r	40.0814	535	180	127	87	207	32	38	55	80	182	164	119	241	285	-1.2841
chrIV_394720	41.3782	214	154	318	222	96	58	84	60	195	194	299	172	313	344	0.830987
chrIV_394730	41.684	248	212	151	116	222	107	88	47	280	177	347	178	82	132	-0.553886
chrIV_394780	52.1127	183	83	131	250	304	64	89	61	339	252	223	148	243	220	0.945973
chrIV_394859r	49.5377	140	115	131	82	55	30	84	42	176	240	216	154	121	131	-0.0455651
chrIV_394863r	49.7834	188	69	12	33	48	24	29	17	96	23	45	0	60	71	-2.11044
chrIV_394879	46.3162	80	81	144	97	28	14	49	18	71	150	110	71	129	65	0.81524
chrIV_394983r	42.92	144	58	10	50	80	63	36	27	46	86	117	21	117	228	-1.57019
chrIV_395044r	41.0214	108	128	173	155	184	43	94	102	213	241	241	162	154	121	0.742191
chrIV_395317r	31.0041	106	66	37	7	56	26	54	31	38	33	154	68	48	108	-2.15287
chrIV_395380	36.0851	130	142	75	75	149	36	47	20	78	84	34	50	158	105	-0.610671
chrIV_395561	40.7701	231	215	142	175	173	74	79	70	500	296	222	277	161	329	-0.224887
chrIV_395593	46.2559	300	237	140	103	377	175	147	146	244	265	117	140	428	424	-0.919415
chrIV_395744r	32.7624	240	101	213	110	108	121	69	34	202	116	152	109	153	68	0.260743
chrIV_395783	47.7859	82	56	66	49	125	37	36	15	118	100	107	49	90	63	0.0323032
chrIV_395840r	42.4727	68	99	148	66	59	23	45	65	124	75	40	34	59	89	0.467609
chrIV_395981	37.9706	189	144	81	52	116	32	52	36	125	230	22	62	102	269	-1.11685
chrIV_396011r	51.4275	293	223	217	83	457	27	95	62	91	113	222	109	412	117	-0.736054
chrIV_396141r	37.9491	192	139	140	36	100	58	55	45	124	117	74	103	174	69	-1.02865
chrIV_396299r	49.0025	188	132	140	164	164	65	77	42	176	143	188	201	205	205	0.249902
chrIV_396298r	52.4931	310	244	248	330	249	150	136	114	395	394	291	266	319	415	0.362779
chrIV_397562r	52.2637	231	207	131	197	165	144	107	99	268	196	232	188	184	323	-0.151302
chrIV_397595r	50.62	69	83	66	51	67	18	32	38	112	85	95	33	163	54	-0.141503
chrIV_397595	39.6975	204	58	104	121	116	61	68	34	78	96	257	193	65	153	0.422774
chrIV_397831r	58.2574	161	92	80	81	76	42	31	62	63	169	117	104	107	63	-0.294466
chrIV_397970	49.0981	210	78	190	46	79	61	79	62	170	120	219	111	81	101	-0.217248
chrIV_398192r	51.6988	97	165	56	66	84	67	195	43	96	97	210	117	98	35	-0.832982
chrIV_398194r	51.4385	195	127	30	83	94	102	45	34	110	134	72	88	158	75	-1.31126
chrIV_398325	41.2543	140	192	337	211	264	73	102	63	227	180	226	172	142	83	0.932846
chrIV_398350	53.5088	199	72	246	329	202	81	62	87	399	175	137	105	196	269	1.65005
chrIV_398375	50.9577	287	360	385	252	260	114	127	124	308	335	460	279	261	488	0.170977
chrIV_398622	49.4955	117	116	178	129	54	44	68	28	199	193	129	61	85	133	0.638923
chrIV_398657r	56.0469	492	261	191	246	274	99	153	105	325	172	427	259	257	371	-0.415898
chrIV_398324	42.2288	247	186	215	138	218	85	75	59	270	170	226	179	201	140	-0.0676001
chrIV_398692	50.4461	110	192	99	149	114	19	49	32	63	102	156	86	36	247	-0.00526129
chrIV_398725	57.6671	109	68	83	71	58	9	43	20	51	18	48	82	180	10	0.132425
chrIV_399572r	57.2208	245	175	129	131	232	139	146	83	154	59	223	120	444	230	-0.395205
chrIV_399597	48.5229	370	148	249	95	109	70	53	77	206	211	96	71	307	248	-0.356402
chrIV_399610	37.8442	161	141	88	133	184	51	55	27	219	157	97	119	114	164	-0.178832
chrIV_399660	41.9986	534	411	274	295	277	109	223	108	578	505	320	497	465	431	-0.453075
chrIV_400172r	47.0259	112	91	22	64	53	29	49	23	51	78	47	39	57	36	-1.07664
chrIV_400175r	40.9882	65	131	71	58	119	30	111	28	81	68	71	44	197	122	-0.322976
chrIV_400335	45.4904	440	93	237	133	112	92	90	43	203	93	235	143	151	120	0.146797
chrIV_401770	41.8562	70	67	4	86	59	26	30	32	58	30	35	43	68	23	-1.29655
chrIV_401915	47.2411	196	123	33	54	207	43	108	64	288	48	35	92	285	216	-1.57275
chrIV_402051	50.508	159	85	92	17	271	52	52	52	715	83	85	25	436	136	-1.36831
chrIV_402369	48.9823	172	87	117	94	71	38	33	35	89	120	201	150	265	164	0.0795995
chrIV_402386r	47.4371	209	180	199	106	221	79	119	60	525	201	337	160	275	185	-0.194245
chrIV_402433r	36.883	71	197	126	166	91	32	23	28	154	72	53	147	122	67	0.515575
chrIV_402487	42.0621	127	244	351	186	208	70	95	45	202	115	167	131	285	271	0.726949
chrIV_402658	39.933	215	99	322	272	171	69	135	51	287	251	394	251	162	285	1.3628
chrIV_402709	54.2591	177	289	155	87	167	65	86	58	261	133	234	93	209	265	-0.796323
chrIV_402996r	48.8153	236	334	136	123	269	52	149	83	187	127	95	123	162	123	-0.914415
chrIV_403182r	41.1132	110	176	174	76	89	43	68	37	188	136	188	150	232	172	-0.103809
chrIV_424268	44.9809	79	77	35	39	128	56	89	43	31	45	57	90	119	82	-0.802203
chrIV_424245r	43.2803	245	85	470	264	141	166	154	73	368	257	502	261	305	268	1.62857
chrIV_424481	43.4984	257	174	359	189	316	127	120	70	318	215	410	223	298	116	0.558524
chrIV_424458r	36.6728	444	105	214	178	260	87	173	89	290	300	254	172	263	144	0.21003
chrIV_424519r	45.7368	85	96	130	44	123	48	49	42	201	221	139	74	210	158	-0.0687154
chrIV_424520r	49.4592	201	317	121	70	257	108	150	111	209	152	175	113	395	302	-1.29765
chrIV_424614r	47.7261	127	198	249	138	198	57	88	84	200	395	211	225	275	94	0.425659
chrIV_424602	43.6339	235	75	45	141	185	24	125	56	120	41	114	26	105	160	-0.31189
chrIV_424835r	44.9254	259	182	266	134	266	78	107	97	260	400	387	295	278	229	0.0366881
chrIV_424913	45.3411	122	70	155	180	112	52	72	43	136	189	174	67	58	115	1.20206
chrIV_424961	33.9287	160	136	177	117	115	65	67	46	117	65	115	197	102	144	0.215957
chrIV_425004r	44.672	264	81	280	94	275	68	112	52	294	262	237	176	381	257	0.432694
chrIV_425067r	44.4212	166	77	1	0	91	30	47	31	49	121	6	34	33	146	-6.25524
chrIV_425119r	33.0768	197	147	235	165	162	34	94	30	327	168	131	147	393	229	0.48105
chrIV_425160r	37.653	169	136	118	64	140	43	36	43	114	98	105	98	89	167	-0.578383
chrIV_425168r	42.8765	84	87	37	85	53	35	49	26	58	70	138	97	55	38	-0.281149
chrIV_425289	35.8894	79	117	49	88	62	33	48	30	154	48	105	167	144	130	-0.270018
chrIV_425292r	41.7511	147	101	147	118	96	64	63	46	144	151	170	104	168	117	0.399114
chrIV_426238	51.7029	104	83	80	50	89	14	12	26	60	27	49	35	81	27	-0.305333
chrIV_426252r	43.0108	349	306	242	143	248	85	235	102	402	182	355	211	321	163	-0.598596
chrIV_426253r	46.4676	194	95	65	61	81	27	63	19	172	130	299	154	64	72	-0.811754
chrIV_426254r	49.8011	175	111	170	85	164	101	119	78	233	218	165	151	625	174	0.0363667
chrIV_426334r	31.4603	64	70	39	45	31	15	39	26	59	28	131	66	25	51	-0.398072
chrIV_426387r	48.8636	173	209	156	193	188	75	67	52	112	133	241	94	277	176	0.134499
chrIV_426551r	33.556	288	175	248	313	154	82	139	79	258	378	455	246	197	141	0.640786
chrIV_426587	46.0329	146	79	209	76	57	31	49	54	212	62	102	54	277	63	0.483408
chrIV_426655r	44.4539	322	120	171	188	214	93	143	73	321	205	269	251	201	404	0.211145
chrIV_426675	37.4604	131	94	127	110	90	29	34	54	154	208	234	147	170	263	0.380847
chrIV_426805	46.7983	177	85	57	73	66	32	62	23	143	95	178	96	58	202	-0.601347
chrIV_426806r	42.8287	202	101	156	112	238	49	80	59	160	152	216	155	268	169	0.183186
chrIV_426846	33.6972	195	211	248	121	251	122	112	78	254	121	224	131	115	205	-0.023358
chrIV_426902r	41.7299	140	65	117	179	121	46	31	42	148	150	35	88	84	53	0.978477
chrIV_426903r	43.3613	129	136	138	166	217	61	100	60	329	284	256	180	206	137	0.478449
chrIV_426654r	44.6813	381	135	111	77	90	29	37	35	159	212	324	156	227	336	-1.00936
chrIV_427395r	60.9303	64	72	7	0	80	30	104	34	1	1	0	18	212	53	-4.63082
chrIV_427602r	54.7825	506	124	72	97	133	101	88	70	109	89	104	76	278	187	-1.23082
chrIV_427603r	53.8615	202	61	138	64	135	58	63	25	132	27	113	49	162	63	0.0616307
chrIV_427643	52.433	54	62	229	15	77	35	21	30	100	49	108	37	87	24	0.125369
chrIV_427698r	43.444	153	57	152	72	122	56	70	39	223	122	166	105	121	254	0.462749
chrIV_427773	48.817	62	133	24	0	26	8	19	7	44	1	49	40	23	9	-4.34674
chrIV_427786r	46.6191	91	80	22	12	176	15	32	71	24	19	24	20	107	70	-2.14773
chrIV_427821r	45.5552	118	142	7	25	87	49	121	29	89	101	25	17	173	317	-2.933
chrIV_427893r	35.9979	503	93	27	13	16	14	30	17	38	48	18	10	76	91	-3.22534
chrIV_427907	48.1694	378	214	200	122	263	212	122	111	390	222	539	164	140	182	-0.615976
chrIV_428041r	40.1224	295	218	412	295	278	76	114	67	406	264	412	307	158	228	0.736281
chrIV_433550r	53.1991	410	260	189	67	138	28	119	41	133	165	210	54	196	105	-1.35194
chrIV_433587r	49.1368	185	94	195	178	134	50	93	95	188	215	335	65	147	182	0.825789
chrIV_433650	46.1359	99	74	113	60	113	28	24	41	171	298	221	90	80	129	0.19721
chrIV_433675	47.1443	83	125	146	63	214	51	52	32	106	95	122	85	284	134	0.0967213
chrIV_433682r	43.8544	135	149	75	65	188	47	67	29	69	58	133	73	154	136	-0.790661
chrIV_433683r	45.2635	236	76	43	94	58	35	50	24	165	29	68	78	50	82	-0.683985
chrIV_433753r	49.843	202	95	167	126	168	49	57	53	126	108	124	116	84	87	0.374169
chrIV_433781	48.0206	222	166	288	308	141	64	116	43	367	264	320	326	239	130	0.945403
chrIV_433829r	34.4581	207	110	250	118	125	80	114	57	215	247	246	167	310	304	0.454092
chrIV_438247r	33.3876	119	69	205	128	99	34	49	15	138	98	146	48	288	39	1.14017
chrIV_438296r	51.1338	146	158	56	163	192	54	83	68	225	137	141	78	247	192	-0.340071
chrIV_438353r	51.7951	401	154	207	121	175	56	113	61	216	172	298	179	182	125	-0.370334
chrIV_438532	51.3884	177	153	178	182	133	66	79	50	302	93	95	125	187	63	0.414403
chrIV_438578	37.4037	118	59	61	74	82	14	32	37	160	136	51	112	87	44	0.0248848
chrIV_438473r	40.7544	86	65	44	71	187	36	76	98	124	36	24	55	208	93	-0.0904361
chrIV_438658r	48.9254	63	161	67	64	85	51	40	40	86	86	31	79	136	74	-0.429756
chrIV_438693r	44.9409	145	55	0	0	111	20	62	46	0	88	1	1	90	39	-6.35448
chrIV_438762	44.0873	732	392	434	377	282	115	203	174	555	586	460	159	364	365	-0.118406
chrIV_438872r	31.1874	97	191	39	7	64	21	38	31	25	15	34	16	184	98	-2.92762
chrIV_439916	35.1354	161	66	160	144	75	41	62	31	73	25	138	103	196	75	0.903931
chrIV_439959	42.1603	75	100	116	55	48	46	68	24	88	135	39	96	95	222	0.0848361
chrIV_440255	50.2956	176	75	164	189	176	53	69	32	214	66	136	177	219	123	0.97709
chrIV_440256	48.7541	136	66	18	106	126	24	53	68	91	229	81	162	415	137	-0.665018
chrIV_440460r	39.5938	787	283	375	299	353	197	133	107	550	372	401	343	473	357	-0.187382
chrIV_443254r	45.4441	181	142	166	19	129	108	75	51	144	204	58	48	91	77	-1.3959
chrIV_443287	28.2427	127	140	40	137	91	34	56	32	110	104	153	187	129	176	-0.509817
chrIV_444740r	47.3476	243	143	59	80	50	16	41	19	254	34	148	35	69	19	-1.14259
chrIV_444805	41.7115	394	156	154	241	319	86	84	75	515	503	253	313	401	343	-0.00647167
chrIV_444875	35.358	81	109	292	217	97	46	37	31	210	279	152	136	74	94	1.68975
chrIV_445103r	43.1834	832	145	17	9	225	68	106	47	136	29	96	24	196	64	-4.49756
chrIV_445136r	59.5784	152	67	24	20	99	26	33	28	17	14	16	31	83	151	-1.89895
chrIV_445501	49.1526	217	55	92	80	64	32	46	28	77	75	153	69	53	42	0.00849532
chrIV_445560r	44.1034	173	183	174	123	249	95	70	61	326	168	203	129	276	601	-0.0499714
chrIV_445607r	52.5131	123	163	100	120	186	75	108	127	104	303	162	103	299	171	-0.115303
chrIV_445926r	41.7064	345	111	50	37	194	81	110	65	85	138	133	30	189	158	-1.89843
chrIV_453225r	38.5679	141	60	60	76	36	12	31	19	41	140	113	105	27	94	-0.0977235
chrIV_453254r	45.962	98	77	244	70	110	52	71	49	272	280	173	69	109	202	0.808926
chrIV_453343r	55.468	741	373	213	128	528	251	396	325	353	245	86	88	767	735	-1.4408
chrIV_453486r	43.3266	179	89	70	55	140	78	92	20	272	160	409	79	154	199	-0.738643
chrIV_453490	46.475	66	58	136	57	44	21	45	38	57	58	119	50	64	104	0.750479
chrIV_473372	44.7602	254	266	486	161	184	149	120	77	431	371	614	233	351	208	0.291812
chrIV_473380r	46.1912	127	229	164	123	220	39	81	54	166	76	281	66	242	179	-0.0653787
chrIV_473435	37.363	113	90	192	118	177	43	94	33	131	150	107	91	174	162	0.847975
chrIV_480219	47.5833	203	57	107	33	24	37	39	20	95	63	71	19	88	49	-0.585301
chrIV_480554r	34.6344	190	102	93	111	143	45	62	75	237	105	202	92	352	199	-0.135193
chrIV_480924	48.4527	179	107	98	113	56	36	74	36	62	74	129	68	126	93	-0.0850632
chrIV_480935r	55.061	557	215	230	315	331	116	218	163	519	361	423	338	664	232	-0.0151887
chrIV_480969r	45.9711	148	101	220	98	287	56	57	87	215	123	281	174	465	144	0.513146
chrIV_480971r	47.8131	166	140	112	145	145	50	81	57	163	174	262	99	232	204	0.0367642
chrIV_481120	40.7134	109	195	253	111	244	38	46	23	177	98	216	101	278	105	0.374772
chrIV_481676r	43.5961	169	85	124	109	76	40	37	32	359	178	136	147	98	141	0.26893
chrIV_481700r	50.6191	241	212	89	125	175	39	124	59	143	242	152	102	223	91	-0.825701
chrIV_481729r	40.5136	57	95	46	47	27	13	37	34	64	43	86	20	29	137	-0.427019
chrIV_481848	51.6416	160	144	135	222	137	86	103	70	202	256	128	146	143	248	0.508997
chrIV_481886r	40.4545	217	208	251	130	178	58	78	59	304	268	333	255	186	111	-0.017149
chrIV_481976r	46.3761	302	63	10	27	130	31	61	18	116	68	76	30	107	129	-2.62487
chrIV_482043	44.0743	191	347	104	118	348	50	90	56	198	244	212	148	322	113	-1.01582
chrIV_482177	57.0787	262	498	540	436	257	129	148	181	313	423	390	372	272	283	0.640136
chrIV_482116r	48.323	518	281	353	218	352	144	185	131	453	372	397	433	493	432	-0.1987
chrIV_482182r	46.5011	231	98	101	102	98	41	65	25	245	100	190	67	152	32	-0.247264
chrIV_486938	48.9066	504	142	19	36	313	106	173	98	172	185	56	37	306	344	-3.00391
chrIV_486959	41.1731	160	121	36	75	74	22	20	58	124	72	52	86	63	67	-1.10208
chrIV_486960	39.6296	144	108	128	77	81	50	40	50	195	119	165	117	97	84	-0.0793424
chrIV_487098r	50.0394	164	99	51	102	187	102	32	28	127	107	65	94	123	163	-0.477756
chrIV_487237r	56.2073	79	122	7	0	59	12	65	10	32	47	29	102	192	57	-5.2032
chrIV_487392r	39.4508	72	58	112	66	90	66	38	21	61	120	126	92	91	43	0.680813
chrIV_487415	41.9955	137	99	107	47	121	56	20	20	68	132	94	100	68	134	-0.49089
chrIV_487403r	44.0754	197	94	102	62	78	41	16	44	140	61	122	95	39	23	-0.501711
chrIV_489519	36.61	201	123	273	202	102	59	83	57	288	248	252	286	235	129	0.877944
chrIV_489758r	46.2352	371	260	298	295	233	89	124	107	318	252	293	413	601	265	0.221749
chrIV_489878	44.606	245	62	218	153	180	54	93	56	231	97	233	95	173	145	0.929003
chrIV_490255	55.3404	317	100	9	9	174	45	41	45	52	123	50	57	60	34	-3.94077
chrIV_490262r	53.0039	66	177	15	45	93	8	51	25	54	33	27	25	135	44	-1.79183
chrIV_490269r	47.8394	523	131	188	245	173	88	75	68	180	207	359	362	222	128	0.0927476
chrIV_490432r	48.2825	368	203	386	293	233	179	136	97	326	245	468	277	441	339	0.597049
chrIV_495618r	41.7375	136	228	147	176	87	60	68	64	154	131	233	81	173	66	0.110235
chrIV_495876	34.5246	98	225	233	236	280	40	71	39	126	208	263	146	96	306	0.886903
chrIV_496362	45.2418	154	126	268	249	175	47	116	63	304	186	378	210	341	127	1.19484
chrIV_496962	40.1913	193	136	191	309	198	96	108	118	271	217	375	212	164	271	0.930561
chrIV_496993r	53.0127	232	67	136	99	100	35	69	49	220	169	428	206	332	140	0.234475
chrIV_497119	50.6094	64	107	34	53	69	1	27	10	43	43	21	2	32	27	-0.703473
chrIV_497160	37.9457	196	92	190	68	118	69	47	38	106	125	163	183	131	62	0.00797443
chrIV_497152r	38.9363	108	58	89	19	52	10	18	13	43	40	16	1	80	71	-0.732233
chrIV_497209	43.9852	220	176	143	106	89	67	43	21	109	177	156	38	170	156	-0.430685
chrIV_497236r	43.4858	355	192	367	320	351	74	182	134	389	437	501	328	363	329	0.704774
chrIV_497237r	43.2497	143	139	223	182	207	51	73	64	119	176	161	147	112	251	0.786423
chrIV_497281r	41.4205	98	129	61	51	90	129	52	24	175	52	116	25	169	66	-0.789432
chrIV_525489	47.1195	157	62	45	11	21	5	11	12	22	24	26	13	27	6	-1.90565
chrIV_525490	48.6095	202	100	208	82	204	52	84	66	197	90	122	51	52	214	0.131023
chrIV_525522r	46.5776	141	83	45	85	112	41	131	35	126	78	57	23	35	124	-0.461985
chrIV_525895	46.2785	179	82	39	83	132	65	46	29	89	94	71	65	64	103	-0.725179
chrIV_525925	46.7093	130	112	18	25	19	4	22	21	57	5	50	54	65	21	-2.22362
chrIV_525928r	47.2991	178	118	119	86	166	33	67	35	91	107	161	36	67	89	-0.253199
chrIV_526007	41.2501	59	61	20	21	32	8	44	25	17	18	108	8	46	44	-1.26629
chrIV_526010r	55.5626	658	365	69	68	400	178	273	145	200	345	105	72	546	477	-2.60462
chrIV_526038r	45.4976	186	89	58	140	55	30	54	41	171	61	92	91	73	83	-0.133707
chrIV_526114r	54.0356	213	151	152	63	187	61	134	71	147	169	153	111	253	340	-0.663224
chrIV_526201	42.446	256	98	199	156	141	79	90	46	369	149	200	164	404	149	0.480141
chrIV_526201r	36.5676	138	168	129	110	110	78	94	63	109	276	179	166	104	166	-0.118375
chrIV_526225r	36.2384	351	403	306	228	366	88	249	118	395	321	393	242	350	842	-0.291433
chrIV_526306r	45.1032	304	326	191	91	198	76	77	58	323	184	169	257	420	144	-1.08204
chrIV_526586r	45.0189	249	121	129	127	170	69	110	76	155	160	127	130	129	86	-0.129572
chrIV_526661	46.4169	281	192	213	90	180	61	84	88	235	248	138	196	138	154	-0.532627
chrIV_539857r	47.45	381	97	333	85	203	65	57	53	310	287	158	169	182	272	0.0737632
chrIV_539977	39.055	66	84	10	52	26	15	19	26	56	33	34	13	19	58	-1.31811
chrIV_540117	41.2913	187	232	227	144	250	89	76	46	166	207	121	172	165	249	0.00926372
chrIV_540153r	46.308	110	78	113	64	80	40	43	36	86	122	79	141	84	133	0.135408
chrIV_540155r	43.4831	188	137	275	83	195	25	93	27	118	224	257	145	115	163	0.118204
chrIV_540180	41.4003	174	81	79	82	112	45	48	41	144	82	210	119	108	113	-0.240888
chrIV_540190	54.515	57	83	12	6	128	9	17	2	3	0	22	34	60	8	-2.75281
chrIV_546668	37.4301	70	92	100	106	81	37	36	46	137	90	137	180	115	89	0.629943
chrIV_546672r	47.7887	227	143	315	289	219	65	143	74	388	358	388	274	243	117	1.06043
chrIV_546708	39.7446	121	86	184	86	147	61	147	78	279	176	158	108	44	98	0.554791
chrIV_546713	45.5204	126	121	69	100	73	30	48	20	101	134	114	90	130	121	-0.281561
chrIV_546775r	55.592	205	108	79	33	158	51	45	16	107	51	140	40	217	155	-1.31567
chrIV_546801	48.1131	209	195	169	109	245	58	70	52	80	140	166	168	165	189	-0.346111
chrIV_546886r	45.8872	111	188	130	86	132	14	49	25	113	97	146	91	104	228	-0.258272
chrIV_546927r	45.3581	158	70	170	131	132	81	92	57	82	157	196	146	183	91	0.832088
chrIV_547039	43.9249	617	65	39	50	86	40	54	17	99	55	126	106	102	136	-1.77342
chrIV_547154	52.6531	178	82	197	130	76	32	40	49	128	126	149	100	173	121	0.714915
chrIV_548047r	38.2378	90	95	133	122	64	32	40	53	205	89	126	101	63	214	0.738704
chrIV_548081	42.8317	261	223	238	47	119	75	63	84	200	124	135	125	260	119	-1.05425
chrIV_548084r	43.1191	56	74	26	50	25	16	32	23	33	76	127	76	104	59	-0.533257
chrIV_548080	43.0074	200	88	106	47	112	47	48	29	93	98	100	77	157	108	-0.654675
chrIV_548201	45.0376	193	341	41	51	106	46	29	44	115	48	125	100	152	86	-2.30009
chrIV_548201r	44.9468	110	60	142	83	84	25	39	11	78	71	93	82	88	225	0.711583
chrIV_552049	49.2375	234	74	79	14	31	60	45	38	59	161	120	48	71	79	-1.76434
chrIV_552198	42.045	103	82	85	88	90	45	25	17	109	139	103	70	129	53	0.206439
chrIV_552251	46.6527	115	54	77	48	56	26	86	21	171	105	55	79	32	94	-0.0794041
chrIV_552324	38.8326	222	61	81	103	134	61	66	72	180	135	232	118	153	83	0.02844
chrIV_552443r	47.2934	101	127	162	45	51	53	15	39	107	61	132	66	78	284	-0.248598
chrIV_555955	58.0518	220	94	99	47	89	46	103	54	148	96	131	225	521	186	-0.817934
chrIV_555968r	51.2848	79	55	90	28	69	35	84	31	78	62	76	112	456	91	-0.167864
chrIV_556044	38.6992	375	153	275	174	129	54	120	75	286	220	295	156	282	112	0.16467
chrIV_556113	46.0336	134	80	78	96	47	31	37	23	309	142	93	118	138	44	0.0635059
chrIV_556208	47.788	595	501	229	242	371	95	143	94	256	280	313	266	536	202	-0.9687
chrIV_556215	43.7934	321	358	254	124	230	169	157	57	161	342	315	178	380	264	-0.754129
chrIV_556355	38.9611	378	294	371	346	258	80	156	80	281	334	379	187	419	299	0.385254
chrIV_556395	39.0851	476	201	524	228	279	79	203	149	491	330	603	204	550	433	0.432845
chrIV_559319	44.3041	140	93	149	65	116	16	73	38	223	162	134	146	173	139	0.0264227
chrIV_559483r	37.2703	203	174	385	173	324	153	206	141	214	146	193	136	356	181	0.691644
chrIV_559327	49.964	245	113	113	69	103	44	79	58	81	84	115	86	167	56	-0.644294
chrIV_559555	40.6301	149	291	265	175	191	46	76	89	256	295	384	202	101	211	0.238249
chrIV_559693r	47.4579	69	132	92	76	93	20	35	25	96	66	153	78	166	102	0.0201252
chrIV_559694r	48.2358	94	55	22	67	67	22	24	26	95	65	47	88	62	22	-0.510569
chrIV_559721	42.3467	59	135	32	10	12	29	8	24	21	11	43	4	21	29	-2.17912
chrIV_559776	40.8162	108	115	31	63	199	62	72	49	31	125	37	3	182	322	-1.0347
chrIV_559854	44.9201	311	180	138	118	148	15	45	39	206	74	197	105	224	140	-0.618118
chrIV_560179	54.815	305	145	121	55	72	22	53	37	185	177	191	29	160	225	-1.13202
chrIV_560340r	47.7112	76	83	58	67	100	68	87	38	140	54	152	49	92	106	-0.0723357
chrIV_560374	56.4289	110	61	120	69	109	40	57	48	76	73	67	44	65	67	0.436943
chrIV_561956	55.4545	114	79	42	81	36	39	36	28	37	105	46	117	112	68	-0.36318
chrIV_562018r	35.4424	55	104	39	113	87	39	23	12	196	32	120	79	50	36	0.12189
chrIV_562019r	35.6352	155	112	137	90	74	28	44	48	150	158	84	114	125	94	0.0128056
chrIV_562050	53.0291	245	143	145	66	216	78	144	79	142	124	119	55	473	309	-0.706599
chrIV_562084r	48.269	66	276	197	122	235	86	98	95	202	254	353	155	144	317	0.33685
chrIV_562186r	43.5403	149	115	26	78	62	8	36	9	57	81	96	33	21	24	-1.19246
chrIV_562227	35.2304	172	111	140	149	73	52	71	61	149	292	164	72	68	156	0.373312
chrIV_570747r	58.067	580	253	547	372	295	100	188	152	316	349	661	308	528	443	0.539761
chrIV_570905r	59.3044	309	89	91	22	213	60	63	53	176	82	152	23	87	363	-1.65855
chrIV_570981r	47.0315	209	95	276	132	129	38	73	59	293	155	196	122	221	341	0.724545
chrIV_571054r	55.6463	180	72	112	113	59	37	88	64	131	98	75	56	74	152	0.323804
chrIV_571055r	51.4974	57	80	31	61	10	10	60	17	7	115	44	77	54	17	-0.335212
chrIV_571192r	47.0545	139	109	104	46	82	45	55	55	76	118	134	29	73	154	-0.615391
chrIV_571300r	43.8305	155	108	102	289	143	166	105	32	486	219	121	154	198	147	0.793779
chrIV_571324r	44.247	292	388	429	196	206	105	153	124	368	429	468	220	268	204	-0.0339465
chrIV_571425	38.1811	78	83	23	22	103	103	60	32	49	126	66	32	49	44	-1.57942
chrIV_571797r	36.097	231	84	248	92	96	43	91	64	159	100	342	165	152	72	0.394042
chrIV_571941	39.4503	175	73	66	24	67	60	43	38	213	90	76	38	116	75	-1.25967
chrIV_572642	44.276	181	146	344	129	111	75	69	53	239	288	244	175	170	160	0.598375
chrIV_572691	42.0892	143	56	111	182	170	58	109	53	184	225	246	114	139	205	1.06459
chrIV_572936r	53.7117	224	134	101	98	119	43	60	53	207	156	117	103	220	245	-0.514773
chrIV_576585	44.1722	126	62	291	165	217	48	115	51	162	219	266	132	167	171	1.6295
chrIV_576834	45.2452	91	77	108	75	42	33	39	19	113	124	43	81	50	44	0.370898
chrIV_577181r	33.4948	84	63	77	137	104	22	54	13	238	289	55	111	85	74	0.851791
chrIV_577225r	43.7259	77	65	88	33	36	16	52	13	68	39	28	31	188	23	-0.172101
chrIV_577272	45.7933	206	183	38	50	128	39	36	21	172	52	74	48	79	67	-1.90061
chrIV_577373	52.219	133	79	107	107	37	20	53	25	209	90	90	156	138	31	0.376415
chrIV_577461	47.3839	54	60	58	79	47	41	26	22	86	62	40	38	250	37	0.555085
chrIV_577642r	40.9915	122	136	106	90	117	63	105	65	227	165	161	139	199	117	-0.155995
chrIV_577728r	49.3204	267	229	338	241	251	136	162	160	300	168	304	253	312	265	0.465813
chrIV_577416r	39.1822	117	70	239	70	135	71	88	59	125	79	277	103	98	127	0.754117
chrIV_580135r	38.5802	167	108	106	145	101	52	63	38	103	268	287	150	55	140	0.208281
chrIV_580988	41.214	467	277	342	322	261	106	197	151	360	354	677	334	385	492	0.179045
chrIV_581140r	46.1078	274	153	156	169	238	56	105	63	237	247	307	195	127	294	-0.0269961
chrIV_581218	41.7432	112	101	101	51	27	19	30	24	48	66	67	35	160	166	-0.344976
chrIV_581399r	47.7342	253	100	145	126	124	33	63	94	187	96	135	98	117	169	0.0870314
chrIV_581500r	42.6054	184	174	299	76	217	27	93	69	125	242	190	176	215	135	-0.0780013
chrIV_585703	43.671	142	165	98	70	58	27	50	24	144	91	209	20	76	45	-0.670883
chrIV_586375r	55.2729	367	131	316	268	533	132	116	85	399	350	408	219	285	252	0.750434
chrIV_586932	35.3185	413	290	370	245	437	104	161	104	516	282	393	297	763	240	0.0540202
chrIV_587084	44.4786	229	153	359	157	192	55	116	69	300	215	211	270	327	198	0.590291
chrIV_587675	46.4273	144	109	86	99	140	52	63	42	254	85	107	155	181	85	-0.148036
chrIV_607999r	56.7944	91	94	62	113	76	44	41	63	152	94	68	37	139	169	0.171479
chrIV_608184	34.869	183	94	238	137	77	51	147	98	169	215	220	82	181	150	0.753499
chrIV_608575	33.0118	255	72	282	118	234	50	47	58	275	92	286	144	80	217	0.74115
chrIV_608820	36.587	168	152	90	264	160	38	96	65	236	164	362	214	189	275	0.303559
chrIV_609343r	46.7669	833	164	420	253	183	65	152	76	136	156	336	137	370	195	0.16029
chrIV_609411	47.4552	180	199	166	217	183	62	186	50	315	163	195	182	197	176	0.284747
chrIV_609513	40.1528	153	319	247	240	276	62	89	83	203	215	326	155	263	178	0.355316
chrIV_609529r	54.4202	338	322	183	212	300	109	137	117	357	287	274	235	590	210	-0.485338
chrIV_609577r	45.5666	572	311	233	267	347	111	207	113	425	199	269	361	605	475	-0.460833
chrIV_609621	44.2505	578	134	309	180	154	105	94	55	732	259	467	229	251	634	0.0882989
chrIV_609622	43.5334	110	97	128	82	185	38	56	26	186	96	138	141	45	152	0.239966
chrIV_609629	52.9338	80	111	137	67	74	19	22	9	100	26	172	83	28	84	0.225699
chrIV_609732	62.1679	247	123	51	78	58	39	26	13	28	16	54	4	141	263	-1.14683
chrIV_609836r	32.5668	71	58	102	89	44	15	49	13	83	137	240	91	121	141	0.869289
chrIV_609957r	49.4281	149	71	148	76	126	102	68	32	79	57	72	108	94	174	0.326813
chrIV_610740	45.0764	143	84	110	133	139	54	112	35	216	112	105	238	146	211	0.472332
[truncated: 14,755 more rows]

## Sheet: Figure 4B
Category	mut1_C>G_hit	mut1_C>G_nohit	mut1_C>T_hit	mut1_C>T_nohit	mut2_C>G_hit	mut2_C>G_nohit	mut2_C>T_hit	mut2_C>T_nohit
SIFT_high_conf	210	1758	170	1193	142	1158	115	872
SIFT_mid_conf	140	2933	112	1946	101	1641	79	1242
SIFT_tolerated	221	8027	175	5628	187	4810	149	3733
SIFT_total	571	12718	457	8767	430	7609	343	5847
Envision_high_conf	49	521	26	313	45	356	24	208
Envision_mid_conf	143	3671	109	2361	110	2290	83	1826
Envision_tolerated	139	3874	125	2900	95	2188	86	1682
Env_total	331	8066	260	5574	250	4834	193	3716
ddG_struct_destab	64	802	42	469	45	546	37	396
ddG_struct_tolerated	48	1144	42	864	37	636	28	526
Struc_total	112	1946	84	1333	82	1182	65	922
ddG_model_destab	34	301	16	169	20	198	7	116
ddG_model_tolerated	27	572	24	393	21	329	20	269
Model_total	61	873	40	562	41	527	27	385
ddG_inter_destab	16	160	9	83	13	103	6	65
ddG_inter_tolerated	16	246	16	188	10	153	11	123
Inter_total	32	406	25	271	23	256	17	188

## Sheet: 5A C to G
Pattern	in_GNEs	in_NSGs	GNE_prop	NSG_prop	enrichment	raw_fischer_pval	Holm_bonferroni_threshold
A>G	9	609	0.0127119	0.0379534	-2.98567	0.000185315	0.00178571
A>P	48	551	0.0677966	0.0343388	1.97435	5.65179e-05	0.00178571
C>S	14	184	0.019774	0.011467	1.72442	0.0724713	0.00178571
C>W	1	58	0.00141243	0.00361461	-2.55914	0.519864	0.00178571
D>E	2	279	0.00282486	0.0173875	-6.15518	0.00124936	0.00178571
D>H	48	860	0.0677966	0.0535959	1.26496	0.129224	0.00178571
E>D	11	243	0.0155367	0.015144	1.02594	0.874935	0.00178571
E>Q	48	1024	0.0677966	0.0638165	1.06237	0.695596	0.00178571
F>L	4	309	0.00564972	0.0192571	-3.40851	0.00606822	0.00178571
G>A	27	258	0.0381356	0.0160788	2.3718	0.000156406	0.00178571
G>R	68	386	0.0960452	0.0240558	3.99259	1.52245e-18	0.00178571
H>D	10	318	0.0141243	0.019818	-1.40312	0.402008	0.00178571
H>Q	3	125	0.00423729	0.0077901	-1.83846	0.379503	0.00178571
I>M	2	308	0.00282486	0.0191948	-6.79496	0.000430946	0.00178571
K>N	28	559	0.039548	0.0348373	1.13522	0.53097	0.00178571
L>F	26	585	0.0367232	0.0364577	1.00728	0.918563	0.00178571
L>V	6	671	0.00847458	0.0418173	-4.93444	8.06482e-07	0.00178571
M>I	13	357	0.0183616	0.0222485	-1.21169	0.600404	0.00178571
N>K	6	404	0.00847458	0.0251776	-2.97096	0.00357166	0.00178571
P>A	9	269	0.0127119	0.0167643	-1.31879	0.545234	0.00178571
P>R	14	442	0.019774	0.0275458	-1.39303	0.284943	0.00178571
Q>E	25	634	0.0353107	0.0395114	-1.11896	0.691952	0.00178571
Q>H	10	151	0.0141243	0.00941044	1.50092	0.23262	0.00178571
R>G	6	159	0.00847458	0.00990901	-1.16926	0.847	0.00178571
R>P	15	121	0.0211864	0.00754082	2.80957	0.000724127	0.00178571
R>S	1	53	0.00141243	0.003303	-2.33853	0.728855	0.00178571
R>T	28	521	0.039548	0.0324692	1.21802	0.331927	0.00178571
S>*	38	276	0.0536723	0.0172005	3.12038	1.32379e-08	0.00178571
S>C	11	469	0.0155367	0.0292285	-1.88125	0.0362828	0.00178571
S>R	1	122	0.00141243	0.00760314	-5.38302	0.0665799	0.00178571
S>T	11	335	0.0155367	0.0208775	-1.34375	0.416002	0.00178571
S>W	6	115	0.00847458	0.0071669	1.18246	0.647012	0.00178571
T>R	11	429	0.0155367	0.0267356	-1.7208	0.0894177	0.00178571
T>S	4	411	0.00564972	0.0256139	-4.53365	0.000239085	0.00178571
V>L	33	892	0.0466102	0.0555902	-1.19266	0.398577	0.00178571
W>C	8	61	0.0112994	0.00380157	2.97231	0.00876938	0.00178571
W>S	28	86	0.039548	0.00535959	7.37893	4.87226e-14	0.00178571
Y>*	24	215	0.0338983	0.013399	2.52992	0.000131795	0.00178571
intron/put_NF	14	928	0.019774	0.0578337	-2.92473	5.7498e-06	0.00178571
silent	37	1259	0.0522599	0.0784619	-1.50138	0.0164909	0.00178571

[truncated: 34 more sheets: 5A C to T, 5A pair, Figure 5B, Figure S1A, Figure S1B, Figure S1C, Figure S1D, Figure S2A, Figure S2B, FigureS2C, FigureS2D, FigureS4A, Figure S4B, Figure S4C, Figure S4D, Figure S4E, Figure S4F, Figure S5A, Figure S5B, Figure S5C …]
